# Supplementary material for: Exploring the molecular link between obstructive sleep apnea and interstitial cystitis/bladder pain syndrome: A bioinformatics and machine learning study
Source: PLoS One. 2025 Dec 31;20(12):e0339824. doi: 10.1371/journal.pone.0339824 (PMC12755753; doi:10.1371/journal.pone.0339824)
Supplement: S1 File. — S1 Table. The expression matrix and grouping information of GSE135917 (OSA). S2 Table. The expression matrix and grouping information of GSE11783 and GSE57560 (IC/BPS). S3 Table. The differential expression genes of OSA and IC/BPS. S4 Table. Differential expression genes using stricter threshold (|log2FC| > 0.3). S5 Table. GO/KEGG enrichment analysis of DEGs. S6 Table. GSEA analysis on OSA and IC/BPS samples. S7 Table. The overlapping genes between the strongest positive modules of OSA and IC/BPS. S8 Table. The overlapping genes between WGCNA module genes and DEGs. S9 Table. GO enrichment analysis of the nine overlapping genes between WGCNA module genes and DEGs. S10 Table. Key markers by machine learning of OSA. S11 Table. Key markers by machine learning of IC/BPS. S12 Table. Integration of WGCNA and machine learning results using stricter threshold (|log₂FC| > 0.3). S13 Table. The risk calculation formula for the OSA and IC/BPS diagnostic model. S1 Fig. Identification of soft-threshold power based on GSE135917 (OSA). S2 Fig. Identification of soft-threshold power based on GSE11783 and GSE57560 (IC/BPS). S3 Fig. Venn diagram of machine learning key gene overlap for IC/BPS under the stricter threshold (|log2 FC| > 0.3). S4 Fig. Venn diagram of machine learning key gene overlap for OSA under the stricter threshold (|log2 FC| > 0.3). (ZIP) [file pone.0339824.s001.zip › supporting information/S1 Table.xls]

## Sheet: S1 Table
Supplementary Table 1. Characteristics of Analyzed Datasets from Public Repositories
Dataset	Sample	Group	Diagnosis	Bladder Capacity
GSE11783	GSM298203	Control	Control	-
GSE11783	GSM298204	Control	Control	-
GSE11783	GSM298212	Control	Control	-
GSE11783	GSM298215	Control	Control	-
GSE11783	GSM298216	Control	Control	-
GSE11783	GSM298217	Control	Control	-
GSE11783	GSM298205	Patient	Hunner's ulcers	-
GSE11783	GSM298206	Patient	Hunner's ulcers	-
GSE11783	GSM298207	Patient	Hunner's ulcers	-
GSE11783	GSM298208	Patient	Hunner's ulcers	-
GSE11783	GSM298209	Patient	Hunner's ulcers	-
GSE11783	GSM298210	Patient	Hunner's ulcers	-
GSE11783	GSM298211	Patient	Hunner's ulcers	-
GSE11783	GSM298213	Patient	Hunner's ulcers	-
GSE11783	GSM298214	Patient	Hunner's ulcers	-
GSE11783	GSM402541	Patient	Hunner's ulcers	-
GSE57560	GSM1384771	Control	Control	-
GSE57560	GSM1384772	Control	Control	-
GSE57560	GSM1384773	Control	Control	-
GSE57560	GSM1384758	Patient	IC/BPS	normal
GSE57560	GSM1384759	Patient	IC/BPS	low
GSE57560	GSM1384760	Patient	IC/BPS	normal
GSE57560	GSM1384761	Patient	IC/BPS	low
GSE57560	GSM1384762	Patient	IC/BPS	normal
GSE57560	GSM1384763	Patient	IC/BPS	normal
GSE57560	GSM1384764	Patient	IC/BPS	normal
GSE57560	GSM1384765	Patient	IC/BPS	normal
GSE57560	GSM1384766	Patient	IC/BPS	normal
GSE57560	GSM1384767	Patient	IC/BPS	normal
GSE57560	GSM1384768	Patient	IC/BPS	low
GSE57560	GSM1384769	Patient	IC/BPS	low
GSE57560	GSM1384770	Patient	IC/BPS	normal
