# Supplementary material for: Exploring the molecular link between obstructive sleep apnea and interstitial cystitis/bladder pain syndrome: A bioinformatics and machine learning study
Source: PLoS One. 2025 Dec 31;20(12):e0339824. doi: 10.1371/journal.pone.0339824 (PMC12755753; doi:10.1371/journal.pone.0339824)
Supplement: S1 File. — S1 Table. The expression matrix and grouping information of GSE135917 (OSA). S2 Table. The expression matrix and grouping information of GSE11783 and GSE57560 (IC/BPS). S3 Table. The differential expression genes of OSA and IC/BPS. S4 Table. Differential expression genes using stricter threshold (|log2FC| > 0.3). S5 Table. GO/KEGG enrichment analysis of DEGs. S6 Table. GSEA analysis on OSA and IC/BPS samples. S7 Table. The overlapping genes between the strongest positive modules of OSA and IC/BPS. S8 Table. The overlapping genes between WGCNA module genes and DEGs. S9 Table. GO enrichment analysis of the nine overlapping genes between WGCNA module genes and DEGs. S10 Table. Key markers by machine learning of OSA. S11 Table. Key markers by machine learning of IC/BPS. S12 Table. Integration of WGCNA and machine learning results using stricter threshold (|log₂FC| > 0.3). S13 Table. The risk calculation formula for the OSA and IC/BPS diagnostic model. S1 Fig. Identification of soft-threshold power based on GSE135917 (OSA). S2 Fig. Identification of soft-threshold power based on GSE11783 and GSE57560 (IC/BPS). S3 Fig. Venn diagram of machine learning key gene overlap for IC/BPS under the stricter threshold (|log2 FC| > 0.3). S4 Fig. Venn diagram of machine learning key gene overlap for OSA under the stricter threshold (|log2 FC| > 0.3). (ZIP) [file pone.0339824.s001.zip › supporting information/S11 Table.csv]

SVM	LASSO	XGB	RF
DUSP9	EIF4G2	KPNA2	KPNA2
CCNG1	KPNA2	DUSP9	DUSP9
IMPAD1	DUSP9	IMPAD1	CCNG1
KPNA2		GPR160	GPR160
NSMCE2		CCNG1	CCDC68
CCDC68		CCDC68
		CEP290
