# Supplementary material for: Exploring the molecular link between obstructive sleep apnea and interstitial cystitis/bladder pain syndrome: A bioinformatics and machine learning study
Source: PLoS One. 2025 Dec 31;20(12):e0339824. doi: 10.1371/journal.pone.0339824 (PMC12755753; doi:10.1371/journal.pone.0339824)
Supplement: S1 File. — S1 Table. The expression matrix and grouping information of GSE135917 (OSA). S2 Table. The expression matrix and grouping information of GSE11783 and GSE57560 (IC/BPS). S3 Table. The differential expression genes of OSA and IC/BPS. S4 Table. Differential expression genes using stricter threshold (|log2FC| > 0.3). S5 Table. GO/KEGG enrichment analysis of DEGs. S6 Table. GSEA analysis on OSA and IC/BPS samples. S7 Table. The overlapping genes between the strongest positive modules of OSA and IC/BPS. S8 Table. The overlapping genes between WGCNA module genes and DEGs. S9 Table. GO enrichment analysis of the nine overlapping genes between WGCNA module genes and DEGs. S10 Table. Key markers by machine learning of OSA. S11 Table. Key markers by machine learning of IC/BPS. S12 Table. Integration of WGCNA and machine learning results using stricter threshold (|log₂FC| > 0.3). S13 Table. The risk calculation formula for the OSA and IC/BPS diagnostic model. S1 Fig. Identification of soft-threshold power based on GSE135917 (OSA). S2 Fig. Identification of soft-threshold power based on GSE11783 and GSE57560 (IC/BPS). S3 Fig. Venn diagram of machine learning key gene overlap for IC/BPS under the stricter threshold (|log2 FC| > 0.3). S4 Fig. Venn diagram of machine learning key gene overlap for OSA under the stricter threshold (|log2 FC| > 0.3). (ZIP) [file pone.0339824.s001.zip › supporting information/S12 Table.xls]

## Sheet: WGCNA(IC)
x
ABCC4
ACCS
ACOXL
ACTL9
ADAMTS19
ADAMTSL2
ADCY1
ADH1B
ADM
ADRA1D
ADRA2C
ADRB1
ALDH1A2
AMIGO2
ANK1
ANLN
AP3B2
APOBEC3B
AREG
ARHGAP11A
ARHGAP6
ARNTL2
ARPC5
ART5
ASCL1
ASF1B
ASMTL-AS1
ASPHD2
ASPM
ATP6V1C2
AURKA
AURKB
AVPR2
AXIN2
BIRC5
BRIP1
BTBD8
BTBD9
BUB1B
C15orf48
C16orf59
C16orf89
C19orf73
C1QTNF9B-AS1
C20orf96
C7
CA2
CA4
CADM2
CADM4
CBLN2
CCDC134
CCDC82
CCK
CCNA2
CCNB1
CCNB2
CCNE2
CD177
CD1A
CDC20
CDC25A
CDC25C
CDC45
CDC6
CDCA2
CDCA3
CDCA7
CDCA8
CDK1
CDK5R1
CDK5R2
CDKL1
CDO1
CDR1
CDT1
CDX4
CEACAM3
CEACAM5
CEACAM6
CEACAM7
CENPA
CENPE
CENPF
CENPM
CENPT
CENPW
CEP290
CEP55
CFTR
CHAC1
CHAC2
CHAT
CHEK1
CHRDL1
CKAP2L
CLEC7A
CLSPN
CLSTN2
CNIH3
CNTF
CNTN6
COL12A1
COL25A1
CPEB1
CREBZF
CST1
CXCL6
CXorf57
CYS1
DACH2
DCLK2
DEPDC1
DEPDC1B
DHRS9
DIAPH3
DIO3
DIO3OS
DKFZP434A062
DLEC1
DLGAP5
DMRTA1
DNAH14
DNALI1
DOK6
DPT
DTL
DUSP13
E2F1
EMX2OS
EPHB2
EPS8L3
EREG
ERVK13-1
ESCO2
ESPL1
EVC2
EXO1
EZH2
FAM150B
FAM155A
FAM167A
FAM47E
FAM72A
FAM83A
FAM83D
FAM83G
FBP2
FBXL16
FBXO17
FCER1A
FGF11
FGFBP1
FLJ11710
FLJ30679
FLVCR2
FMO6P
FNDC1
FNDC5
FOXE1
FOXM1
FREM1
FREM2
FRRS1
FUT7
GABBR2
GABRG1
GABRP
GALK1
GALNT5
GALNT6
GALR2
GARNL3
GATA5
GATA6
GCGR
GCNT3
GFRA1
GGH
GGTLC2
GINS2
GINS4
GK
GLI1
GNMT
GPR35
GPRIN1
GTSE1
GUSBP2
GUSBP3
HBZ
HDAC10
HEMK1
HES2
HIST1H1B
HIST1H1C
HIST1H1D
HIST1H1E
HIST1H2AB
HIST1H2AE
HIST1H2AH
HIST1H2AK
HIST1H2AM
HIST1H2BC
HIST1H2BJ
HIST1H2BL
HIST1H2BM
HIST1H2BO
HIST1H3B
HIST1H3D
HIST1H3E
HIST1H3F
HIST1H3G
HIST1H4A
HIST1H4L
HIST2H2AA4
HJURP
HLF
HMBOX1
HMGCLL1
HMMR
HOXA2
HOXD1
HPSE
HRK
HTR4
ID4
IDI2-AS1
IRX3
ITGBL1
KANK4
KAZALD1
KCND1
KCND2
KCNE4
KCNIP4
KCNK2
KCNN2
KCNU1
KHDRBS2
KIAA0101
KIAA0408
KIF11
KIF14
KIF15
KIF18A
KIF1A
KIF20A
KIF23
KIF2C
KIF4A
KIF5C
KIF7
KIFC1
KLF17
KLK1
KREMEN2
KRT17
KRT32
KRT4
KRT6A
KRT6C
KRTAP10-12
LCN2
LGALSL
LGI1
LHX8
LILRB4
LINC00158
LINC00163
LINC00176
LINC00471
LINC00483
LINGO2
LMO1
LOC100128281
LOC100131347
LOC100131662
LOC100505851
LOC100506207
LOC100506235
LOC100506368
LOC100506476
LOC100506851
LOC100506990
LOC100507073
LOC253573
LOC254896
LOC283112
LOC283177
LOC283788
LOC285191
LOC285847
LOC286121
LOC339807
LOC389641
LOC440028
LOC654841
LONRF2
LRP5L
LRP8
LRRC4
MACROD2
MADCAM1
MAGI2
MAL
MAP6
MAPK15
MAPT
MARC1
MARCO
MCM10
MCM3AP-AS1
MEIS3
MELK
MESP2
MFAP5
MKI67
MLIP
MMP13
MND1
MUC13
MUC5AC
MUCL1
MUM1L1
MXD1
MYBL2
MYEOV
MYL10
MYLK2
MYOC
MYOZ3
NAALAD2
NANOG
NAV3
NCAPG
NCAPH
NDC80
NDST2
NEK11
NEK2
NOG
NOXO1
NR3C2
NRXN2
NTN1
NTN5
NTNG1
NTRK3
NTS
NUF2
NUSAP1
OIP5
OR1J4
OR2B3
OR8B8
ORC1
OSR2
OXGR1
PADI2
PARD3B
PBK
PCDH8
PCDHB5
PCDHGA3
PCDHGA9
PDGFD
PDZK1IP1
PEG3
PER3
PGM5
PGR
PHEX
PI16
PIP
PKMYT1
PLAC8
PLCB4
PLEKHH2
PLK1
PMS1
PNCK
PNMAL2
PNMT
POC1A
POFUT1
POLQ
POU6F2
PPP2R5C
PRC1
PRDM6
PRKAA2
PRPH
PRR7
PRR9
PSMD6
PTN
PTPRH
PTPRO
PTPRZ1
PTTG1
PTTG3P
PYDC1
RAD51
RAD51AP1
RAG1
RAG2
RASAL1
RASGEF1B
RASSF8
RBM11
RBM24
REN
RGN
RIC3
RIMS1
RIPPLY2
RLBP1
RND2
RNF112
RRM2
RYR3
S100A12
S100A8
S100A9
SALL1
SCGB1A1
SCN4A
SCN4B
SEC14L4
SEMA5A
SERPINB13
SERPINB2
SERPINB3
SERPINB4
SERPINB7
SETMAR
SHC3
SHCBP1
SHISA3
SKA1
SKA3
SLC12A8
SLC22A23
SLC26A10
SLC26A9
SLC27A6
SLC2A4
SLC35D3
SLC38A10
SLC46A1
SLC4A5
SLC6A14
SLC7A11
SLC7A5
SLIT2
SMA4
SMAD9
SMOX
SMPD3
SNCG
SOX21-AS1
SPAG16
SPAG5
SPC24
SPC25
SPDEF
SPICE1
SPOCK1
SRPX
SSTR1
STEAP2
STK33
SYDE2
TAC1
TAC3
TBX18
TCN1
TDRD12
TDRD9
TESC
TFF1
TFF2
THBS2
THPO
TK1
TLL2
TMC5
TMEM130
TMEM132A
TMOD1
TNFSF9
TNNT1
TOP2A
TOX3
TPX2
TREML4
TRIP13
TROAP
TTC25
TTK
TTR
TTTY11
TUB
TYMS
UBAP1L
UBE2C
UHRF1
URB1
VSTM1
VWA5B1
WDR27
WDR76
WNT11
WNT8B
ZAR1
ZBED2
ZBTB16
ZBTB8B
ZC3H12B
ZFP14
ZFPM2
ZGLP1
ZKSCAN3
ZNF138
ZNF208
ZNF287
ZNF292
ZNF365
ZNF471
ZNF491
ZNF519
ZNF573
ZNF577
ZNF667
ZNF678
ZNF781
ZNF835
ZNF853
ZWINT
AACSP1
ABCA13
ABCA4
ABCB4
ABCB8
ABCB9
ABCC2
ABCC6P1
ABCD2
ABCG5
ABO
ACAP1
ACP5
ACSBG1
ACSL4
ACSL6
ACSM2B
ACTA1
ACTL6B
ACY3
ADA
ADAM11
ADAM19
ADAMDEC1
ADAMTS20
ADH6
ADPRHL1
AFF3
AGRN
AICDA
AIFM3
AIM2
AKAP14
AKR1C4
AKR1E2
ALDH1L2
ALDOB
ALOX15
ALPI
ALPK3
ALPL
ALS2
AMACR
AMBN
AMDHD1
AMELY
AMPD1
ANGPTL6
ANGPTL7
ANKH
ANKRD18A
ANKRD18B
ANKRD24
ANKRD30B
ANKRD34A
ANKRD36B
ANKRD36BP2
ANKRD55
ANO3
ANXA13
AOAH
APBB1IP
APCS
APOC1
APOC2
APOE
AQP9
ARHGAP22
ARHGAP24
ARHGAP25
ARHGAP30
ARHGAP9
ARHGEF38
ARL10
ARL11
ARSI
ART3
ARTN
ASB15
ASCL2
ASGR1
ASGR2
ASIP
ATOH8
ATP2A3
ATP6V0D2
AZGP1
B4GALNT4
BAIAP2
BAIAP3
BANK1
BARHL1
BATF3
BCL2
BCL2A1
BCL2L10
BEND4
BEX5
BFSP2
BHLHA15
BIN2
BIRC3
BLK
BMP2
BPIFB2
BRCA2
BRSK2
BSN
BTK
BTLA
BTNL3
BTNL8
BTNL9
C11orf45
C11orf53
C11orf58
C11orf94
C12orf54
C12orf56
C14orf180
C14orf39
C15orf32
C16orf54
C17orf67
C17orf97
C17orf99
C18orf21
C19orf81
C1orf162
C1orf194
C1orf228
C1orf61
C1QA
C1QB
C1QC
C2
C20orf144
C2CD4A
C2orf54
C2orf82
C3
C4BPA
C4orf47
C6
C6orf132
C6orf52
C8orf60
CA12
CACNA1I
CACNA2D1
CACNG3
CADM1
CALHM3
CALML6
CALR3
CAMP
CATSPER1
CATSPER3
CC2D1A
CCDC105
CCDC120
CCDC13
CCDC144A
CCDC36
CCDC42
CCL1
CCL17
CCL18
CCL19
CCL20
CCL21
CCL23
CCL27
CCL3L3
CCL4
CCL5
CCR1
CCR10
CCR2
CCR3
CCR4
CCR6
CCR7
CCR8
CD14
CD163
CD180
CD19
CD1B
CD1E
CD200R1
CD209
CD22
CD226
CD244
CD27
CD274
CD28
CD300A
CD300C
CD300LF
CD33
CD37
CD38
CD3D
CD3E
CD3G
CD40LG
CD48
CD5
CD52
CD53
CD6
CD69
CD7
CD70
CD72
CD74
CD79A
CD79B
CD80
CD83
CD84
CDC42BPG
CDKL5
CEACAM21
CEBPE
CECR1
CECR3
CECR5-AS1
CECR6
CEND1
CES4A
CETP
CFB
CFLAR-AS1
CFP
CHGB
CHI3L2
CHIT1
CHRNB4
CHRNE
CHST11
CHST8
CIB3
CIDEA
CIITA
CITED1
CKB
CKM
CLC
CLCN1
CLCN4
CLDND2
CLEC12A
CLEC4A
CLEC4C
CLEC4D
CLEC4F
CLEC4GP1
CLEC4M
CLECL1
CLNK
CLPS
CLRN1-AS1
CLRN3
CMA1
CMKLR1
CNDP1
CNGA3
CNOT6L
CNPY1
CNR2
CNTN1
CNTN2
CNTNAP4
COL11A1
COL22A1
COL4A4
COL9A3
CORO1A
COTL1
CP
CPNE4
CPNE5
CPO
CPS1
CPS1-IT1
CPSF1
CR1
CR1L
CR2
CREG2
CRHR1
CRTAM
CRYBA4
CSF1
CSF2
CSF2RA
CSF2RB
CSHL1
CSMD3
CST5
CST7
CTLA4
CTNNA2
CTRC
CTSG
CTSW
CTTN
CUX2
CWH43
CX3CL1
CX3CR1
CXCL10
CXCL11
CXCL13
CXCL9
CXCR1
CXCR3
CXCR4
CXCR5
CXCR6
CXorf21
CXorf65
CYBB
CYP1A2
CYP27B1
CYP4F2
CYP4F22
CYSLTR1
CYTH1
CYTH4
CYTIP
DAPL1
DAZL
DCDC2B
DCHS2
DDO
DDTL
DDX42
DEFA5
DEFB114
DEFB121
DEGS2
DENND1C
DENND2C
DENND5B
DERL3
DHDH
DHH
DHX34
DIO2
DISP2
DKFZP547J0410
DKK4
DKKL1
DLEU7
DLG2
DLK1
DLX1
DLX4
DLX5
DLX6
DLX6-AS1
DMBX1
DMKN
DNAH3
DNAH6
DNAJC5B
DNASE1L3
DOCK10
DOCK2
DOCK3
DOK2
DPEP1
DPP4
DPPA4
DRD1
DRD3
DSCR10
DST
DTNB
DTX1
DUOX1
DUSP21
DUSP9
DYDC1
EAF2
EBI3
EDDM3A
EDN2
EEF1A2
EFNB3
EGF
EGFEM1P
EGFR
EGLN3
ELOVL2
EMB
EMID1
EML2
ENTHD1
EOMES
EPB41L1
EPSTI1
ERAP2
ERBB2
ERBB4
ERC2
ERCC8
ESX1
EVI2A
EVI2B
EVPLL
EXOC3L4
EXOSC10
EYS
F2R
F2RL1
F2RL2
FAAH
FABP5
FABP6
FABP7
FAM129C
FAM134B
FAM151A
FAM153A
FAM159A
FAM160A1
FAM184A
FAM19A1
FAM20A
FAM26F
FAM46C
FAM65B
FAM69A
FAR2
FAS-AS1
FAT3
FBXO24
FBXO4
FCAR
FCER1G
FCER2
FCGR1B
FCGR2A
FCGR2B
FCGR2C
FCHO1
FCN1
FCRL1
FCRL2
FCRL3
FCRL4
FCRL5
FCRLA
FERMT3
FGF14
FGF18
FGFBP2
FGFR3
FKBP11
FKBP5
FKBPL
FLI1
FLJ31104
FLJ37035
FLT3
FLT3LG
FLVCR1-AS1
FLYWCH2
FMNL1
FMNL3
FMO3
FMO5
FOLH1
FOLR2
FOXD4
FOXI1
FOXP2
FOXR2
FPR1
FPR2
FPR3
FSD1
FSIP2
FSTL4
FXYD7
FYB
GAB1
GABRA5
GABRB3
GABRD
GABRG2
GABRR3
GAFA3
GALNTL6
GAMT
GAPT
GAS2
GBP1
GBP1P1
GBP3
GBP5
GBX2
GCAT
GCNT4
GDA
GDF10
GDPD2
GFI1
GFM1
GFRA2
GGT7
GHRL
GIMAP5
GIMAP7
GIT2
GJB4
GKN1
GLRB
GNG2
GNG7
GNG8
GNGT1
GNGT2
GNLY
GP9
GPA33
GPAT2
GPR132
GPR137
GPR15
GPR158
GPR171
GPR174
GPR18
GPR182
GPR183
GPR19
GPR55
GPR65
GPR84
GPRIN3
GRAMD1B
GRAP
GRAP2
GRAPL
GRB14
GRB7
GRIA4
GRID2
GRIK2
GRIK3
GRIP1
GRM5
GSTM4
GSTT1
GSTT2
GTSF1
GUCA1C
GUCY1B2
GUCY2C
GVINP1
GYPE
GZMA
GZMB
GZMK
GZMM
HAND1
HAPLN3
HAS2
HAVCR2
HCFC1
HCG27
HCG4B
HCK
HCLS1
HCN3
HCP5
HCST
HELB
HEMGN
HES1
HGD
HILS1
HIST1H3C
HK3
HLA-DMA
HLA-DMB
HLA-DOA
HLA-DOB
HLA-DPB2
HLA-DQA1
HLA-DQB1
HLA-DQB2
HLA-DRA
HLA-DRB1
HLA-DRB4
HMGB4
HNF1B
HORMAD1
HOTAIR
HOXA6
HOXB3
HOXC13
HOXC4
HOXD10
HOXD4
HPCA
HPR
HR
HRASLS2
HS1BP3
HSD11B1
HSD17B4
HSD3B2
HSF5
HSFX1
HSH2D
HSPA6
HTATSF1P2
HTR1D
HTRA4
HVCN1
HYDIN2
ICAM1
ICAM3
ICOS
IDO1
IDO2
IFI30
IFI44L
IFNG
IFT140
IGFBP2
IGFL1
IGFLR1
IGFN1
IGLL5
IGSF3
IGSF6
IGSF9
IKZF1
IKZF3
IL10RA
IL12B
IL12RB1
IL12RB2
IL17B
IL17F
IL17RE
IL18BP
IL18R1
IL18RAP
IL1RL2
IL2
IL20
IL21
IL21R
IL23R
IL26
IL27
IL2RA
IL2RB
IL2RG
IL32
IL37
IL3RA
IL4
IL4I1
IL7R
INA
INHBA
INSC
INSM1
INSRR
IPP
IQCD
IQCF2
IQSEC3
IRAK2
IRF4
IRF8
IRX1
ISG20
ISL2
ITGA4
ITGAD
ITGAL
ITGAX
ITGB2
ITGB7
ITIH1
ITK
JAKMIP1
JPH1
JPH3
JSRP1
JUP
KBTBD8
KCNA3
KCNA5
KCNAB2
KCNF1
KCNH5
KCNH8
KCNJ10
KCNJ2
KCNK12
KCNK17
KCNMA1
KCNQ2
KCNS1
KCP
KCTD16
KIAA0226L
KIAA0513
KIAA0895L
KIAA1683
KIF18B
KIF21B
KIFC2
KIR3DL1
KLF1
KLF15
KLHDC7A
KLHDC7B
KLHL31
KLHL34
KLHL6
KLRB1
KLRC3
KLRD1
KLRF1
KLRG1
KMO
KRT19P2
KRT20
KRT72
KY
LAG3
LAIR2
LAMA1
LAMB4
LAMP3
LAPTM5
LAT
LAT2
LAX1
LCE1E
LCK
LCN1
LCN6
LCP1
LCP2
LCTL
LDHAL6B
LEP
LGALS2
LHFPL4
LHX2
LILRA1
LILRA2
LILRA4
LILRA6
LILRB1
LILRB2
LILRB3
LIMD2
LIMS1
LINC00051
LINC00161
LINC00290
LINC00299
LINC00309
LINC00319
LINC00458
LINC00474
LINC00475
LINC00482
LINC00485
LIPC
LMNB1
LMOD2
LOC100129069
LOC100129447
LOC100129518
LOC100129973
LOC100130232
LOC100130458
LOC100130476
LOC100130938
LOC100131043
LOC100133985
LOC100289090
LOC100294362
LOC100505585
LOC100505782
LOC100505853
LOC100505912
LOC100505938
LOC100506016
LOC100506122
LOC100506236
LOC100506286
LOC100506314
LOC100506374
LOC100506459
LOC100506530
LOC100506844
LOC100507033
LOC100507334
LOC100507377
LOC100507395
LOC100507431
LOC100507506
LOC100507516
LOC100507616
LOC100507630
LOC146795
LOC151174
LOC151657
LOC152225
LOC157273
LOC1720
LOC200772
LOC221946
LOC283214
LOC283475
LOC283484
LOC284294
LOC285957
LOC286068
LOC374890
LOC389247
LOC389831
LOC400548
LOC400768
LOC400958
LOC401176
LOC401433
LOC440149
LOC441179
LOC441601
LOC613266
LOC643355
LOC652276
LOC727916
LOC728613
LOC729291
LOC729680
LOC93444
LPIN3
LRAT
LRFN2
LRP11
LRRC25
LRRC37BP1
LRRC8E
LST1
LTA
LTB
LTBR
LTF
LUZP2
LY86
LY9
LY96
LYG2
LYL1
LYPD3
MAGEB1
MAGEB18
MAP4K1
MAP4K2
MAPK8IP1
MAPKBP1
MARK1
MATN4
MCF2
MCOLN2
MEGF10
MEGF6
MEI1
MEX3C
MFNG
MGAT3
MGAT4A
MGAT5B
MGC12916
MGC16025
MIAT
MICB
MILR1
MIPOL1
MIXL1
MKRN7P
MLC1
MMP21
MMP25
MMP7
MMP8
MMP9
MNDA
MNX1
MOP-1
MORC1
MPEG1
MPL
MPO
MPPED1
MRC1
MS4A1
MS4A4A
MS4A7
MTHFD2
MTSS1L
MUC15
MUC4
MUC5B
MYBPC2
MYCBPAP
MYCN
MYH13
MYH15
MYH2
MYLK-AS1
MYO1D
MYO1F
MYO1G
MYO7A
MYO7B
MZB1
NAPSA
NAT8L
NCF1
NCF2
NCKAP1L
NCOA3
NCR1
NCR3
NCS1
NDRG4
NDST4
NEDD9
NEURL3
NEUROD4
NFAM1
NFATC1
NFE2
NGEF
NIN
NINJ2
NKG7
NLRC3
NLRC5
NLRP11
NLRP3
NLRP7
NMNAT2
NNMT
NOS2
NPAS1
NPPB
NPTX1
NPVF
NPY1R
NR1D1
NR2F6
NRCAM
NRXN1
NSF
NSUN7
NT5C1A
NUDT14
NUP210
NXPH1
NYX
OASL
OCM2
OGDHL
OLIG1
OLR1
OR2J3
OR2K2
OR2L13
OR2L1P
OR3A2
OR4C1P
OR5P3
OSBP2
OXCT2
P2RX1
P2RX5
P2RY10
P2RY12
P2RY13
P2RY6
P2RY8
PACRG
PACSIN1
PAPLN
PAPOLB
PAQR6
PARD3
PARD6G
PARP15
PART1
PARVG
PATL2
PBOV1
PCDH15
PCDHGB6
PCDHGC4
PCK1
PDCD1
PDCD1LG2
PDE4B
PDE4DIP
PDE6A
PDE6G
PDK1
PDXDC1
PDZD4
PERP
PEX6
PFKFB2
PGLYRP1
PHACTR1
PHF2
PHF21B
PHGR1
PHKG1
PHLPP1
PHOSPHO1
PHOX2B
PIGZ
PIK3AP1
PIK3CD
PIK3CG
PIM2
PIP5K1B
PIP5KL1
PIR
PITX1
PKHD1L1
PKIB
PLA2G2D
PLA2G7
PLCB2
PLCG2
PLD4
PLEK
PLEKHH1
PLEKHH3
PLEKHN1
PLEKHO1
PLIN5
PLK5
PLSCR2
PLXNA2
PLXNB1
PLXNB3
PLXNC1
PMCH
PMCHL1
PMFBP1
PNOC
PNPLA7
POMC
POU2AF1
POU3F1
POU3F3
PPEF1
PPFIA2
PPM1E
PPM1H
PPP1R1A
PPP4R1L
PRAM1
PRDM15
PREX1
PRKCB
PRKCQ
PRKG2
PRLHR
PRM1
PROCA1
PROK1
PROK2
PROP1
PRPF40B
PRPS1L1
PRSS21
PRTN3
PSG11
PSMB9
PSORS1C1
PSPH
PTCRA
PTGDR
PTGDS
PTGER2
PTGIR
PTPN21
PTPN22
PTPN7
PTPRC
PTPRCAP
PTPRJ
PTPRT
PVRIG
PVT1
PYGL
RAB11FIP4
RAB33A
RAB38
RAB39B
RAB3B
RAB40AL
RAB40C
RABGAP1L
RAC2
RAP1GAP
RAPGEF1
RAPH1
RARRES1
RARRES3
RASAL3
RASD1
RASGRF1
RASGRP1
RASGRP2
RASGRP3
RASSF2
RASSF4
RBP5
RD3
REG3A
RELT
RENBP
RERE
RGL4
RGS1
RGS12
RGS17
RGS9BP
RHOH
RIMKLA
RIT2
RLN2
RNASE2
RNASE3
RNASE6
RND1
RNF215
RNFT2
ROPN1
RPS16P5
RRP8
RTKN2
RTN1
RUFY2
RUNX2
RUNX3
S100B
S100Z
S1PR4
SAA2
SALL4
SAMSN1
SASH3
SBK1
SCARNA2
SCGB3A2
SCGN
SCML4
SCN2A
SCN2B
SCNN1B
SCNN1D
SCTR
SDC3
SDK2
SEC11C
SEC14L2
SELL
SELPLG
SEMA3E
SEMA3F
SEPT1
SEPT6
SERHL2
SERPINA1
SERPINA9
SERPINB9
SERPIND1
SFMBT2
SH2D1A
SH2D1B
SH2D4B
SH3RF2
SH3YL1
SHISA8
SHROOM2
SIGLEC1
SIGLEC10
SIGLEC11
SIGLEC5
SIGLEC7
SIGLEC8
SIGLEC9
SIRPD
SIT1
SLA
SLAMF1
SLAMF6
SLAMF7
SLAMF8
SLC10A4
SLC11A1
SLC12A3
SLC13A2
SLC17A2
SLC17A3
SLC1A1
SLC22A1
SLC25A31
SLC25A35
SLC25A41
SLC26A4
SLC2A12
SLC30A8
SLC32A1
SLC35F3
SLC37A2
SLC38A11
SLC38A3
SLC39A8
SLC41A2
SLC46A3
SLC4A10
SLC4A7
SLC6A12
SLC6A18
SLC6A4
SLC6A8
SLC7A3
SLC7A4
SLC7A7
SLC9A1
SLC9A7
SLCO4C1
SLCO5A1
SLFNL1
SLITRK6
SLN
SMPX
SNRK
SNX10
SNX20
SNX22
SOAT2
SOCS1
SORCS3
SOX3
SOX8
SP140
SPAG17
SPAG4
SPAG5-AS1
SPATA13
SPATA22
SPDYA
SPERT
SPG7
SPI1
SPIB
SPIC
SPINK2
SPINK4
SPIRE2
SPNS3
SPOCK2
SPP1
SRGN
ST18
ST6GAL1
ST6GALNAC5
STAG3
STAP1
STAT1
STEAP3
STK17A
STK17B
STMN4
STOX1
STX11
SUGT1P1
SULT4A1
SUN3
SUSD3
SUSD5
SYCE1
SYCE3
SYNGR3
SYT7
TACC3
TACSTD2
TAF1C
TAGAP
TAL2
TANC2
TAP1
TAP2
TARP
TAS2R9
TAT
TAZ
TBC1D10C
TBX1
TBX21
TCF24
TCF7
TCL1A
TCL1B
TDO2
TECRL
TEF
TEKT2
TEX11
TEX15
TEX9
TFAP2C
TFCP2L1
TFEC
TFF3
TGFB2
THADA
THAP7-AS1
THEMIS
TIFAB
TIGIT
TIMD4
TLR10
TLR6
TLR7
TLR8
TLR9
TMC8
TMEM105
TMEM132B
TMEM134
TMEM150B
TMEM155
TMEM156
TMEM174
TMEM229B
TMEM235
TMEM238
TMEM67
TMEM71
TMIGD2
TMPRSS2
TNF
TNFAIP3
TNFRSF10C
TNFRSF13B
TNFRSF13C
TNFRSF17
TNFRSF1B
TNFRSF4
TNFRSF8
TNFRSF9
TNFSF13B
TNFSF14
TNIP3
TNMD
TNXB
TOM1L2
TOP1MT
TOR1A
TP63
TPPP
TPTE2P6
TRAF1
TRAF3IP2-AS1
TRAF3IP3
TRAM1L1
TRAT1
TREML1
TREML2
TRIM3
TRNP1
TRPC4
TRPV4
TSHR
TSPAN10
TSPAN3
TSPYL6
TSSK4
TTC23
TTC28-AS1
TTC6
TTTY13
TUBBP5
TXLNB
TXNRD1
TYROBP
UBAC2-AS1
UBASH3A
UBD
UGT8
UNC13C
UNC5B
UNC80
USP26
USP31
USP32P2
VAV1
VNN1
VNN2
VPREB3
VSIG10
VWC2
WARS
WAS
WBSCR27
WDFY4
WDR17
WDR64
WIPF1
WNT1
WNT4
WNT9A
XBP1
XCL1
YJEFN3
ZAP70
ZBP1
ZBTB24
ZBTB32
ZC3H12D
ZDHHC14
ZFP42
ZFP57
ZIC2
ZIC4
ZNF215
ZNF233
ZNF425
ZNF467
ZNF497
ZNF503-AS1
ZNF527
ZNF613
[truncated: 7 more rows]

## Sheet: WGCNA(OSA)
x
ABCA9
ABCC4
ABCE1
ACADM
ACADSB
ACAT1
ACER3
ACTG2
ACTR10
ACTR3
ACTR6
ADK
ADSSL1
AGA
AGL
AGTPBP1
AKR7L
AKT3
AKTIP
ALCAM
ALG6
ALPP
AMELY
AMICA1
AMPH
ANAPC4
ANGPTL2
ANK3
ANKRD12
ANKRD20A5P
ANKRD32
ANKRD36C
ANXA2P2
ANXA5
AP3S1
AP5M1
APIP
APLF
ARL1
ARL6
ARL6IP6
ARPC2
ARPP19
ASAH1
ASCC3
ASPA
ASS1P11
ATAD1
ATG4A
ATG4C
ATL1
ATL3
ATP11B
ATP5L2
ATP6V1C1
ATP6V1D
ATP8A1
AURKAIP1
AZI2
B3GALTL
B3GNT2
BDH2
BIRC2
BNIP2
BNIP3P1
BRCC3
BRD7P2
BRIX1
BROX
BTN3A3
C11orf74
C12orf5
C16orf46
C17orf75
C18orf21
C1GALT1C1
C1orf162
C1QTNF7
C2CD5
C3orf38
C3orf79
C4orf27
C5
C5orf51
C6orf10
C6orf203
C9orf72
CALCRL
CALML4
CALU
CAMK2D
CAPZA2
CASC4
CBX3P1
CCDC132
CCDC186
CCDC3
CCDC54
CCDC59
CCDC66
CCDC68
CCDC73
CCDC88A
CCDC88C
CCDC91
CCL18
CCL20
CCNC
CCNG1
CCNT2
CCNYL1
CD164
CD180
CD1C
CD200R1
CD2AP
CD36
CD53
CD84
CDC37L1
CDC42P6
CDK17
CEP57L1
CEP83
CETN3
CFH
CFHR1
CFHR5
CFL2
CGRRF1
CHCHD3
CHI3L1
CHIC2
CHMP5
CHORDC1
CHUK
CLEC2B
CLIC6
CLK4
CLOCK
CMPK1
CNBD1
CNEP1R1
CNOT7
COG2
COG3
COMMD10
COPS2
COPS4
COPS8
COQ10B
COX11P1
COX4I1
CPSF4L
CRIPT
CRYAB
CSNK1G3
CSTF3
CTAGE7P
CTNNAL1
CTSS
CUL2
CWC22
CXorf21
CYBB
CYC1
DAAM1
DBT
DCK
DCLK2
DCTN6
DCUN1D1
DCUN1D4
DCUN1D5
DDX52
DDX6
DDX60
DDX60L
DEGS1
DEK
DENND6A
DENR
DHRS9
DHX29
DHX36
DMTF1
DNAJB4
DNAJC10
DNAJC15
DNTTIP2
DPM1
DPY19L2P1
DSCC1
DSTN
DSTNP2
DUSP10
DYNLT3
EAPP
ECHDC1
EEA1
EEF1A1
EHHADH
EIF2A
EIF2AK2
EIF4G2
EIF5
EIF5B
EMCN
ENY2
EPHX2
ERAP2
ERBB2IP
ERGIC2
ERLEC1
ERLIN1
ESF1
ETFDH
EXOC6
EYA1
F13A1
FAM126A
FAM198B
FAM200B
FAM204A
FAM214A
FAM35A
FAM49B
FANCL
FAR1
FARSB
FBXO45
FCGR2B
FDX1P1
FER
FERMT2
FGF16
FGL2
FLJ36000
FMO8P
FRA10AC1
FRRS1
FXR1
GADD45A
GCA
GCLM
GEN1
GFM1
GGNBP2
GGTA1P
GGTLC2
GHR
GIMAP2
GINM1
GLIPR1
GLO1
GMFB
GNG3
GOLT1B
GPR15
GPR34
GPX8
GSAP
GSPT1
GTF2A2
GTF2H3
GTF3C6
H3F3AP3
HACL1
HAT1
HAUS1
HERC4
HIAT1
HIBCH
HIGD1A
HIGD2A
HIST1H2AC
HIST2H2BE
HLA-DPA1
HLA-DQB1
HLA-DRB5
HMGB3P20
HMGN2P17
HNRNPA3P3
HOOK3
HOXB8
HPS3
HRSP12
HSD11B1
HSD17B11
HSP90AA1
HSP90AA2
HSP90AB2P
HSP90AB3P
HSP90AB4P
HSPA13
HSPB7
HSPE1P7
HSPH1
HYPM
ICAM3
ID2
IDI2
IDO2
IFI44
IFIH1
IFIT2
IFIT5
IFNAR1
IFRD1
IFT57
IFT74
IGKV2D-40
IKBIP
IL12B
IL18R1
IL33
IL7R
ILF3-AS1
ILVBL
IMMP1L
IMPA1
IMPAD1
IPO11
IQCF2
IQCG
IRAK1BP1
IRAK3
IRAK4
IRX6
ITFG1
ITGA8
ITGAV
ITGB1BP1
IVNS1ABP
KBTBD8
KCTD21-AS1
KIAA0020
KIAA0895L
KIAA1033
KIAA1143
KLHDC1
KLHL5
KPNA2
KPNA3
KPNA5
KRCC1
KRR1
KRT18P49
KRTAP19-6
KTN1
LAMP2
LAPTM4A
LDHB
LIFR
LINC00268
LINC00518
LINC01140
LINC01356
LIPA
LMAN1
LMBRD1
LMBRD2
LOC100128233
LOC100130815
LOC100131581
LOC100133091
LOC100133130
LOC102724208
LOC389834
LOC391722
LOC400943
LPAR6
LPCAT2
LPPR4
LRPPRC
LRRC6
LRRCC1
LRTM1
LSM8
LTV1
LUC7L3
LY96
LYAR
LYPLAL1
LYSMD3
MAP1LC3BP1
MAP2K5
MAP4K3
MAP4K5
MAPK6
MAPK8
MAPK9
45723
MAT2B
MCFD2P1
MCUR1
MDH1
METTL10
MFAP3
MICU2
MID1
MIER3
MIR129-2
MIR15A
MIR181A1
MIR186
MIR216A
MIR302B
MIR516B2
MIS18BP1
MMADHC
MMGT1
MOB1A
MOCS3
MOP-1
MORF4
MORF4L2
MORN5
MOSPD2
MPC2
MPEG1
MPHOSPH10
MPHOSPH6
MRPL1
MRPL35
MRPL42
MRPL47
MRPS18C
MS4A4A
MSANTD1
MT-TA
MT-TE
MT-TG
MT-TQ
MT-TT
MTHFD2
MTHFD2L
MTX2
MYBL1
MYH11
MYL12B
MYNN
MYO1B
N4BP2
NAA35
NAP1L1
NBN
NCKAP1
NDRG1
NDUFB5
NEDD1
NEK7
NFE4
NFU1
NFYB
NGDN
NIPSNAP3A
NKAIN2
NLRC4
NMD3
NMI
NMRK1
NMT2
NOL11
NOSTRIN
NPM1P8
NR1D1
NR1D2
NSA2
NSMCE2
NSUN6
NTRK3
NUCB2
NUP107
NUP133
OCLM
ODF2L
OMD
OR13C7P
OR51A4
OR51J1
OR5AK3P
OR5M6P
OR6B3
OR6C76
OR7E102P
OR7E121P
OR7E26P
OR8B8
ORM1
OSER1
OSTM1
OTOL1
OTUD4
P2RY12
P4HA1
PALMD
PAPD4
PAPOLA
PCCA
PCDHB11
PCMT1
PCMTD1
PCNP
PCNXL4
PDCL3
PDE12
PDE3A
PDLIM3
PDXDC2P
PDZD4
PEAR1
PECR
PIBF1
PIGA
PIGB
PIGK
PIK3C3
PKP2
PLA2G7
PLEKHA3
PLEKHG2
PLS3
PMM2
POLE2
POLK
POLR2K
POP5
PPIAP11
PPIAP13
PPIG
PPIP5K2
PPP1R1C
PPP2R2A
PPP2R5A
PPP3CB
PRCP
PRIMPOL
PRKD3
PRKRIRP1
PRO2964
PROL1
PRPF4B
PS1TP4
PSMA1
PSMA3
PSMA4
PSMB3
PSMD1
PTGES3P1
PTP4A1P7
PTPN11
PTPN12
PTPN22
PTPRC
PUS7L
PXDN
RAB11A
RAB14
RAB18
RAB1A
RAB1C
RAB21
RAB2A
RAB8B
RAD21L1
RALA
RAP1A
RAP1B
RAP1GDS1
RAP2A
RASA1
RASSF10
RB1
RBBP4
RBBP9
RBM26
RBM7
RCN2
RDX
RECQL
REP15
REXO2
RFPL3
RFWD2
RGS7BP
RHEB
RIPK2
RLIM
RMDN1
RN7SKP126
RN7SKP127
RN7SKP192
RN7SKP200
RN7SKP228
RN7SKP33
RN7SKP73
RN7SKP99
RN7SL138P
RN7SL145P
RN7SL153P
RN7SL183P
RN7SL188P
RN7SL332P
RN7SL350P
RN7SL397P
RN7SL452P
RN7SL505P
RN7SL610P
RN7SL629P
RN7SL65P
RN7SL836P
RN7SL869P
RNA5-8SP5
RNA5SP237
RNA5SP272
RNA5SP279
RNA5SP285
RNA5SP360
RNA5SP367
RNA5SP492
RNA5SP495
RNA5SP50
RNF138
RNF14
RNU1-106P
RNU1-76P
RNU1-77P
RNU1-94P
RNU2-29P
RNU2-42P
RNU2-47P
RNU2-49P
RNU2-65P
RNU2-69P
RNU4-16P
RNU4-44P
RNU4-53P
RNU4-69P
RNU4-84P
RNU5A-2P
RNU5E-10P
RNU6-1004P
RNU6-101P
RNU6-1029P
RNU6-103P
RNU6-1045P
RNU6-1048P
RNU6-1052P
RNU6-1073P
RNU6-1086P
RNU6-1112P
RNU6-1116P
RNU6-1123P
RNU6-114P
RNU6-1154P
RNU6-1167P
RNU6-1204P
RNU6-1214P
RNU6-1244P
RNU6-1254P
RNU6-1272P
RNU6-1277P
RNU6-1278P
RNU6-1287P
RNU6-1289P
RNU6-1296P
RNU6-1299P
RNU6-129P
RNU6-1325P
RNU6-133P
RNU6-197P
RNU6-209P
RNU6-215P
RNU6-242P
RNU6-343P
RNU6-345P
RNU6-363P
RNU6-414P
RNU6-425P
RNU6-429P
RNU6-431P
RNU6-444P
RNU6-470P
RNU6-502P
RNU6-514P
RNU6-519P
RNU6-557P
RNU6-561P
RNU6-562P
RNU6-581P
RNU6-600P
RNU6-612P
RNU6-613P
RNU6-614P
RNU6-616P
RNU6-636P
RNU6-637P
RNU6-657P
RNU6-660P
RNU6-670P
RNU6-689P
RNU6-691P
RNU6-701P
RNU6-706P
RNU6-71P
RNU6-728P
RNU6-736P
RNU6-742P
RNU6-777P
RNU6-806P
RNU6-830P
RNU6-831P
RNU6-832P
RNU6-876P
RNU6-888P
RNU6-893P
RNU6-933P
RNU6-943P
RNU6-944P
RNU6-948P
RNU6-950P
RNU6-952P
RNU6-967P
RNU6-993P
RNU6-998P
RNU6ATAC17P
RNU6ATAC22P
RNU6ATAC23P
RNU6ATAC25P
RNU6ATAC4P
RNY3P9
RNY4P18
RNY4P24
RNY4P3
ROCK1
ROCK2
RPAP3
RPGRIP1L
RPL22
RPL23AP12
RPL23AP53
RPL30P1
RPL8
RPS27L
RPS6KA2
RPS6KA3
RRAGD
RRM2B
RRP7A
RSRC1
RUFY2
SAR1B
SCAF11
SCFD1
SCGB1D1
SCML1
SCYL2
SEC1P
SEC61G
SEC62
SENP6
SENP7
SEPHS1
SEPT7
SFT2D2
SH3GLB1
SHCBP1
SHOC2
SKP1
SLC22A16
SLC25A24
SLC25A51
SLC25A6
SLC30A9
SLC35A3
SLC36A4
SLC38A6
SLC38A9
SLU7
SMC3
SMC6
SMEK2
SMIM11P1
SNED1
SNORA16B
SNORA19
SNORD115-27
SNORD115-3
SNORD115-31
SNORD115-32
SNORD115-37
SNORD20
SNORD63
SNORD78
SNRNP27
SNRPG
SNX14
SNX16
SNX2
SNX4
SNX6
SPATA20
SPCS3
SPOPL
SPP1
SPRR2D
SRP54
ST8SIA4
STAT1
STEAP1B
STK17A
STK38L
STXBP3
SUB1
SUCNR1
SUGT1
SUGT1P1
SUMO1
SUMO1P3
SUPT20H
SUZ12
SYAP1
TAF11
TAF13
TAS2R14
TAS2R43
TAS2R50
TAX1BP1
TBC1D15
TBC1D19
TBCK
TBK1
TCEB1P2
TCTEX1D2
TFPI
THOC7
TIA1
TIMM17A
TIMM9
TIPRL
TLR1
TM6SF1
TM9SF2
TMC5
TMCO1
TMED10P1
TMEM135
TMEM14E
TMEM229B
TMEM260
TMEM69
TMEM87A
TMOD1
TMTC3
TNMD
TOP2B
TOR1AIP2
TPMT
TRAF3IP3
TRAPPC6B
TRIM22
TRIP11
TRMT11
TROVE2
TST
TTC14
TTC37
TXK
TXNDC9
TXNL1
TXNP4
UACA
UBA2
UBA3
UBA5
UBB
UBE2D1
UBE2Q2
UBE2Q2P1
UBLCP1
UBXN2B
UCHL1
UGGT2
UGP2
UGT2B4
URI1
USP12
USP14
USP16
USP33
USP8
USPL1
VAMP4
VDAC3
VN1R1
VPS13C
VPS26A
VPS29
VPS8
VRK2
VTA1
VTI1BP2
VTRNA1-2
VTRNA1-3
WBP4
WDR75
WWP1P1
XCL2
XPO1
XPOT
YES1
YME1L1
ZBTB44
ZBTB8OSP2
ZC2HC1A
ZCRB1
ZFAND1
ZFP36L2
ZFP62
ZFYVE16
ZMYM5
ZNF117
ZNF124
ZNF136
ZNF14
ZNF146
ZNF148
ZNF184
ZNF204P
ZNF252P
ZNF253
ZNF267
ZNF271
ZNF302
ZNF33B
ZNF382
ZNF429
ZNF443
ZNF484
ZNF486
ZNF487
ZNF506
ZNF514
ZNF518A
ZNF519
ZNF566
ZNF568
ZNF573
ZNF578
ZNF585B
ZNF613
ZNF626
ZNF644
ZNF667-AS1
ZNF675
ZNF680
ZNF702P
ZNF724P
ZNF780B
ZNF813
ZNF823
ZNF826P
ZNF83
ZNF845
ZNF91
ZNF92
ZRANB2
AADAC
ABCA5
ABCG2
ADAM20P1
ADAM32
ALG8
ANAPC10
ANGPTL1
ANGPTL5
ANKRA2
ANKRD26
ANO3
ANXA3
APC
APOOL
ARF4
ARID4A
ARMC1
ASCC1
ASPHD2
ASUN
ATF7IP2
ATL2
BANK1
BBS10
BRCA1
BRMS1L
BTBD8
C14orf28
C1GALT1
C1orf27
C20orf203
C21orf91
C2orf44
C2orf49
C3orf55
C4orf29
C5orf28
C6orf211
C8orf22
CAPS2
CASP1
CASP8AP2
CBR4
CCBL2
CCDC112
CCDC18
CCDC90B
CEP162
CEP290
CEP44
CHN1
CLIC2
CMA1
CRLF3
CRYZL1
CUL5
CXorf23
CYB5D1
CYSLTR1
DDX1
DMGDH
DNAJB14
DNAJC24
DPH6
DPP8
DPY19L4
DTD2
DTWD1
DUSP9
DYNC2H1
ECT2
EDIL3
EDNRB
ELMOD2
ELOVL5
ELOVL7
ELP4
ELTD1
ERI1
ERI2
ESCO1
ETNK1
EVI5
EXOSC3
EXOSC8
EYA4
F8
FAM114A2
FAM151B
FAM178A
FAM179B
FAM73A
FAM76B
FAR2P1
FCF1
FGF10
FKBP5
FLJ11292
FLJ45825
FOPNL
FOXP2
FSD1L
G2E3
GALNT1
GALNT13
GATM
GBP2
GBP4
GCNT4
GGPS1
GIMAP7
GKAP1
GLRB
GLS
GNAI1
GNG2
GNPDA2
GPAM
GPR160
GRAMD1C
GRIN2D
GUF1
GXYLT1
HEATR3
HIATL1
HMGCLL1
HMGCR
HMGCS1
HSD17B12
HSD17B13
IDI1
IFT81
IFT88
IGBP1P1
IKZF5
IL20RB
INSIG2
INTS7
INTS8
IPO8
IREB2
ITGA6
ITGB3BP
JPX
KCNA2
KIF20B
KITLG
KLRAP1
KLRG1
KRT17P5
LACC1
LACTB2
LAIR1
LARP4
LCORL
LIMD1-AS1
LIN7C
LINC00312
LINC00998
LOC100130428
LOC100132099
LOC100506990
LOC642533
LRIF1
LRRC40
LRRC4C
LSM6
LYRM7
LYRM9
LZIC
MANEA
MAPK14
MASTL
MBD4
MCM8
MCTS1
ME1
MED4
METTL15
MFN1
MFSD8
MIRLET7C
MIRLET7F1
MLLT3
MOCS2
MORC3
MRE11A
MROH8
MS4A12
MS4A2
MSH2
MSMO1
MT1H
MT1P3
MTBP
MTM1
MTX3
MXRA8
MYCT1
NAA15
NAA16
NACC2
NAE1
NARS2
NBEAL1
NDUFAF5
NET1
NEXN
NGFR
NIPSNAP3B
NKIRAS1
NOC3L
NPY5R
NUDCD1
NUP43
OR4A47
OR4C6
OR51A2
OR52N5
OR5B2
OR7A3P
OR7E13P
ORC5
OTUD6A
PAGE2
PAK1IP1
PAPSS1
PARP9
PCDHB13
PCDHB4
PCGF5
PDCD10
PDHX
PEX3
PHAX
PHF6
PIGF
PIGN
PLK2
PLRG1
PLSCR4
PMS2
PNMA2
PNPLA8
PNPT1
POGLUT1
POT1
PPID
PPIL3
PPP4R2
PRPF39
PRPS1
PSAT1
PSMD12
PTPRCAP
PTS
PTX3
PYROXD1
RAB23
RAB28
RAD17
RAD51AP1
RALB
RALGAPA1
RANBP3L
RASD1
RASGRP3
RB1CC1
RBM48
RCHY1
REEP3
RGS22
RHPN2
RMND1
RMRP
RN7SKP153
RN7SKP185
RN7SKP64
RN7SKP97
RN7SL186P
RNA5-8SP7
RNA5SP104
RNA5SP233
RNA5SP268
RNA5SP33
RNA5SP363
RNA5SP371
RNA5SP382
RNA5SP457
RNASEL
RNF180
RNMT
RNU1-58P
RNU2-18P
RNU2-33P
RNU2-7P
RNU4-87P
RNU5B-1
RNU5E-3P
RNU6-1027P
RNU6-1229P
RNU6-212P
RNU6-301P
RNU6-310P
RNU6-341P
RNU6-356P
RNU6-367P
RNU6-50P
RNU6-556P
RNU6-577P
RNU6-590P
RNU6-678P
RNU6-82P
RNU6-890P
RNU6-915P
RNU6-966P
RNU6-983P
RPE
RPPH1
RPS2P52
RPS6KA5
RWDD2B
SAAL1
SC5D
SCRN3
SDAD1
SEMA3A
SENP1
SEPSECS
SESTD1
SFR1
SFT2D1
SLC25A16
SLC30A6
SLC31A1
SLC35B3
SLC35B4
SLC39A9
SLFN12
SMAD5
SMC2
SMIM15
SNAPC3
SNORA2A
SNORA70F
SNORA7B
SNORA80E
SNORD115-25
SNORD46
SNORD75
SNRPA1
SNRPD1
SOCS4
SPAG17
SPDL1
SREK1IP1
SRFBP1
TAF1B
TANK
TAS2R19
TAS2R20
TBC1D23
TCAIM
TEFM
THBS1
THUMPD3
TIMP3
TLR3
TM4SF18
TMA16
TMEM106B
TMEM128
TMEM167A
TMEM182
TMEM184C
TMEM209
TMEM41B
TMEM50B
TMEM67
TMEM87B
TMX3
TP53INP1
TPT1-AS1
TRIM23
TRMT1L
TRNT1
TXNDC16
UBR3
UBXN2A
UCHL5
UEVLD
UFSP2
UPF3B
UPRT
USP10
UTP11L
UTP15
UTP20
VBP1
VPS54
VRK1
WARS
WDR3
WDR35
WDR89
WISP2
XRCC4
YEATS4
ZAK
ZBTB41
ZC3H7A
ZCCHC16
ZDHHC21
ZFP14
ZMYM1
ZNF112
ZNF137P
ZNF143
ZNF224
ZNF230
ZNF248
ZNF260
ZNF277
ZNF28
ZNF320
ZNF345
ZNF347
ZNF383
ZNF415
ZNF426
ZNF461
ZNF468
ZNF470
ZNF558
ZNF564
ZNF594
ZNF639
ZNF654
ZNF670
ZNF737
ZNF776
ZNF836
ZNF852
ZNHIT6
ZWILCH

## Sheet: the overlap(DEGs-WGCNA)
Only DEG	Only WGCNA	DEG AND WGCNA
PPIL3	ABCC4	DUSP9
PLEKHG6	ASPHD2	HLA-DQB1
TMEM144	BTBD8	CEP290
PLS1	DCLK2
GLDN	DHRS9
SELP	FRRS1
CAPG	GGTLC2
ALDH1L1	HMGCLL1
CYP4F12	LOC100506990
TLR3	NTRK3
ITGB3BP	OR8B8
GPR160	RAD51AP1
	SHCBP1
	TMC5
	TMOD1
	ZFP14
	ZNF519
	ZNF573
	AMELY
	ANO3
	BANK1
	C18orf21
	C1orf162
	CCL18
	CCL20
	CD180
	CD200R1
	CD53
	CD84
	CMA1
	CXorf21
	CYBB
	CYSLTR1
	ERAP2
	FCGR2B
	FKBP5
	FOXP2
	GCNT4
	GFM1
	GIMAP7
	GLRB
	GNG2
	GPR15
	HSD11B1
	ICAM3
	IDO2
	IL12B
	IL18R1
	IL7R
	IQCF2
	KBTBD8
	KIAA0895L
	KLRG1
	LY96
	MOP-1
	MPEG1
	MS4A4A
	MTHFD2
	NR1D1
	P2RY12
	PDZD4
	PLA2G7
	PTPN22
	PTPRC
	PTPRCAP
	RASD1
	RASGRP3
	RUFY2
	SPAG17
	SPP1
	STAT1
	STK17A
	SUGT1P1
	TMEM229B
	TMEM67
	TNMD
	TRAF3IP3
	WARS
	ZNF613

## Sheet: Machine learning(IC)
SVM	LASSO	RF	XGB
DUSP9	DUSP9	DUSP9	DUSP9
	CEP290	CEP290
		HLA-DQB1
Only SVM	Only LASSO	Only RF	Only XGB	SVM AND LASSO NOT RF NOT XGB	SVM AND RF NOT LASSO NOT XGB	SVM AND XGB NOT LASSO NOT RF	LASSO AND RF NOT SVM NOT XGB	LASSO AND XGB NOT SVM NOT RF	RF AND XGB NOT SVM NOT LASSO	SVM AND LASSO AND RF NOT XGB	SVM AND LASSO AND XGB NOT RF	SVM AND RF AND XGB NOT LASSO	LASSO AND RF AND XGB NOT SVM	SVM AND LASSO AND RF AND XGB
		HLA-DQB1					CEP290							DUSP9

## Sheet: Machine learning(OSA）
SVM	LASSO	RF	XGB
DUSP9	DUSP9	DUSP9	DUSP9
HLA-DQB1	HLA-DQB1	CEP290	CEP290
CEP290	CEP290	HLA-DQB1	HLA-DQB1
Only SVM	Only LASSO	Only RF	Only XGB	SVM AND LASSO NOT RF NOT XGB	SVM AND RF NOT LASSO NOT XGB	SVM AND XGB NOT LASSO NOT RF	LASSO AND RF NOT SVM NOT XGB	LASSO AND XGB NOT SVM NOT RF	RF AND XGB NOT SVM NOT LASSO	SVM AND LASSO AND RF NOT XGB	SVM AND LASSO AND XGB NOT RF	SVM AND RF AND XGB NOT LASSO	LASSO AND RF AND XGB NOT SVM	SVM AND LASSO AND RF AND XGB
														DUSP9
														HLA-DQB1
														CEP290

## Sheet: the overlap(Machine learning)
DUSP9
