# Supplementary material for: Exploring the molecular link between obstructive sleep apnea and interstitial cystitis/bladder pain syndrome: A bioinformatics and machine learning study
Source: PLoS One. 2025 Dec 31;20(12):e0339824. doi: 10.1371/journal.pone.0339824 (PMC12755753; doi:10.1371/journal.pone.0339824)
Supplement: S1 File. — S1 Table. The expression matrix and grouping information of GSE135917 (OSA). S2 Table. The expression matrix and grouping information of GSE11783 and GSE57560 (IC/BPS). S3 Table. The differential expression genes of OSA and IC/BPS. S4 Table. Differential expression genes using stricter threshold (|log2FC| > 0.3). S5 Table. GO/KEGG enrichment analysis of DEGs. S6 Table. GSEA analysis on OSA and IC/BPS samples. S7 Table. The overlapping genes between the strongest positive modules of OSA and IC/BPS. S8 Table. The overlapping genes between WGCNA module genes and DEGs. S9 Table. GO enrichment analysis of the nine overlapping genes between WGCNA module genes and DEGs. S10 Table. Key markers by machine learning of OSA. S11 Table. Key markers by machine learning of IC/BPS. S12 Table. Integration of WGCNA and machine learning results using stricter threshold (|log₂FC| > 0.3). S13 Table. The risk calculation formula for the OSA and IC/BPS diagnostic model. S1 Fig. Identification of soft-threshold power based on GSE135917 (OSA). S2 Fig. Identification of soft-threshold power based on GSE11783 and GSE57560 (IC/BPS). S3 Fig. Venn diagram of machine learning key gene overlap for IC/BPS under the stricter threshold (|log2 FC| > 0.3). S4 Fig. Venn diagram of machine learning key gene overlap for OSA under the stricter threshold (|log2 FC| > 0.3). (ZIP) [file pone.0339824.s001.zip › supporting information/S13 Table.xls]

## Sheet: OSA
outcome	CCDC68	DUSP9	linear_predictors	predicted_probability	predicted_probability			OSA
Control	5.48189	7.78477	1.62603	0.835625	0.338199			P = 1 / [1 + exp( -(18.769 + (4.810× CCDC68) - (5.589 × DUSP9)))]
Control	5.75178	8.14615	0.90438	0.711849	0.761397
Control	5.29802	8.31335	-2.21258	0.098626	0.450706
Control	4.9119	8.00177	-2.32834	0.0888032	0.378481
Control	5.20998	8.60535	-4.26805	0.0138155	0.0741139
Control	5.00281	8.25853	-3.32613	0.0346855	0.0090196
Control	4.81783	8.20986	-3.94382	0.0190058	0.0512692
Control	5.34766	7.74093	1.22545	0.773021	0.801849
OSA	5.3482	7.92459	0.201517	0.55021	0.757194
OSA	5.3735	7.77858	1.13928	0.757547	0.75227
OSA	5.41079	7.7327	1.57509	0.828509	0.745764
OSA	5.57699	7.84624	1.73985	0.850668	0.412003
OSA	5.89124	7.81712	3.4141	0.968142	0.874782
OSA	5.77853	7.62978	3.91906	0.980527	0.979623
OSA	5.78896	7.52355	4.56297	0.989677	0.955523
OSA	5.67488	8.15421	0.489435	0.619973	0.850954
OSA	5.40662	7.91078	0.559719	0.636388	0.422303
OSA	5.55922	7.89054	1.40686	0.803271	0.981123

## Sheet: IC
outcome	KPNA2	DUSP9	linear_predictors	predicted_probability			IC/BPS
Control	8.93087	5.13	-3.82139	0.0214281			P = 1 / [1 + exp( -(-26.370 + (3.384 × KPNA2) - (1.495 × DUSP9)))]
Control	9.41667	5.01701	-2.00859	0.118304
Control	9.6815	5.34895	-1.60881	0.166754
Control	9.48831	4.86263	-1.53533	0.177216
Control	9.62183	5.81976	-2.51476	0.0748297
Control	9.33353	4.97272	-2.22371	0.0976415
Control	9.8273	4.12178	0.719581	0.672515
Control	10.1908	3.7373	2.52461	0.925849
Control	9.3652	3.4765	0.120833	0.530172
IC	10.4811	2.17282	5.84634	0.997118
IC	10.3873	4.75029	1.67472	0.842205
IC	10.8124	2.7488	6.10591	0.997775
IC	10.7912	4.36067	3.62403	0.974018
IC	10.6574	2.50655	5.94381	0.997385
IC	10.4331	2.04329	5.87763	0.997206
IC	10.9049	2.41407	6.91957	0.999013
IC	10.6432	2.36457	6.10794	0.99778
IC	11.0958	1.74218	8.57015	0.99981
IC	9.89861	2.93453	2.73622	0.93913
IC	11.3817	4.5393	5.35502	0.995298
IC	10.0872	2.43527	4.12103	0.984031
IC	9.84236	3.96886	0.9992	0.730901
IC	10.0608	3.80884	1.97772	0.878438
IC	10.1371	4.1446	1.73389	0.849909
IC	9.86375	3.42353	1.88704	0.868418
IC	9.50859	3.6407	0.360497	0.589161
IC	9.87649	4.8423	-0.191431	0.452288
IC	9.70423	2.85503	2.19734	0.90001
IC	9.36676	4.12237	-0.839676	0.301603
IC	10.7546	3.52583	4.74862	0.991411
IC	10.7809	2.39684	6.52562	0.998537
IC	11.0426	5.58272	2.64734	0.933847
