# Supplementary material for: Exploring the molecular link between obstructive sleep apnea and interstitial cystitis/bladder pain syndrome: A bioinformatics and machine learning study
Source: PLoS One. 2025 Dec 31;20(12):e0339824. doi: 10.1371/journal.pone.0339824 (PMC12755753; doi:10.1371/journal.pone.0339824)
Supplement: S1 File. — S1 Table. The expression matrix and grouping information of GSE135917 (OSA). S2 Table. The expression matrix and grouping information of GSE11783 and GSE57560 (IC/BPS). S3 Table. The differential expression genes of OSA and IC/BPS. S4 Table. Differential expression genes using stricter threshold (|log2FC| > 0.3). S5 Table. GO/KEGG enrichment analysis of DEGs. S6 Table. GSEA analysis on OSA and IC/BPS samples. S7 Table. The overlapping genes between the strongest positive modules of OSA and IC/BPS. S8 Table. The overlapping genes between WGCNA module genes and DEGs. S9 Table. GO enrichment analysis of the nine overlapping genes between WGCNA module genes and DEGs. S10 Table. Key markers by machine learning of OSA. S11 Table. Key markers by machine learning of IC/BPS. S12 Table. Integration of WGCNA and machine learning results using stricter threshold (|log₂FC| > 0.3). S13 Table. The risk calculation formula for the OSA and IC/BPS diagnostic model. S1 Fig. Identification of soft-threshold power based on GSE135917 (OSA). S2 Fig. Identification of soft-threshold power based on GSE11783 and GSE57560 (IC/BPS). S3 Fig. Venn diagram of machine learning key gene overlap for IC/BPS under the stricter threshold (|log2 FC| > 0.3). S4 Fig. Venn diagram of machine learning key gene overlap for OSA under the stricter threshold (|log2 FC| > 0.3). (ZIP) [file pone.0339824.s001.zip › supporting information/S2 Table.csv]

	GSM4037879	GSM4037880	GSM4037881	GSM4037882	GSM4037883	GSM4037884	GSM4037885	GSM4037886	GSM4037887	GSM4037888	GSM4037889	GSM4037890	GSM4037891	GSM4037892	GSM4037893	GSM4037894	GSM4037895	GSM4037896
A1BG	7.901137278	7.663632333	7.590249111	7.712475444	8.100512389	7.626660361	8.070536944	7.33686063	7.658955722	7.899846056	7.462047833	7.576023333	7.546608611	7.729754194	7.786183056	7.624238694	7.662479472	7.688961417
A1CF	6.053758389	5.913366278	5.974774611	5.898007972	5.912483889	6.040663389	5.735133944	6.027838778	5.993318806	6.045735926	5.807870889	5.908677	6.001260111	6.152933056	5.818345056	5.860365667	5.977953944	5.808337222
A2ML1	5.708466046	5.762070167	5.554322278	5.568787472	5.741977139	6.089871389	6.5466625	5.853012333	5.705960333	5.763348667	5.647720407	5.622125444	5.703387333	5.872886222	5.681472056	5.695925056	5.624525278	5.823782083
A3GALT2	5.9335095	6.139730278	5.891384528	6.014336722	5.870694222	5.497594611	6.729774833	5.822921167	6.025178778	6.40372175	5.991445889	5.8426005	6.304794944	6.162046981	6.085919167	6.380146278	5.756795694	6.244870722
A4GALT	7.724535611	7.768396481	7.745513806	7.859504833	8.290422667	7.939744583	8.012125889	7.722777278	8.1692195	7.753981833	7.685613	7.823219056	7.773633056	7.667366556	7.7808705	7.692474056	7.715932917	7.743151972
A4GNT	5.608569778	5.540323444	5.800631444	5.5588855	5.466984	5.881801333	6.097987583	5.426059889	5.582724	5.739945028	5.623049278	5.514448764	5.682177333	5.556577694	5.6079425	5.559938444	5.799805444	5.601382
AAAS	8.675898167	8.478402056	8.438505611	8.591792167	8.442132333	8.717681444	8.281865778	8.481231611	8.447178056	8.489867306	8.510903037	8.500694222	8.456547833	8.470268611	8.353442556	8.504562389	8.653125167	8.467674556
AACS	7.263134722	9.273651944	7.563031722	7.500114556	7.423852861	8.348840944	7.7447575	8.089982306	8.005675111	8.665868889	8.099568278	7.470156444	7.591501083	7.943158167	7.658255556	6.972331	8.681209444	7.978423722
AADAC	7.423353556	6.964042833	7.272317778	5.770842611	4.422662611	4.066458722	6.474874556	6.517452556	4.619803611	6.428884444	6.372850778	6.768798806	5.63073	7.724983537	6.506175111	5.191161639	5.233665917	6.600579889
AADACL2	6.055426111	4.7393505	4.625923889	5.001274972	4.799458417	4.565668694	5.264489611	4.941191111	4.797739944	5.025795722	4.708951056	4.935550833	5.164520417	4.754738278	4.856144667	4.986310417	5.043224833	4.890777278
AADACL3	6.185855333	6.130045361	6.082725944	6.376207	6.09452425	6.223973	6.977803639	5.940290833	6.295974778	6.2744845	6.221457556	6.02487515	6.179950778	6.626678944	6.585726333	6.310192167	6.075621194	6.430156778
AADACL4	4.811819944	5.035789722	4.863582167	4.994804778	5.0406005	4.317388111	4.932658333	4.970592722	5.005342778	4.807380889	4.916146389	5.1447505	5.002372667	4.8412435	4.919658083	4.984943611	5.569406778	4.643111444
AADAT	5.908845278	5.938010389	6.053271028	5.799548074	5.455020583	5.42039	5.071918111	5.886187222	5.601057139	5.61750675	6.010091333	5.751029574	6.106774556	5.889315889	5.879323222	5.733179167	6.048195389	6.144654889
AAED1	6.955623833	7.151491111	7.557838556	7.240602167	7.130727222	6.476732056	6.986274556	6.474874556	7.4876065	6.91	7.144496472	7.037665056	7.693610944	7.505845	7.545543167	7.861468667	7.225315056	7.099713389
AAGAB	7.255237056	7.227158731	7.45462425	7.304515667	7.696876944	6.983032407	6.258878778	7.446539444	7.352345667	7.313782463	7.395227278	6.999220444	7.390935472	7.404526278	7.293693556	7.390610167	7.344750611	7.327590167
AAK1	8.18913175	7.94198925	7.870767056	7.852666389	7.774706	7.4877415	7.536692111	7.9601635	7.889974917	7.932312028	8.015045528	7.96315775	7.768865972	7.853943278	7.93842275	8.012323722	7.755504278	7.915145694
AAMDC	7.677347111	8.105787333	7.93842275	7.812615056	7.412741444	7.631453611	7.685613	7.744886556	7.959605667	7.318131722	8.035300556	7.778774333	7.416030194	7.621427778	7.471275472	7.301054056	7.669786519	7.528070056
AAMP	8.482405778	8.610466694	8.364588333	8.445327194	8.098417889	8.609342852	8.430047333	8.653125167	8.532496833	8.478644667	8.6247715	8.673299611	8.126371889	8.353148	8.313136389	8.158886278	8.602894611	8.508120667
AANAT	6.393168889	6.588080472	6.980844972	6.653894528	6.575622389	7.057069556	6.021824056	6.704005028	6.791933389	6.630499833	6.671477056	6.848600537	6.347429111	6.375133944	6.360568667	6.162392222	6.874293722	6.353004278
AAR2	7.944879	7.974635694	8.005483278	7.983679722	8.155186667	8.231805889	7.887455444	8.132524778	8.060913	8.234199389	8.077909833	8.030472444	7.919333389	7.923681389	7.778404333	7.563644722	8.021622389	7.896250278
AARD	6.319380944	6.660819111	6.512522722	6.426537361	6.542254556	6.444438833	6.042137722	6.064142611	6.538431139	6.396291944	6.467243611	6.482950389	6.257234389	6.245642278	6.167406333	5.987482111	6.403939611	5.938010389
AARS	9.291054222	9.210745194	9.008685278	9.271600167	9.026980167	9.345024111	9.126827	9.427825944	9.3208865	9.562707815	9.248827389	9.462262528	9.020892833	9.816880056	9.115015833	8.753869944	9.7548055	9.192297667
AARS2	6.885216833	7.064701056	6.985190111	6.937279833	6.926383778	7.231342611	6.832224139	6.655726278	6.928736667	6.702316972	6.756234509	6.85713425	6.649414944	6.786044889	6.750482944	6.724699306	7.048338944	6.767614056
AASDH	7.2704255	6.763539333	6.336335667	6.946741667	6.496411833	7.206370546	6.457567722	7.395382556	6.8612125	7.4317425	6.774831167	7.045436833	7.038586444	7.393920889	7.019130833	6.490451	6.927683083	7.02297625
AASDHPPT	5.702154824	5.759225611	5.665370778	5.777055111	5.485367194	5.975118111	5.208511194	5.913366278	5.949148889	5.747639889	5.923244639	5.726893417	5.831003222	5.818345056	5.711348972	5.425655	5.806703889	5.700858306
AASS	8.758902833	9.008146037	9.067180833	8.403392944	8.936231222	8.932617056	8.3328515	8.885817167	8.688348139	8.650314222	8.648910667	8.579987167	8.870836611	8.413218778	8.5954195	8.166817722	8.822365778	8.743676444
AATF	7.737662778	7.916025222	7.804431278	7.967002278	7.836499222	7.797688611	7.565458806	7.743834444	8.013486981	7.710764639	7.875832194	8.007722833	7.812784639	7.759020556	7.711485944	7.6172415	7.7817265	8.020824611
AATK	6.73702162	6.816867722	6.883136056	6.969079278	7.281779583	6.643182444	7.216299222	6.876414667	6.940767833	6.953621	6.608130889	6.891032278	7.056585833	6.899951556	7.0696385	7.296217778	6.727088333	6.840469444
AATK-AS1	7.628749093	7.487286	7.849153778	7.711313444	7.942625722	7.778961833	8.732583972	7.616987111	7.767339944	7.699645185	7.595856278	7.587290389	7.72015	7.722398556	7.630740611	7.6545615	7.455357167	7.659645111
ABAT	7.0859925	6.924215611	6.861370833	6.824848278	6.763137972	7.253649389	6.792294778	6.951619944	6.917029222	6.724699306	6.736865167	6.901002222	6.819294	6.816149806	6.896899944	6.905893361	6.739426667	6.764125944
ABCA1	9.624056333	9.546253694	9.8500445	9.3457925	9.622006917	9.7548055	9.609727778	9.727356167	9.565183611	9.392886444	9.661402722	9.568583556	8.900967389	9.396644056	9.841813815	9.765677574	9.572000944	9.126348278
ABCA10	8.280998111	8.868639917	8.797825667	8.622767389	8.616688917	8.067918722	7.619941333	7.882817333	7.549320611	8.531465167	8.850422389	8.850872611	8.454367333	8.251934944	8.556423222	9.138817704	7.910901111	8.630118722
ABCA12	5.401719667	5.206120458	5.337599389	5.145928444	5.126005833	5.316726333	5.772913667	5.462634167	5.132185056	5.376758556	5.282168778	5.176155861	5.119715361	5.407628444	5.310906278	5.367077333	5.305683556	5.263657056
ABCA13	5.951408778	5.614988611	5.872886222	5.579843444	5.860365667	5.81091975	6.203401333	5.615326667	5.667897111	5.938222222	5.751782078	5.588703167	5.903111833	5.934993889	5.918398667	5.901493167	5.8623795	5.899072722
ABCA2	7.402356444	7.922873722	7.822880278	7.906025917	7.5238765	7.803451583	7.568919667	7.900629611	7.754366389	7.434656222	7.710379278	7.657592139	7.240448426	7.697190278	7.495139556	7.470778472	7.9958475	7.521567167
ABCA3	6.930664056	7.1687155	7.301939111	7.225464556	7.131168111	7.573131278	6.696970333	7.309353889	7.436122778	6.835148528	7.310652278	7.1170875	7.016331583	7.046743796	7.050592	7.094197806	7.124939	7.155982889
ABCA4	5.717588444	5.603334093	5.563537611	5.604971056	5.781267444	5.578840167	5.648771667	5.440671	5.676601389	5.624021333	5.4841825	5.900163167	5.638427444	5.711348972	5.719312611	5.64336575	5.658901667	5.695182
ABCA5	8.313909833	8.961354889	8.409434083	8.678431556	8.356275389	8.267644611	8.453433333	8.703133333	8.5954195	8.886300954	9.041172889	8.418266889	9.282315111	9.030411528	9.2074745	8.669976722	8.805001556	9.274986889
ABCA6	9.975264157	9.848514222	9.730743389	9.894548056	9.735967278	9.186784361	9.668852944	9.664734833	9.689785444	9.561932333	9.856746444	9.659164194	9.696410667	9.625746528	10.03425992	10.32794611	9.321534444	10.11880367
ABCA7	7.080252056	7.215866667	7.110763519	7.098506722	7.479348417	7.207150833	7.505314889	7.121386556	7.277689167	7.125764361	7.079045722	7.258262722	6.920440889	7.108672611	7.143009944	7.195450667	7.199705	6.957558694
ABCA8	9.369455722	9.492087972	9.253148833	9.4190255	9.352852611	8.747219083	8.829977667	9.305289	9.019481167	9.14948387	9.256274944	9.781716833	8.848788444	9.282315111	9.531482944	9.693823111	9.371649722	9.294787528
ABCA9	9.883183167	9.351398611	9.452388	9.648064139	9.391262111	8.765864222	9.099677694	9.139321056	9.110049611	9.277940639	9.533165722	9.123161333	9.056857722	9.414743556	9.683839222	9.653596	8.988168722	9.737196667
ABCB1	6.448019389	6.023206389	5.754810167	5.646839722	5.922938139	5.184393778	5.784055111	6.285487264	5.914258278	6.37157375	5.784503278	6.823817972	5.966513907	5.959642	5.919655889	5.586039556	6.066899889	5.861868417
ABCB10	8.170807	8.189421556	8.427805444	8.16383	8.425360361	8.1692195	8.107776056	8.398587	8.007982389	8.1395115	8.110449574	8.180937083	8.151112944	8.074165556	8.090296222	8.506309667	8.528709611	8.100037056
ABCB11	5.164520417	4.962786278	4.7393505	5.168821	5.456451667	5.342468389	5.276148278	5.823465361	5.261917056	5.139157944	5.151503222	5.262660667	5.561165667	5.311420167	5.6171385	4.998068278	5.657522667	5.579148306
ABCB4	5.405571111	5.536586444	5.354312778	5.622749806	5.315247778	5.565160944	5.128799889	5.585694778	5.518067889	6.085084889	5.6594853	5.220529111	5.929648444	5.441753333	5.581231333	5.151043333	5.588703167	5.836640222
ABCB5	5.400344444	5.397922667	5.447904463	4.505219222	5.444464833	5.9999865	5.493924944	5.275077944	4.703845333	4.8253905	4.839539667	6.375743778	5.312253833	5.492792556	5.665920056	5.068959972	4.762673444	4.931670444
ABCB7	7.574926389	7.447763472	7.197749056	7.060962444	7.185723556	7.356958444	6.846967222	7.605231037	7.362410778	7.830357222	7.481981333	7.465728389	7.699072	7.684108889	7.614146111	7.314217639	7.412469667	7.598461583
ABCB9	6.375346389	6.492202389	6.34941125	6.347224889	6.317388833	6.349242361	6.717095333	6.323963222	6.367785222	6.467243611	6.371154444	6.425736222	6.332797889	6.295139278	6.324159722	6.332628111	6.210956944	6.444358417
ABCC1	8.945010611	8.08663	7.714344944	8.220348333	8.298032778	7.985170639	8.236079833	8.286716667	8.535157222	8.156391778	8.367173444	8.140307333	7.614354167	7.950187889	7.894089778	8.058585167	8.308658056	8.110449574
ABCC10	7.574773278	7.381992111	7.271848111	7.560156278	7.452570111	7.699072	7.432646278	7.478213444	7.439780722	7.585241389	7.581654944	7.495898222	7.399478056	7.338827556	7.446539444	7.523202111	7.043301389	7.455506139
ABCC11	6.577406222	6.311610694	6.301308306	6.387372	6.514138222	6.362054667	6.662018056	6.280913278	6.166595875	6.524469167	6.305854556	6.427257	6.08067913	6.604889806	6.424781833	6.295611278	6.557803417	6.177452
ABCC12	5.487639222	5.572753333	5.734584972	5.4059515	5.402922333	5.490402222	5.596435944	5.444464833	5.184012722	5.567619611	5.534733111	5.49912825	5.458893222	5.513258722	5.382501111	5.349542611	5.404994722	5.138067333
ABCC13	4.219672833	4.312311	4.608415444	4.567284	4.612616889	4.329157667	4.393908278	4.585814778	4.661444889	4.318511556	4.464394722	4.588690278	4.4554475	4.529389722	4.534223833	4.779252778	4.738977722	4.412628861
ABCC2	6.768601741	6.340564704	6.274018653	6.070151833	6.271758722	6.0784845	6.663091639	6.76622925	6.435519	6.049604722	6.392669528	6.215215833	5.978892444	6.414277074	6.485759944	6.5182015	6.230052333	6.310367611
ABCC3	6.690989056	7.327808222	7.072559778	6.919647056	7.0696385	6.615483157	7.602804583	6.589383778	6.805291944	6.746732778	6.628958222	6.686051694	6.600702611	7.196214889	6.655239222	6.680288444	6.670044333	6.326915944
ABCC4	7.113658944	6.421554	6.167846315	6.355742444	6.427426306	5.626061167	6.233093333	6.491060611	6.381672389	6.515070296	6.412485222	6.657673583	6.3869825	6.739290833	6.427561889	6.448019389	6.223973	6.222189361
ABCC5	8.184393944	7.5766215	7.608538111	7.551833778	7.547335833	7.543366611	7.258595778	7.564791259	7.611277889	7.519207731	7.565458806	7.962733944	7.212319278	7.774591889	7.552591639	7.952291111	7.141075833	7.456997111
ABCC8	7.137402722	6.911811889	7.023861833	6.971888778	6.927192333	6.900478833	7.315811	6.838783222	6.913923528	6.885216833	6.943094444	7.006201222	7.007769667	6.982237889	7.054938056	7.208459278	6.856475722	7.099490648
ABCC9	8.816976611	9.565183611	8.458869889	9.716837278	9.355354444	9.7452775	9.234031167	9.589512667	9.2138485	9.363905611	9.892765528	9.10155213	9.194551296	9.162067833	9.622006917	9.004708444	9.4190255	9.730743389
ABCD1	7.107827389	7.844475611	7.530586333	7.643321611	7.529067083	7.973181667	6.990357333	7.62322975	7.6360855	7.196376278	7.509177611	7.430438333	6.897122611	7.172746926	7.197749056	7.159162556	7.508796333	7.17235825
ABCD2	8.8375865	9.750653667	9.530723167	9.445171	8.968088611	9.522415833	9.750653667	9.617839389	9.105284028	9.932403111	9.715371611	8.879371037	9.356256889	10.15185844	9.467685083	9.226386778	9.765677574	9.664734833
ABCD3	9.293380333	8.942016167	8.908427463	8.867619722	8.765202833	8.8611405	9.319960444	9.316109833	8.768134056	9.506783833	9.348636611	8.897160028	9.272939722	9.3156045	9.350314111	9.001808056	9.162668	9.322073778
ABCD4	7.711773039	7.878443111	7.729395778	7.525046694	7.500444333	8.094930056	7.559400167	7.470353333	7.93842275	7.638147833	7.708502833	7.987384167	7.329852917	7.495139556	7.509060722	7.562531685	7.638967389	7.567274444
ABCE1	7.103210806	7.321409306	7.36717925	7.203135583	7.189696028	5.432299333	7.208639	7.201795611	7.161191167	7.821269167	7.243695833	7.1453785	7.452431667	8.100775361	7.617516167	7.110938111	7.336425389	7.335746833
ABCF1	8.738594556	8.617168056	8.666617222	8.868131889	8.884482347	9.118724694	8.739998111	9.008685278	8.697360444	8.800710722	8.748576667	8.742980333	8.602052611	8.805508778	8.774067167	8.321601444	9.085745222	8.708518722
ABCF2	7.170992889	7.309703	7.074023667	7.204023944	6.9798375	7.352580278	7.232025417	7.484245667	7.398794333	7.451040204	7.387011556	7.216961722	7.226457833	7.358251778	7.420717	7.349422972	7.385020111	7.441731148
ABCF3	7.704914333	7.775332667	7.6511285	7.610862556	7.558516833	7.726668278	7.444443611	7.951337722	7.654912972	7.556041167	7.752834028	7.790560167	7.511087389	7.541160667	7.470353333	7.314564574	7.626993611	7.500755556
ABCG1	6.8337415	7.148641333	7.103210806	6.774977667	7.234204833	7.391794333	6.7520455	6.871927667	7.162377944	6.675359861	7.205852222	7.289799111	6.604741389	6.665359778	7.046128444	7.195953056	7.039312611	6.516857167
ABCG2	5.473794667	6.036054333	5.339597444	5.371624667	5.368763056	5.119263889	5.107082389	5.595361	5.522238944	5.528294111	5.674879111	5.959642	5.706760333	5.719939861	6.031852278	5.387533667	5.218447056	5.750681833
ABCG4	6.737398833	6.753673167	6.813246333	6.915492417	7.087978111	7.048438833	7.486126	6.925181389	6.651805963	6.862724	6.888742	6.906830944	6.864453778	6.996176111	6.766523083	6.861768389	6.932968	6.895056611
ABCG5	5.490713444	5.354312778	5.685134833	5.363473028	5.577977833	6.011537222	5.935856833	5.668318722	5.548292278	5.601710167	5.597453167	5.269838667	5.487639222	5.614624833	5.487386	5.504722556	5.537639389	5.512231444
ABCG8	6.383372361	5.802473889	5.668731139	6.172094833	6.168916667	6.264066167	6.339862944	6.287256556	6.141827167	5.884901944	6.157789056	6.054644389	5.942345639	5.9732625	6.053514222	6.130941333	6.081938444	6.162667556
ABHD1	6.217690407	6.205123944	6.055651611	6.179950778	5.797068611	6.154415778	6.020641306	6.348406778	5.9473185	6.223472611	5.927152722	6.111220472	6.214429278	6.013946861	6.096351861	6.310367611	6.376745056	6.124615361
ABHD10	7.121829667	7.386708167	7.112097889	7.147196722	6.735162667	7.032340472	6.810139722	7.120542407	7.093867389	7.520551278	7.442910389	7.193022389	7.213394667	7.750053111	7.095267806	6.768059611	7.131941259	7.231342611
ABHD11	7.344750611	7.306033611	7.696068222	7.313782463	7.542974889	7.764289611	8.140518889	7.400444167	7.197048963	7.310514278	7.325070833	7.257638444	7.006053	7.36717925	7.100985167	7.426787778	7.491562278	7.172932046
ABHD12	8.412958722	8.364343056	8.325491556	8.406449389	8.348209167	8.370372167	8.447702333	8.234199389	8.261970333	8.163091833	8.206064444	8.314893222	8.224836056	8.295168722	8.259002833	8.391320111	8.438505611	8.302565833
ABHD13	8.166096778	7.968156333	7.875287833	7.940771889	7.867282	7.782716389	7.913317333	8.179257694	7.924893944	7.991027861	8.107084944	8.091681778	8.10323675	8.084876889	8.119246389	8.00347	7.837057833	8.140518889
ABHD14B	7.579745111	7.978660333	7.771641833	7.981401611	7.786183056	7.6683145	7.930475796	7.718263667	7.935040472	7.958691278	7.939167278	7.90622875	7.711145222	7.858330222	7.762859833	7.825349556	8.024831861	7.845300722
ABHD15	8.099800722	8.411331333	8.906073722	8.413218778	8.537420389	8.634123	7.956565444	8.386584611	8.308130611	7.873992667	8.355260389	8.295428333	8.191878056	8.106917	8.118549111	8.377235667	8.355260389	8.253990444
ABHD16A	7.292101417	7.214182944	7.126294611	7.193022389	7.311278528	7.155828861	7.347076944	6.959686167	7.340467417	7.136076944	7.141537556	7.326420306	7.224661667	7.107150861	7.070578056	7.08054975	7.238022074	6.96704837
ABHD16B	6.9626635	6.908858111	7.1170875	6.814540194	7.366401222	6.863628833	6.694368722	6.609265833	6.881656667	6.806099611	6.716858556	6.846829833	6.637568556	6.813960333	6.789487	6.741324111	6.848369444	6.856716444
ABHD17A	8.681543	8.664616056	9.102723444	8.812560556	8.993847333	8.476086	7.974635694	8.274707278	8.551352111	8.2546235	8.676576278	8.856834111	8.416363167	8.165032667	8.120632389	8.891554278	8.777457167	8.271902944
ABHD17B	6.623072611	6.579922611	6.7399245	6.7360375	6.774088861	7.065201389	5.919890389	6.730922667	6.773244389	6.762637556	6.725890667	6.63279975	6.777309889	6.594664	6.957888667	6.591785222	6.880608389	6.723565222
ABHD17C	7.605074833	7.592841167	7.995298444	7.626507306	7.991893	7.760539194	7.851846069	7.587845167	7.620393278	7.675002667	7.470644556	7.567274444	7.753557139	7.576342074	7.598069361	7.792881556	7.582334167	7.5674605
ABHD2	9.137415667	8.325184037	8.004574333	8.339979111	8.412958722	8.395782111	8.000953056	8.147825167	8.5380355	8.272669556	8.39767575	8.363117278	8.147485333	8.297632778	8.308658056	8.123607611	8.368968833	8.371279722
ABHD3	6.926383778	6.631672722	7.388818222	6.840294556	6.751398333	6.911032167	6.685024944	7.570557389	6.789077889	7.0550725	7.047997944	6.830900167	7.018069972	7.169942611	7.002786278	7.136729389	6.943261926	6.939145056
ABHD4	8.072504278	8.005253667	7.664191833	8.635183111	7.191047833	8.492576278	7.896685611	8.365182778	8.258016	8.053787611	8.325746667	7.977794481	8.046443944	8.031003333	8.135881556	7.934834722	8.463227889	8.314178333
ABHD5	8.882200222	8.860128528	9.464022556	8.939543611	9.015587667	9.295459667	8.741085667	9.494539222	9.021277167	8.869049	8.795532722	8.842038222	9.094724444	8.685360111	9.067617806	8.811380944	9.054933889	8.785475222
ABHD6	7.652590389	7.944813125	7.910901111	7.789056667	7.438000333	8.335113333	7.207150833	7.818135611	8.015750889	7.799060556	8.115820444	7.922731056	7.751678306	7.771864167	7.781899222	7.666991778	8.135881556	7.865408444
ABHD8	7.415023056	7.4359175	7.596087778	7.547207944	7.760018028	7.931080056	7.202234722	7.356771972	7.469574333	7.094718056	7.369352528	7.565142667	7.5486555	7.258262722	7.198194889	7.696749833	7.617898583	7.496951361
ABI1	8.546209333	8.416363167	8.144040056	8.317819056	7.660331	8.116535444	8.363117278	8.415001435	8.396253167	8.639346278	8.645396278	8.475699778	8.648910667	8.751924194	8.633151056	8.408943667	8.099113389	8.537045111
ABI2	7.741957889	7.3737695	7.287112556	7.370804611	7.637117222	7.285666	7.216727167	7.474094861	7.36717925	7.5357175	7.638006	7.601819972	7.654279556	7.442649528	7.478810056	7.443777444	7.255852917	7.566722
ABI3	6.864596139	7.075789778	7.111134722	6.961541056	7.184754556	7.108672611	7.287112556	7.170729556	6.998901722	7.212738	7.036199944	7.132377889	6.980138278	7.064359278	6.960085194	7.112248509	7.060282944	6.850383722
ABI3BP	9.444032944	8.528481333	8.623571556	9.325052611	9.671668972	8.494145167	8.983242713	8.568426222	9.186433	9.052469056	9.010432333	8.844464264	8.873782944	8.797825667	9.089016667	8.814614611	8.364833472	8.889103611
ABL1	8.830953722	8.614699028	8.527785167	8.817861222	8.9695945	8.986077667	8.489434917	8.827674333	9.082669889	8.653913111	8.862631278	8.596892861	8.52681275	8.5320075	8.685360111	8.469596167	8.681543	8.755993333
ABL2	7.838445611	7.818486639	7.949021389	7.622972778	8.330271056	7.403382889	7.827324222	7.673745944	8.496894556	7.956378389	7.744989833	7.546608611	7.854620111	7.734947167	8.028423278	7.753020711	7.662945704	7.8106575
ABLIM1	8.889103611	9.122525556	8.732583972	9.121357667	9.080629611	9.384008306	8.414721972	9.287372037	9.191405833	8.73085225	9.139321056	8.953307389	8.914508167	8.811066917	9.022468667	9.005459889	9.332334444	9.047649
ABLIM2	8.013037556	7.490914611	7.872322333	7.49498825	7.557469556	7.590530222	7.188219833	7.432646278	7.481649111	7.533432111	7.406582907	7.301939111	7.271848111	7.452431667	7.541767056	7.31553325	7.516410056	7.449229222
ABLIM3	8.657066444	9.713751056	8.5320075	8.920144278	9.126348278	9.842579444	8.943088833	9.653596	9.19890087	9.014588472	9.373401056	9.386816056	8.984171833	9.135173185	9.094724444	8.701263611	9.689785444	9.096766
ABO	7.049520333	7.106074833	7.139689222	7.0792235	7.259343833	6.988421889	7.539862611	7.029220278	7.239587444	6.889132556	6.80217087	7.356616722	6.981719056	6.869786148	7.094031056	7.274035889	6.822328333	7.032652222
ABR	7.6611364	7.979287917	7.585658222	7.998947611	7.889546722	7.812412889	7.187199444	8.006557167	7.861651167	7.526066222	7.667366556	7.958049491	7.5868565	7.593145667	7.655342278	7.578404444	7.547335833	7.609899111
ABRA	6.094016889	6.290661389	6.083795833	6.239157722	6.0342545	6.417564222	6.626847278	6.100175444	6.283339167	6.097987583	6.125810667	6.206527722	6.027681333	6.103995833	6.405992917	6.151296556	6.130262417	6.233765889
ABRACL	6.450733722	6.308925083	6.631981333	6.215051389	6.371154444	5.635195472	5.822327389	6.268845083	6.617590333	6.554870167	6.333802111	6.545004222	6.342820556	6.369666611	6.320248819	6.484748944	6.348621111	5.940130944
ABT1	7.259956833	7.443388444	7.490013333	7.012516333	7.125069	7.909445944	6.792894167	7.192300833	7.206370546	7.198194889	7.475767333	7.243322333	7.303047778	7.453179778	7.167919694	7.238160944	7.528070056	7.260279
ABTB1	8.066081167	8.097104074	8.015983944	8.075383222	8.340283722	8.3283725	7.669064778	8.036652444	8.150479241	8.000210833	8.075383222	8.202223833	7.737434222	7.736059111	7.703783778	7.869007056	8.1472025	7.724535611
ABTB2	6.844549944	6.894222056	6.710887167	6.758268167	6.768189694	6.785347111	6.655439	6.570223667	6.929719889	6.715988667	6.630796833	6.809965972	6.722363167	6.8337415	6.762637556	6.439691083	6.662503056	6.749181139
ACAA1	5.322843	5.965285056	6.144902583	5.869625111	5.800816528	6.126917528	5.245336222	5.951408778	6.097366333	5.556869778	6.314496444	6.186394611	5.679599	5.610424639	5.605819667	5.973960278	6.162201944	5.719939861
ACAA2	7.573883	7.589121944	8.059598667	7.913652611	7.788142222	7.841976444	7.910781889	8.155371778	7.820563944	8.319236972	7.6222635	7.694158944	7.836719722	8.106030944	7.914701722	7.966780444	7.944340889	7.919333389
ACACA	7.984923111	9.295459667	8.192249222	8.128882278	7.988480389	8.936231222	8.3501995	8.989431083	8.066081167	8.850422389	8.357090833	8.168514	7.955319667	8.923672556	8.344617833	7.558649111	9.617839389	8.626785278
ACACB	10.20669475	10.81937142	10.64091722	10.36523008	10.39407667	11.18569614	10.529365	10.95391569	10.31559556	10.34652556	10.59207944	10.81937142	10.00909992	10.18110336	10.41096667	9.715371611	10.28976667	10.65804361
ACAD10	6.996285333	6.955853944	6.905597389	6.950416389	6.630292056	7.484807611	6.157789056	7.324422722	7.047384	7.018511583	7.173938944	7.160304306	6.765033944	7.300849056	6.809965972	6.549059056	7.190610444	7.003483944
ACAD8	7.897597806	7.938827222	7.900939574	7.492474944	7.997763556	7.815613972	7.776216611	7.6545615	7.486274861	7.720497722	7.660168111	7.589924611	7.465155333	7.698199472	7.662057056	7.523549056	7.90536	7.613977222
ACAD9	8.183965944	8.726503889	8.592075111	8.799412944	8.435485685	8.968088611	8.428518333	9.048086	8.386584611	8.938600778	8.596892861	8.642054111	8.091449167	8.6379325	8.49843163	8.427032778	8.7962155	8.538432083
ACADL	7.159750556	7.914145944	7.662479472	7.757141944	7.564486333	7.852666389	8.081607806	8.002649833	7.365496667	8.450033833	8.205102444	7.421409	7.699503111	7.788709694	7.891576861	7.639874389	7.972113139	8.126197722
ACADM	9.228987833	9.967015685	9.397376944	9.592275667	9.154791417	9.298045889	10.16501889	9.697497056	9.281585389	10.51066333	9.994918333	9.5024975	9.619358389	10.34336611	9.693823111	9.482495361	9.421011222	9.785422833
ACADS	8.241778361	8.732782556	8.787511444	8.570636306	8.658741889	9.044705833	8.421496167	8.711494194	8.410946	8.582754056	8.534324056	8.535157222	8.060690167	8.269078806	8.279983	7.959605667	8.922048278	8.385344028
ACADSB	7.310858444	7.857311333	7.634258444	7.400320333	7.134546139	7.050471426	7.751546611	7.841213944	7.469091028	8.079788	7.861302444	7.417364083	8.024831861	8.420628917	8.002649833	7.556175722	7.800940528	8.173617667
ACADVL	10.16257178	10.42251556	10.33834389	10.39579056	10.19935983	10.40755444	9.927295944	10.1775745	10.44386889	10.23334011	10.2397435	10.38460222	9.639842778	9.963493667	9.839418611	9.932403111	10.42829111	9.943209
ACAN	6.899951556	6.342820556	6.383843778	6.301562111	6.603253	6.465636861	6.940912917	6.20831525	6.388779333	6.417746537	6.300177444	6.543744917	6.710188481	6.562140722	6.562878611	6.607752	6.399516611	6.611268333
ACAP2	8.909296778	8.682462667	8.600423111	8.581956056	8.722210389	8.175236	8.786574222	8.685360111	8.593365611	8.643899556	8.760477556	8.429319889	9.008146037	8.891554278	8.846025333	9.012161926	8.3860395	8.871821722
ACAP3	7.906025917	7.811069472	7.635811778	7.599103222	7.851964861	7.750262611	8.113812833	7.537188194	7.802347833	7.384626389	7.789394917	7.727371778	7.498896111	7.596087778	7.727179611	7.479207194	7.648794667	7.470891806
ACAT1	8.353442556	8.902312833	8.669231139	8.600423111	8.029652167	8.216215667	9.490732889	8.753559278	8.426802556	9.270517167	8.863607778	8.652033333	9.055585778	9.306869111	9.0405395	9.026980167	8.347368056	9.134758
ACAT2	6.743605667	7.320664556	6.854565269	6.891384611	6.801004889	6.898963278	6.404411722	7.334301486	7.032216444	7.476444389	6.981230222	6.535907222	7.147564639	7.225033278	6.837749	6.727088333	7.252871417	7.024353472
ACBD3	9.758396167	9.395702278	9.614419111	9.528970389	9.719585278	9.928791944	9.458005056	9.743893278	9.621251722	9.728884056	9.5195175	9.522415833	9.728884056	9.6887915	9.676442083	9.366208111	9.675144556	9.781716833
ACBD4	7.506097111	7.498414278	7.652171361	7.631453611	7.740007944	7.548324333	7.224125444	7.678395778	7.484485537	7.581095139	7.416197444	7.543102056	7.326785167	7.463969278	7.272917194	7.398921111	7.572914944	7.186260944
ACBD5	7.889049833	8.061132889	7.840480611	8.139699611	7.583705389	8.088993741	7.979815444	8.298569056	8.112062556	8.2394645	8.128518167	7.984923111	8.284275333	8.468636722	8.431152111	7.879374694	8.120410111	8.294505278
ACBD6	6.821872694	7.055521583	6.949392889	6.90202525	6.604558167	6.483431	6.149760278	6.796952259	6.888992	6.096047222	7.021340667	6.753533444	6.545878028	6.730512	6.543579278	6.898107	6.640059167	6.590484778
ACBD7	4.59545325	4.948178611	4.585814778	4.865909889	4.714754389	4.876574611	5.113977333	4.946790556	5.099393833	5.081406972	5.190863944	5.153299222	5.277124833	5.107082389	4.997081889	4.646834278	4.395258222	4.939372667
ACCS	7.666840889	7.836499222	7.5703825	7.3958855	7.4877415	7.799775778	6.985064556	7.581095139	7.458953056	7.367962722	7.747860472	7.5819225	7.084405611	7.177076056	7.120385722	7.404721806	7.536375333	7.318885
ACCSL	5.491323556	5.181160111	5.651789611	5.269838667	5.498510028	5.717017097	5.664394167	5.083181778	5.33894925	5.501647222	5.321621852	5.376429222	5.507898278	5.456057556	5.590960222	5.681043472	5.304953222	5.507898278
ACD	6.82853725	7.087700778	6.957888667	6.946520889	7.237387667	7.161707611	6.969079278	7.193580611	7.145498556	6.945647167	7.057451889	7.059607889	6.906203667	6.839097472	6.65339	6.719477778	7.115651833	6.721382889
ACE2	6.012223	5.870167667	5.7451905	5.994565944	6.074778111	6.283339167	6.199945167	5.793885167	6.002197111	6.024139444	6.028904389	5.945212111	5.872587333	6.144902583	6.109578111	5.977953944	6.134763306	6.028437056
ACER1	6.928353111	6.162667556	6.545189222	6.563999778	6.620270028	6.625562056	7.37428075	6.238526778	6.414825028	6.805584556	6.293293722	6.276734222	6.505766056	6.500776778	6.248174444	6.486301056	6.609870306	6.474266306
ACER2	7.295765889	7.424289	7.561475556	7.613580722	7.038901778	7.6819105	7.825349556	7.652363111	7.641286111	7.547765056	7.322459611	7.253993278	7.310652278	7.050592	7.326667333	7.246171333	7.719573611	7.417823361
ACER3	7.557469556	8.2444855	7.970548583	8.027866889	7.645888444	7.768286	8.077756944	7.9800385	8.113185972	8.482405778	8.052998194	7.798091444	8.058095944	8.529942222	8.428752056	8.263902444	7.867979444	8.361572111
ACHE	5.859234333	6.21044	6.296406806	6.116962261	6.224973139	5.921858222	6.146370389	5.840078111	6.128905028	6.186668056	5.987965778	6.104509833	6.171128778	6.116258333	6.116507111	6.193689333	6.198931167	6.032048315
ACIN1	8.199705056	8.122105333	7.897008278	8.152070278	7.700337889	8.048565333	7.855171222	8.121103907	8.103970722	7.994956167	8.059731	8.129101944	8.072504278	7.917632222	8.001584611	8.161120333	8.150024889	8.276934056
ACKR1	7.830674222	8.110911222	7.718834778	7.697002167	7.724015056	8.013037556	7.628572556	7.601964056	8.162469583	7.744144722	7.817784222	8.083917759	7.682440444	7.614521556	7.299575333	7.578939056	7.472459306	7.664191833
ACKR2	6.290500056	6.047153111	6.043213111	6.571362861	6.078907167	5.973668639	6.112041667	6.036054333	6.340564704	5.716105889	6.160038694	6.397919944	5.890613556	6.160264944	6.066052259	6.235979944	6.446295389	6.3369855
ACKR3	7.0172905	6.361606944	6.654748056	6.195798056	6.174142722	6.607606111	5.890186426	6.180225444	6.688799472	6.644359833	6.552537389	6.132539741	5.995376722	6.65119675	6.444438833	6.077729167	6.722716944	6.176180833
ACKR4	6.784805389	6.850549389	7.136259139	6.296406806	5.963628972	6.455684361	6.271758722	6.702033667	6.353553389	6.653688889	6.228892583	6.224859833	6.200309	6.915357278	6.844035028	6.800127167	6.700804444	6.609265833
ACLY	9.352308611	11.33367944	9.223825333	8.966595	8.825954	10.05285683	8.7962155	9.602859222	9.126348278	10.14380533	9.068824611	9.338871056	8.833465806	9.720619083	9.035818861	8.460685111	10.46798389	8.813323944
ACMSD	4.966140111	5.043642833	5.127095944	5.296832556	4.8253905	4.9279455	5.242873444	5.129174722	5.230371944	5.173789111	5.292323	5.003211167	4.979778056	5.091396111	5.285502556	5.0951165	5.175858889	5.130146222
ACN9	6.483155056	6.630146389	6.562386611	6.650136	6.408109833	6.880444	6.642943435	6.628305583	6.704270222	6.615483157	6.561589389	6.619497944	6.625562056	6.841356111	6.765536028	6.531814167	6.669187972	6.534187639
ACO1	10.70437278	10.94630389	11.05739535	10.82490611	10.78117778	11.43153333	11.23046722	11.43153333	10.84878889	11.37345778	10.98008722	10.75333667	10.93509861	11.21699833	11.03295111	10.64091722	11.41515611	10.99156111
ACO2	9.489640667	10.08666711	9.953481194	9.594301722	9.592275667	10.16501889	9.565183611	9.716837278	9.548207	9.877602667	9.697497056	9.805214056	9.0012805	9.930766222	9.333462611	9.221196778	10.06633836	9.427825944
ACOT1	8.199983833	8.889563889	8.687415778	8.692079778	8.467318389	8.450953611	8.602383444	8.889563889	8.678867944	8.7550175	8.049442778	8.598684333	8.344617833	8.457660556	8.363822556	8.530568278	9.049819907	8.366647778
ACOT11	6.770277389	6.557165222	7.021216463	6.627083333	7.044827722	6.653034167	6.731654917	6.590716222	6.547127722	6.498819639	6.525373361	6.71044375	6.409864111	6.521927611	6.595849667	6.743841833	6.449518139	6.711552472
ACOT12	5.810020556	5.630503611	5.853411944	5.691320852	5.7073985	5.960781456	5.880267185	5.804452278	5.829110833	5.837689806	5.780274537	5.704843667	5.768185944	5.665920056	5.773764667	5.860783667	5.452738111	5.610737278
ACOT13	8.396486222	8.716413056	9.026113194	8.692818333	8.593840444	8.864780722	8.913768056	8.882200222	8.426257889	8.745175833	8.708518722	8.330863778	8.926221056	8.685668111	8.749618889	8.933600639	8.880427556	8.708881222
ACOT2	8.751521722	9.785422833	9.728884056	9.456301	9.282654722	10.08178842	9.007544611	9.588565278	9.376727556	9.650936722	8.717681444	9.365326278	8.951660722	9.232715694	8.980407278	8.926540389	9.934495167	9.000693944
ACOT4	5.548530944	6.403830681	6.918613111	6.293638556	5.901732667	5.819932167	5.853969944	6.3413975	6.325780097	6.209770833	6.509091556	6.302691889	6.274980444	6.1511805	5.985858889	6.036601222	6.241942944	5.692176667
ACOT6	5.124524222	5.473256903	5.424755667	5.108811833	5.138633167	5.289562333	5.101527444	5.154405944	5.238335667	5.393001778	5.264489611	5.467965222	5.215806778	5.5029375	5.218146056	5.297358722	5.374606722	5.280890167
ACOT7	7.255852917	7.379496556	7.653103667	7.358827472	7.570557389	7.163052583	6.736394833	7.262662778	7.251439528	7.136729389	7.1276815	7.262357722	7.07093625	7.030344083	7.017094278	7.218813778	7.427673731	7.148250833
ACOT8	6.684658889	6.899074556	7.213738667	7.227993444	7.134443333	7.441132111	6.752546278	7.089082759	7.002995278	6.810264111	7.073922667	7.0263235	7.083246491	6.904455056	7.047251194	7.326265833	6.829690278	6.9798375
ACOT9	9.004240778	8.274707278	8.46108125	8.420628917	8.690076472	8.423209833	8.400606278	8.695446083	8.677353444	8.711761306	8.575528222	8.361322333	8.427805444	8.530568278	8.468306944	8.311916444	8.525691611	8.472718667
ACOX1	8.787842583	9.6156475	9.313648278	9.545310083	9.137415667	9.392886444	9.886113	9.986041556	9.364581056	9.945468389	9.507651111	9.306124	9.068227833	9.784167944	9.758396167	9.102723444	9.670115528	9.798947472
ACOX2	7.721843556	7.790162444	7.554368778	7.815000167	7.472305833	7.679906194	7.497106389	7.987738833	7.649235333	7.805438333	7.678255	7.669586222	7.838912278	7.729099981	7.710924944	7.433139778	7.303269833	7.997204
ACOX3	8.05527375	7.859290833	7.556917278	7.89957763	7.941582667	7.991027861	7.555170056	7.677233417	7.811494278	7.850013611	7.933229111	7.819607444	7.643436389	7.804431278	7.754366389	7.689874444	7.786183056	7.694158944
ACOXL	5.598654444	5.657796667	5.638685778	5.5625205	5.3926235	5.862095278	5.806139056	5.501355778	5.620081806	5.481890556	5.417624028	5.821800556	5.393673278	5.548754833	5.619757722	5.488212639	5.196119222	5.681472056
ACP1	8.655757139	8.748236556	8.558857556	8.604329	8.421097917	8.824134444	8.232289722	8.765539481	8.453686167	8.802507167	8.597413222	8.537753444	8.788727815	8.704203722	8.551352111	8.441827111	8.809908333	8.697013963
ACP2	7.885573	8.069415	8.034140963	8.159811167	7.790560167	7.694158944	7.67902475	8.027717528	8.195690167	8.124687833	8.017772722	8.014071889	7.694987556	8.1526965	7.8951745	7.867282	7.962872389	7.980217528
ACP5	8.433664889	8.943963889	8.442994278	8.318431944	8.296452778	7.397115639	7.163052583	7.626839	8.045721222	8.256964611	7.451342778	7.719117778	7.561864333	8.216792833	8.029021713	8.217804667	7.904244278	7.4697605
ACP6	6.310367611	6.730296556	6.880444	6.694058185	6.501993722	6.758106667	6.138836944	6.814886889	6.673283722	6.270565861	6.992241167	6.938011333	6.156330944	6.503928889	6.301892639	6.132266	6.9077085	6.582851222
ACPP	6.103775	5.686956333	5.420913056	5.870694222	5.683535722	5.549971222	5.707058056	6.235979944	5.843156111	5.828777056	5.804452278	5.757695037	5.361176722	5.651789611	5.76705113	5.625795389	6.123713333	5.731776833
ACPT	6.750348278	6.701557778	7.309703	6.882396667	7.141075833	7.197318556	6.7360375	6.722716944	6.946615111	6.802501111	6.891760222	6.789922944	6.962004722	6.799471444	6.87048637	6.701291611	6.863029889	6.805291944
ACR	6.665210583	6.946978556	7.177971083	6.99797075	7.101921667	7.130270778	7.153713787	6.80200525	7.038274139	6.98969075	6.953289639	6.7078915	7.0052715	6.931728389	6.959686167	7.293217861	7.266514694	7.014241028
ACRBP	6.808999083	6.604398296	6.663091639	6.739426667	6.863221111	6.99312	7.578404444	6.347628222	6.71254613	6.813492056	6.571362861	6.711552472	6.664458028	6.689037907	6.7597455	6.790508111	6.929719889	6.770077194
ACRC	6.252393	6.104292444	5.1633885	5.731776833	5.709746278	6.165920167	5.964490167	6.457567722	5.739012611	6.09452425	6.2994585	6.513622722	5.782048111	6.000180556	6.200987	5.905675222	6.523842611	6.426179667
ACRV1	4.929747278	5.194323556	5.239413681	5.204657306	5.340365083	5.066375556	5.270851333	5.0589955	4.978459722	4.981066611	4.963972611	4.797291556	5.330029722	5.098082556	5.228193111	5.55857125	5.130146222	5.178889611
ACSBG1	5.8426005	6.1299135	6.274980444	6.006068722	6.142593972	6.472555611	6.201221278	6.150036444	5.86736575	6.347854472	5.876116389	5.999715056	6.125047208	6.191310222	6.258878778	6.078907167	6.138596241	6.102439833
ACSBG2	5.183196333	5.315561389	5.419082944	5.330029722	5.503187333	5.313803944	5.721675389	5.022884778	5.042420667	5.324932778	5.148261333	5.227303083	5.160635278	5.157776944	5.36493425	5.130984	5.351194917	5.253012667
ACSF2	7.976618722	8.220036907	9.477740639	7.694751194	8.001769278	8.249071944	8.530874694	8.171992667	8.164650833	7.891502944	7.875686176	8.105083833	7.462047833	8.548972278	7.922034704	8.148412917	7.929166444	7.650499222
ACSF3	7.643436389	7.502414611	7.265439278	7.326573111	7.437469481	7.594508667	6.901558167	7.577179083	7.28643575	7.475167806	7.587500444	7.568555	6.943261926	7.451040204	7.3737695	6.9293675	6.836437028	7.223550972
ACSL1	11.51913222	11.95882556	12.17841333	11.82615611	11.38227228	11.81087389	12.11619333	11.93461167	11.5596	12.24365167	11.74260167	11.5596	11.51913222	12.30353611	12.17841333	11.07322	11.67262556	11.88703
ACSL3	8.759154278	9.028488944	8.882200222	8.602052611	8.720924167	8.108749833	9.440788889	8.983242713	8.580562167	8.925074083	8.860128528	8.658073944	8.604329	9.056857722	9.019481167	8.737321806	9.032650278	9.105716278
ACSL4	8.893958667	9.016166222	8.5334615	8.851835833	8.703518278	8.677785	9.291054222	8.907716833	8.913768056	9.514780463	8.875206167	8.422345167	8.748236556	9.119129556	9.131026889	8.664969	8.825549056	8.957146444
ACSL5	8.230840444	8.070135194	8.042924861	7.541337222	7.621427778	7.732696333	7.464115111	7.821020722	7.894663389	8.207112556	7.768668398	8.440698778	7.973385972	7.922150333	7.823540611	8.052263722	7.468165111	7.825183556
ACSM1	5.808523278	6.0587015	6.144150278	6.056120778	6.445720222	6.304216861	6.2437985	5.765755944	6.170516833	6.135153722	5.952956778	6.22065613	6.078190194	6.052075861	6.072310778	6.030608556	6.3081235	6.036601222
ACSM2A	5.342189556	5.0514925	5.123766556	5.478386389	5.45409625	5.697934667	5.836640222	5.302116333	5.572753333	5.3507435	5.206620833	5.687967111	5.107354889	5.706760333	5.405571111	5.511648986	5.539337583	5.128436444
ACSM3	4.572673167	4.581215333	4.501600944	4.436178028	4.545654389	4.539351333	4.647988611	4.561768667	4.472229537	4.602893389	4.624342611	4.692893111	4.353398917	4.661949611	4.476764083	4.717176167	4.530621778	4.515979083
ACSM5	7.125069	7.738322944	7.748866722	8.207112556	7.75922475	8.182182278	7.501043889	8.493749833	7.924079056	7.942304	7.846776056	7.770214222	7.589653667	7.539862611	7.831613889	7.397473444	7.825183556	7.703014028
ACSM6	5.460681722	5.4864575	5.487386	5.549971222	5.627688611	5.229448111	5.838565722	5.722986028	5.759225611	5.836329111	5.561879444	5.369614111	5.495960889	5.635420389	5.851093519	5.505056278	5.982525	5.637756556
ACSS1	7.462269694	7.546300667	7.475167806	7.407553556	7.310858444	7.670517583	7.645342778	7.080861444	7.325243611	7.226113056	7.377172944	7.563456389	6.998304	7.290102611	7.158299556	7.501944111	7.198732333	7.256099722
ACSS2	9.1707255	10.60250778	9.581351444	9.683839222	9.468448222	10.39407667	9.426868667	10.14193603	9.4547135	10.00218772	9.939321333	9.545310083	9.423549028	9.589512667	9.392886444	9.062715944	9.894548056	9.889381667
ACSS3	8.726083778	9.584375889	8.921114833	8.922526222	9.028488944	9.728884056	9.010432333	9.510188833	8.771964833	9.188802056	9.077019222	9.000115611	9.300155667	9.098576278	9.284323222	8.567518222	9.553424861	9.568583556
ACTA1	7.877914944	7.763600444	8.1692195	7.876540833	8.271902944	7.61647625	7.936668889	7.800082306	7.860520472	7.979639889	7.722989833	7.897008278	8.036326389	7.916787417	7.956565444	8.182922611	7.826623278	8.003288333
ACTA2	10.73471889	9.759829463	10.05638983	10.03326283	10.13481206	9.743893278	9.199490222	9.630768685	9.475431389	10.09634511	9.693823111	10.74736556	9.587423	9.742941222	9.483598444	9.870900611	9.961346583	10.15669594
ACTA2-AS1	6.973847111	6.513760556	6.405583889	6.6793255	6.518884806	6.956952611	7.125555389	6.671558542	6.573613444	6.827916694	6.849535722	6.582651722	6.402360056	6.550754944	6.555903611	6.630990944	6.678573759	6.735311278
ACTB	12.06298556	11.97139611	11.90386611	11.95882556	11.88703	12.03938611	11.68745389	12.27458389	12.14603278	12.022295	12.07778333	12.09562278	11.93461167	11.91846833	11.86147833	11.61995278	12.20435556	11.86147833
ACTBL2	4.860377389	4.574820056	4.757734222	4.616314056	4.797291556	4.569870944	5.749696611	4.907532611	4.868475389	5.328122444	4.876574611	4.940470708	5.022450056	5.063270111	5.023816611	5.058435222	4.404471667	4.910091556
ACTBP2	11.33367944	11.35791333	11.23700944	11.07322	10.76170889	10.77001222	11.42389444	10.9064037	11.51913222	11.26056286	11.33367944	11.41515611	11.36544444	11.16109111	11.29890611	11.01968731	10.794465	11.29890611
ACTBP7	9.682554111	9.836636056	9.612294278	9.790699833	9.43715	9.352852611	10.05285683	9.435382389	10.13481206	9.750653667	9.740286833	9.936055167	9.727356167	9.884684972	9.602859222	9.474752778	9.605500278	9.683839222
ACTC1	5.599808	5.855346111	6.016907889	5.606111944	5.658584806	6.097987583	6.140302361	6.097038111	5.8513895	5.680392389	5.815989778	5.902051222	6.067030889	6.083795833	5.861478389	5.920140556	6.119495667	6.024659944
ACTG1P1	12.57459972	12.33388611	12.27458389	12.372855	12.49345167	12.90162111	12.14603278	12.68911222	12.49345167	12.49345167	12.33388611	12.49345167	12.30353611	12.24365167	12.24365167	12.30353611	12.17841333	12.30353611
ACTG2	7.084619278	6.288724667	6.729129056	6.720758833	7.469574333	6.943974611	6.157578352	6.848149667	6.480099389	6.541523611	6.482172639	7.003689333	6.286417944	6.587473167	6.137363278	6.375555056	6.947635889	7.146014444
ACTL10	7.406750889	7.515943083	7.627549278	7.443777444	7.523343472	7.216961722	7.707105	7.036840556	7.433869556	7.393805944	7.386826528	7.36717925	7.547643444	7.363746667	7.416030194	7.383513259	7.457584833	7.382091833
ACTL6A	6.502966306	6.507626759	6.550754944	6.442175778	6.3785825	6.30880125	6.307932111	6.660953324	6.569013944	6.743985944	6.726092833	6.548668472	6.797255111	6.8669235	6.675359861	6.464833222	6.239936111	6.765033944
ACTL6B	5.960510944	5.861868417	5.997587759	5.996547667	5.980820667	6.295139278	5.973668639	6.386543722	6.1151065	6.407660056	5.903992389	5.9855425	5.920288278	6.029115556	5.970093389	6.084591806	6.354601333	6.059429204
ACTL7A	5.253302667	5.029141111	5.137760111	4.897246389	5.127378444	4.709574056	4.804186333	5.29650375	5.170183833	5.129608306	5.191161639	4.9436475	5.058435222	5.04699	4.941486833	5.035016389	4.888421556	5.021794556
ACTL7B	7.120839472	7.300485944	6.976035278	7.398484556	7.406582907	7.535202333	8.448765833	7.200872278	7.288687167	7.677567	7.282076417	7.299055278	7.518573685	7.545999389	7.465728389	7.385513278	7.256605833	7.391996444
ACTL8	6.946978556	6.623889222	6.929219667	6.797812444	6.936920694	7.022564324	7.188418333	7.119053556	6.755102833	7.027777444	6.572996944	6.472209333	7.080416	6.914733222	7.068626667	6.744349194	7.254992222	7.028187278
ACTL9	7.046128444	7.277409611	7.514940944	7.112248509	7.109051972	6.996992	7.553663056	7.099373111	7.009162389	7.349160722	7.260397583	7.122828167	7.011034222	7.075395111	7.038274139	7.321409306	7.262972167	6.962959056
ACTN1	9.652104222	9.994918333	9.828736972	10.11340278	9.910689889	9.971889333	9.621251722	10.2397435	9.965125278	9.827320222	9.720619083	9.642735	9.506783833	9.662672278	9.727356167	9.703520167	10.30856222	9.726179778
ACTN2	5.859984667	5.990878333	6.385032111	5.853249056	6.061813222	6.074275667	6.198931167	5.898306611	6.063486056	5.764165528	5.821800556	5.901732667	6.134001333	5.986080806	6.000531333	5.905401333	6.156746556	5.853713222
ACTN3	6.5374965	6.044621	6.448019389	6.528016444	6.663613389	5.893004056	6.440341333	6.511624389	6.272853806	6.078721667	6.411981	6.429737583	6.434445444	6.346155111	6.368446722	6.208122694	6.371687889	6.211429
ACTN4	10.23143069	10.51066333	9.854871611	10.33009222	10.00650791	10.47085028	9.830068611	10.45332167	10.36824	10.50702222	10.40218944	10.57166778	10.25691067	10.22018794	9.967015685	9.733324074	10.36824	10.31559556
ACTR10	8.43916	8.585426833	8.763898722	8.605349444	8.366933	7.577584833	8.46108125	8.579727778	8.591453056	8.643437944	8.656092889	8.499069278	8.965837722	8.855107222	8.7744695	8.607863111	8.15913375	8.637478278
ACTR1A	8.674240185	8.921114833	9.051737389	9.058122167	9.078569361	9.154791417	8.678867944	9.148362667	9.071848889	9.164606019	8.9829165	8.821458167	8.920691167	8.933005111	8.804136444	8.894392389	9.120534889	8.926839778
ACTR1B	7.705474333	8.178314944	8.155015611	8.237799417	8.030290111	8.0648	7.441731148	8.165032667	7.947636889	7.815133222	7.945543139	8.024831861	7.945201944	7.947636889	7.917747833	7.611985583	8.151614833	7.926237111
ACTR2	10.96043028	10.68361944	10.43491389	10.65804361	10.50702222	10.18270517	10.80585278	10.54728069	10.60006389	11.27984111	10.89487806	10.99830667	10.68698701	10.83746083	10.78117778	10.76524222	10.60938944	11.01968731
ACTR3	10.50447961	10.30553889	10.0505855	10.24716806	9.993509944	9.237999944	10.48518	9.410719111	10.34784944	10.81121344	10.24894539	10.40218944	10.619825	10.54426667	10.67822611	10.54728069	9.709302583	10.48518
ACTR3B	6.619331222	6.879508	6.64456	6.736865167	6.843122819	7.009929833	6.522835111	6.836598278	6.591083611	6.765895778	6.868930611	6.833607833	6.8235525	6.799637556	6.816867722	6.626407194	7.053968	6.772775167
ACTR3C	5.876330315	5.381359833	5.462019417	5.329653194	5.092189944	5.607369417	5.266665389	5.222846292	4.973345722	4.562366167	5.203226556	5.265147139	5.161342889	5.483293	5.233140444	5.294540722	4.989638222	5.572099056
ACTR5	7.6683145	7.308068833	7.3776185	7.084213528	7.320202083	7.233059667	7.080861444	7.517777611	7.208639	7.100985167	7.215866667	7.053517	7.323012611	7.1432125	7.002329722	7.338399972	7.305238	7.221357833
ACTR6	5.915367667	6.314496444	6.252575222	6.385838	5.880267185	5.260149111	5.715279667	6.6435835	6.279787556	6.238668222	6.516650222	6.26844525	6.789487	6.784572389	6.588652556	6.265750278	6.065871333	6.596467972
ACTR8	7.851374694	7.642167139	7.204558917	7.488390278	7.121599778	7.575186611	7.448397472	7.754366389	7.395098361	7.745513806	7.707208611	7.601359389	7.848063556	7.903084278	7.868693444	7.553915222	7.50459125	7.835064611
ACTRT1	5.714982778	5.455423	5.800816528	5.6365375	5.421343472	5.644935889	5.831003222	5.858182	5.4901	5.417944722	5.885552556	5.747070889	5.344608222	5.886729889	5.588062111	5.525400667	5.282660333	5.632918111
ACTRT2	6.44842313	6.554526028	6.781069389	6.322174278	6.9077085	6.920938944	5.710022167	6.686218694	6.687868889	6.326915944	6.274226056	6.351677444	5.987022889	6.282863056	6.393811889	6.228892583	6.472321611	6.126358444
ACTRT3	5.801446	5.828777056	6.036601222	6.087895111	6.1158315	5.961676667	5.928654472	5.874998472	5.681778444	5.83821413	5.939948444	5.787686889	6.090154028	5.753322444	5.781820917	5.916937093	6.223278444	6.033698944
ACVR1	8.383017667	7.898788167	7.775332667	7.848238778	8.033326278	8.316282667	7.522084361	8.241312389	7.75514	7.582075278	8.100775361	7.888033222	7.863856861	7.921562111	8.052463556	7.518373083	7.716242611	8.087986111
ACVR1B	7.6360855	7.722777278	7.547765056	7.872548111	7.858723167	8.001769278	7.626035204	7.912655167	7.981401611	7.868151648	7.690037722	7.689713778	7.721912278	7.798712222	8.036326389	7.482325972	7.740462056	7.936668889
ACVR1C	9.678287639	9.919617222	9.896278028	9.646086611	9.303043556	10.35542539	10.15450311	10.21770617	9.228349111	9.711118944	9.913147722	10.0152665	9.742941222	10.10271408	10.05285683	9.335472981	10.01178094	10.15045472
ACVR2A	8.801168333	8.397844778	7.962733944	8.178991333	8.111865481	8.205563611	8.456154222	8.636363611	8.085081056	8.510511611	8.535736667	8.573445444	8.737321806	8.459438056	8.620127556	8.355260389	8.326950972	8.4101195
ACVR2B	6.307932111	6.464489722	6.474266306	6.461710861	5.950002833	6.695241444	6.419753528	6.424172944	6.339862944	6.130764889	6.4309725	6.5466625	6.140041778	6.460114778	6.557648	6.345788778	6.3033155	6.443525222
ACVRL1	8.290005667	8.219155278	7.936202889	8.022925667	8.059351556	8.150956778	7.329852917	7.956791	8.123607611	8.097104074	8.044521889	8.584316333	7.931795611	7.880624833	7.809537556	7.631820389	8.168225722	8.100512389
ACY3	6.482395667	6.573962514	6.564604111	6.539201361	6.961387056	6.493614556	7.127351778	6.4944545	6.576231889	6.458330815	6.426537361	6.591543111	6.490612444	6.516999111	6.632369389	6.602452167	6.627288667	6.639355
ACYP1	6.029466333	5.909545222	5.978892444	5.848316222	6.088646944	5.938010389	6.021558556	5.635420389	5.810647167	5.793217556	6.015042389	5.768185944	6.001054917	5.920140556	5.839643278	5.919655889	5.949753833	5.8940905
ADA	7.458130722	7.387896722	7.631338722	7.640610889	7.679182833	7.684604648	7.802123593	7.515235722	7.9082225	7.603221083	7.446539444	7.358251778	7.940145833	7.616778778	7.631820389	8.172715222	7.489341796	7.714344944
ADAD1	3.81410363	3.539478389	3.895604	3.836245889	3.708591278	3.450427944	4.072738611	4.695119111	3.900120389	3.994325	3.841741111	3.608760589	3.945227	3.9546955	4.004755759	4.026323389	3.823099167	3.931725444
ADAD2	7.342010306	7.53687	7.7348015	7.509060722	7.775873389	7.664917722	7.109051972	7.440688639	7.425619833	7.435196444	7.306679167	7.512259944	7.738858	7.366754444	7.4014025	7.679782944	7.530586333	7.478730556
ADAL	6.808147611	7.102464111	7.105471722	6.846967222	7.1797965	7.432220667	7.362808528	7.389156778	6.674942861	7.211314444	7.091175333	6.948852056	7.098122056	7.665251556	7.398484556	6.682389278	7.232742833	7.313508444
ADAM10	9.471487722	8.943088833	8.318994611	8.780988611	8.641352944	8.996056056	8.931773917	8.870836611	8.832807611	9.294787528	8.925764111	9.276985556	9.039099667	9.265700444	9.088322222	8.97573975	8.691771389	8.895699472
ADAM11	7.499148222	7.285193667	7.170230611	7.231061685	7.248853389	7.230230306	7.465843667	6.82640625	7.104302167	7.204340333	7.252161056	7.290605556	7.257916556	7.179687611	7.143562056	6.840294556	7.410126333	7.325070833
ADAM12	8.773578	7.700337889	8.34348275	8.366206444	8.383017667	7.786348278	8.451346111	8.59770575	8.895295833	8.440106222	8.410401972	7.825349556	8.093918778	8.406449389	8.498734722	8.146152222	8.401279056	8.144040056
ADAM15	7.947636889	8.051574722	7.864568833	8.157306667	7.891650778	7.837057833	7.852380556	7.912860852	8.248372111	8.012871306	8.1526965	8.468945222	8.060913	7.729884889	7.805549694	7.918966139	7.987034222	7.961866139
ADAM17	8.220348333	8.049956889	8.238757611	8.091867167	8.522123167	7.644816602	7.953263167	7.911989	8.363317722	8.522842778	8.2444855	8.071473194	8.320653	8.503672194	8.496032222	8.115481722	8.211388889	8.065478722
ADAM18	4.767563167	4.203099389	4.653414667	4.461149556	4.613135389	5.161928833	4.430243306	4.472699611	4.447905944	4.285401722	4.485580389	4.443482083	4.188701944	4.200297417	4.310120389	4.155929444	4.492124667	4.292873639
ADAM19	7.088121944	6.920151389	6.931247	7.121829667	7.153713787	7.209600083	7.387896722	6.904307833	6.983184222	6.906830944	6.951930444	7.271703741	6.849999722	6.852038056	6.745572667	7.033456056	7.022564324	7.109893056
ADAM2	4.098248722	4.180139556	4.487633667	4.051398889	4.269371778	4.634661333	4.198430389	3.957508	3.962173611	4.153999889	4.14949875	4.070571389	4.155929444	3.980270889	4.106141556	3.720143556	4.444014583	4.4554475
ADAM20	6.954335806	7.0172905	6.3119485	6.686218694	6.255037278	7.114161167	6.888467	7.163430333	6.718568778	6.706260167	7.030201	7.028317556	6.619604667	7.11696175	6.8354265	6.369666611	6.704588667	7.084786611
ADAM20P1	5.275845833	6.083795833	5.1125725	6.181995889	5.439662833	4.992994028	5.196119222	6.452079796	5.858383	5.547601333	6.654504278	5.903408	6.041887963	6.018790611	5.899072722	5.155998556	6.069016278	6.306672889
ADAM21	4.4654235	4.4274035	4.004009111	4.805663222	4.861912278	5.873776889	4.468856222	4.245238278	4.284683843	4.780639889	4.183669056	4.37645075	4.321735694	4.681591667	4.495315889	4.216181694	4.418244667	4.661949611
ADAM22	6.200309	6.373457167	6.238668222	7.108143444	6.624571806	6.881656667	6.149537111	7.393279167	7.080252056	6.590899389	6.882913056	6.499291889	7.012356167	6.625970556	7.059979833	6.359486	6.704005028	7.426448306
ADAM23	5.891729222	5.732459167	5.267943	5.909545222	6.051383333	5.650551333	5.121118	5.7945345	5.826579111	5.566886444	5.663843778	6.076606389	5.530340639	5.459991833	5.506754389	5.594248278	5.714555722	5.726204028
ADAM28	6.284129944	6.802330167	6.304459944	6.479456806	6.462707778	6.097038111	6.403417056	6.416077556	6.425736222	6.602596972	6.263493833	6.577111204	6.511624389	6.104509833	6.456108944	6.825893722	6.103995833	6.407485889
ADAM30	5.165234222	4.835446611	5.081161611	4.806655	5.098082556	5.201002389	5.116617611	4.735749861	4.988151722	5.123446241	4.991935944	4.897717056	5.0061855	5.055221333	4.674234556	4.701217861	4.674234556	4.853713833
ADAM32	6.056702778	6.625798111	6.345188444	6.407660056	5.603974167	6.614719667	6.013396204	6.840072111	6.466432278	6.298682222	6.237880167	6.214692333	6.984741278	6.691712611	6.975240444	6.681416611	7.380127861	6.692658667
ADAM33	7.981401611	7.942625722	8.168679611	7.901327333	8.107776056	7.823039333	8.020578111	7.504003278	7.838198222	7.71675775	7.763199278	7.9753435	7.80687625	7.714194361	7.7390395	7.857311333	7.8106575	7.758806444
ADAM3A	3.895604	4.266775333	4.296055352	4.084000556	4.137091667	3.736434167	4.382897222	4.420107611	4.132961944	4.435507944	4.3383715	4.235060444	4.578998056	4.405599389	4.467211111	4.357296083	4.316896639	4.300046611
ADAM5	3.829755833	3.819265352	3.817414278	3.945227	3.649132852	3.670778556	3.974813944	3.741135333	3.950846315	3.857999889	4.010698611	3.673208167	3.934323778	3.911425444	3.520303389	3.508784278	4.079861278	3.611448278
ADAM6	5.316726333	5.45409625	5.405269778	5.224269	5.3131215	5.627434222	5.961394148	5.308824444	5.278240648	5.573779611	5.350378639	5.360475	5.131866833	5.193990944	5.226003667	5.784904278	5.335018167	5.428482556
ADAM7	4.568269389	4.124168556	4.239451611	4.467211111	4.548791611	4.608415444	4.270751944	4.354300056	4.052099722	4.243173356	4.288975167	4.275163167	4.370114578	4.296055352	4.451935056	4.255755694	4.458962333	4.548791611
ADAM8	7.472160722	7.201003056	7.087845833	7.417682667	7.405423944	7.325243611	7.225315056	7.406214444	7.353788648	7.258595778	7.101621417	7.213079278	7.258088722	7.309946667	7.262972167	7.41705387	7.321087111	7.2483975
ADAM9	10.25691067	9.729878889	9.356256889	9.917272444	9.561932333	9.3609865	9.759829463	9.572000944	9.861109889	9.998058389	9.467685083	9.663710833	9.531482944	10.00041689	9.988074611	9.570995278	9.879153	9.556648167
ADAMDEC1	4.544164278	4.943047167	4.935984667	5.056769833	5.057708944	4.418870333	4.992275222	4.659935556	4.849490389	4.9436475	4.860377389	4.727945111	4.749609444	4.859984778	4.831674667	5.063789139	4.720264167	4.778317111
ADAMTS1	9.415517333	8.978386028	8.972340833	9.276099778	10.73471889	9.839418611	8.005675111	9.260204333	10.79783648	9.844026278	9.307664741	9.177285111	9.919617222	9.001808056	9.776693833	9.118724694	9.249594056	8.615808028
ADAMTS10	7.807053583	7.794888444	7.789571611	8.380499917	7.711399694	7.894296556	7.583705389	7.876927093	8.207783611	7.802574167	8.034598972	7.854788611	7.646875111	7.676467972	7.893112222	8.009334444	7.649813519	7.5770435
ADAMTS12	7.972335667	7.604052574	7.825349556	8.101029583	7.951501778	8.524781167	7.668444306	8.400338333	7.9932035	8.168514	7.952111778	7.805438333	7.7269125	7.908561278	7.869920444	7.626360611	8.487348667	7.929166444
ADAMTS13	7.081653778	6.836749222	7.047760333	6.9798375	7.416532722	7.197430528	7.520676167	6.900218361	6.9845665	7.345924722	6.916663556	7.042872889	7.045804944	7.211314444	7.130727222	7.170992889	7.069959556	7.208092056
ADAMTS14	6.613569333	6.540187722	6.814078222	6.841977167	7.091864167	6.757239639	7.437852611	6.790689944	6.631115667	7.091028389	6.610157167	6.821016167	6.973414722	7.032497944	6.945328139	7.027603139	6.760297667	6.861370833
ADAMTS15	7.420717	7.196019694	7.485381944	7.212958056	6.9626635	6.876606389	7.393522111	7.202380889	8.227371389	7.592482889	7.534363222	7.208207139	6.749690556	7.526392611	7.154811861	7.620668417	7.300485944	6.859993056
ADAMTS16	8.649890611	6.987569444	6.800127167	7.052043972	7.319158556	7.244739593	6.82872675	6.7453705	7.001813778	6.696618111	7.067873389	7.718587389	6.7604255	6.897949222	7.047997944	6.686051694	6.986113639	6.928736667
ADAMTS17	6.579408778	6.479456806	6.739773889	6.784572389	6.786577	7.072979556	6.801598	6.843037833	6.623255389	6.506758111	6.506988389	6.775773722	6.901002222	6.806186833	6.741952694	6.919233444	7.112861778	6.4979915
ADAMTS18	7.756186972	6.9513215	7.028548722	7.166781111	7.761543306	7.640749333	6.905597389	7.547765056	7.539557444	7.707921833	7.596817611	7.499772806	7.502271278	7.428330722	7.669586222	7.489171472	8.457090556	7.729884889
ADAMTS19	5.941164352	5.673973333	5.771593944	5.695925056	5.675971	5.619488111	6.000180556	5.667343167	5.870969833	5.903659389	5.770358981	5.872324111	5.687675222	5.740594167	5.664394167	5.553380833	5.783196319	5.697687722
ADAMTS2	8.693449778	8.584316333	8.411331333	8.639972944	8.352884028	8.711494194	8.248372111	8.4347285	8.777864556	8.619331278	8.568858722	8.585426833	8.136908611	8.339777111	8.360729944	8.178149167	8.543490111	8.427327389
ADAMTS20	5.297572278	5.440437556	5.433375444	5.352919111	5.288484056	5.381049833	5.441433778	5.079439778	5.409143111	5.310567389	5.444814056	5.220912222	5.377919778	5.375584222	5.194323556	5.306835389	5.569633333	5.218447056
ADAMTS3	6.981970667	6.194510611	6.596730889	6.371154444	6.372135889	6.725890667	6.669187972	6.722557056	6.445627167	6.6286155	6.370128167	6.676607111	6.269432944	5.998638833	6.708633056	6.11181538	6.293638556	6.263136667
ADAMTS4	6.521532444	6.299678056	6.676029722	6.35097625	7.737434222	6.8180405	6.661843778	6.398485167	7.703633028	6.955072667	6.509690565	6.458637167	6.841694111	6.608130889	6.856323944	6.417146306	7.056332278	6.162392222
ADAMTS5	9.034522611	9.112679574	9.386816056	9.446432278	9.562707815	9.253803056	8.728660444	9.428637361	9.569395944	9.041172889	9.183580944	8.764664056	9.614419111	9.018753417	9.458005056	8.898754056	9.751765	9.25958925
ADAMTS6	5.936094	5.493924944	5.864253222	5.606361611	5.961072389	6.1066015	5.662207056	5.657522667	5.6171385	5.493597556	5.810345944	5.921369833	5.554525833	5.442601389	5.863994583	5.491607778	5.744242167	5.7822915
ADAMTS7	8.6379325	8.352573083	8.612667889	8.398587	9.099077278	8.443684778	8.901765667	8.130917944	8.479009056	8.545894333	8.128882278	8.320201722	8.46605575	8.333261	8.346378611	8.528930694	8.210717667	8.533203389
ADAMTS8	7.039622139	6.970427333	7.2966515	7.163052583	7.2325825	6.975665222	7.099218111	6.790827389	7.120542407	7.151647722	7.018984167	7.198856611	6.959511583	7.028915944	7.121386556	7.141075833	7.150207278	7.048338944
ADAMTS9	8.482988611	8.104714111	8.134689944	8.433977259	8.969208222	9.075702944	8.216954889	8.237799417	9.35688	8.605035389	8.625500833	9.035818861	8.4880625	8.201096333	8.759690111	8.221108056	8.674240185	8.403392944
ADAMTSL1	7.040252278	7.52195875	6.803703167	6.843505833	6.924768806	7.111622139	6.677418333	7.039527472	6.683981028	6.717228667	6.848369444	6.835828056	7.121715046	6.843864472	6.993004639	7.200872278	7.25465825	6.916109639
ADAMTSL2	7.556917278	7.414314222	7.701003667	7.685746944	7.897235389	7.290605556	8.520418444	7.536535056	7.507370167	7.568555	7.627765139	7.672835722	7.719234722	7.580505417	7.465155333	7.723867722	7.607040556	7.587845167
ADAMTSL3	8.616332889	7.550463611	7.001538389	7.730904833	7.820563944	7.428330722	7.197048963	7.400718833	7.119864333	7.336425389	7.517777611	8.121523111	6.719639833	6.872060111	7.286308	7.5799455	7.644090333	7.124670944
ADAMTSL4	8.065132444	7.391794333	7.403382889	7.43059975	7.641842028	7.344750611	7.194565556	7.154811861	7.854137556	7.209302056	7.49818325	6.826943667	7.317556556	7.251885389	7.418534056	7.459128944	7.590771	7.389619389
ADAMTSL4-AS1	6.893902556	7.059023611	7.148483028	7.014928639	7.834549389	6.783324333	7.578939056	7.370120944	7.247412333	7.184385944	6.996499278	6.554163778	7.0792235	6.973847111	7.051655222	6.884888583	6.994925583	6.667931759
ADAMTSL5	7.063769778	6.545189222	6.834592389	6.555384	7.165767806	6.635783444	6.699428889	6.917266778	6.757651278	6.688799472	6.476732056	6.627288667	6.464833222	6.405053778	6.547949444	6.782808028	6.614323426	6.489512167
ADAP2	8.135499	7.788912722	8.368419722	8.169404222	8.294505278	7.470353333	7.706376	7.687826833	8.098595556	8.044521889	8.121103907	8.593840444	7.631115111	8.035559167	7.776365722	8.859395167	7.770017333	7.62586613
ADAR	8.828472778	8.545894333	8.514318389	8.597413222	8.597919833	8.871317944	8.518836	8.884771111	8.53900975	8.604329	8.495274852	8.818841694	8.537753444	8.438876389	8.434908444	8.850872611	8.686179889	8.474558056
ADARB1	7.574508611	7.599276	7.455649222	7.809194222	7.245036139	7.681410389	7.119416222	7.770352333	7.699072	7.302890333	7.662354611	8.150024889	7.332215611	7.499920278	7.4734875	7.726469556	7.690545028	7.619941333
ADARB2	6.840469444	6.909811194	7.057566667	7.196086333	7.188593111	7.004006444	7.848751667	7.141075833	6.824261778	7.032799278	6.994281889	6.809427074	7.240877611	7.1083445	7.080861444	7.246613333	7.045607944	7.012516333
ADAT1	7.611621278	7.647556556	7.545804944	7.658405	7.683302667	7.532554556	7.673445556	7.445910861	7.574089083	7.9601635	7.617697833	7.624861722	7.533642981	7.923099667	7.888033222	7.829694639	7.743151972	7.633411444
ADAT2	9.127895444	8.588517389	8.663003778	8.226004	8.894392389	8.664969	8.406449389	8.445615241	8.318431944	8.792968083	8.625187222	8.732583972	8.5320075	8.663915444	8.508738806	8.805834889	8.667824333	8.470727148
ADCK1	6.379017722	6.922525667	6.650136	6.914123611	6.753795861	6.977678889	6.796531528	7.138905972	6.897647722	7.109051972	6.657057583	6.6286155	6.641732	7.029220278	6.696137444	6.626568556	7.028548722	6.675556111
ADCK2	6.80200525	6.937391056	6.783324333	6.675698222	6.906316333	7.331604222	6.594664	6.730662111	6.725890667	6.683459944	6.688088056	6.982750194	6.558035333	6.643813694	6.424172944	6.634636546	6.882169389	6.551455556
ADCK3	8.101724861	9.109820194	8.368677611	8.797825667	8.508554222	9.314977565	7.750509944	9.200815556	8.364588333	8.495274852	8.435860167	8.717681444	8.124316333	8.158440667	8.034396167	7.982911472	9.312859444	8.504808
ADCK4	7.361756722	7.335008722	7.342626056	7.381652463	7.266004361	7.439046093	7.005588944	7.077461111	7.457317944	7.1999865	7.421133222	7.540909667	7.044163722	7.091175333	7.170411	6.922715444	7.386534667	7.116028
ADCK5	7.237863056	7.328261306	7.35807663	7.274785222	7.574773278	7.362714139	7.473935444	7.327808222	7.238625056	7.321934389	7.316054722	7.273157667	7.1999865	7.395098361	7.374572833	7.378692556	7.169347	7.3071945
ADCY1	7.118137444	7.185723556	7.031889611	6.986113639	7.217111037	7.153574778	7.187723306	6.817076889	6.908472361	6.855233889	7.026174537	7.1074945	6.911989111	7.0352765	7.091461389	7.030050417	7.411251167	7.220597167
ADCY10	4.967127333	5.137112444	5.1382755	5.351194917	4.98024075	5.221771444	5.279650167	5.331911722	5.2147915	5.199801	5.291711444	5.237171333	5.353749611	5.161342889	5.361914833	5.246485222	5.293041611	5.251729694
ADCY10P1	7.145498556	6.895660361	6.414825028	6.679061139	5.367628833	6.973229648	6.851008556	6.744877028	6.899368917	6.271758722	6.864855778	6.617590333	6.344559333	6.350745611	6.724567833	6.632369389	6.179047889	6.772425056
ADCY2	6.026437667	6.114896611	6.130045361	6.313762444	6.372610333	6.251475389	6.056120778	6.472097056	6.2776555	6.387840972	6.179047889	6.205686333	6.432550944	6.2776555	6.3578565	6.556638611	6.411981	6.509284556
ADCY3	8.246329444	7.931524833	7.914421306	7.843538722	7.998594556	7.988284444	7.278946333	7.990665222	8.121103907	7.737662778	8.058865833	8.441827111	7.604496778	7.642605333	7.724366056	7.951337722	8.048292111	7.828684778
ADCY4	7.726469556	8.167238972	7.511397278	7.943514722	7.924443056	8.392543556	8.183290556	8.167003222	8.301067111	7.787019167	8.220858333	8.413923944	7.615365111	7.621812694	7.605575111	7.5044395	7.8483725	7.817784222
ADCY5	8.213440444	8.294716611	8.239693944	8.106030944	7.54503175	8.629644111	8.073963389	8.444188944	8.272426306	8.079488944	8.316852056	8.268234611	7.679490111	8.364588333	8.186449944	7.464272028	8.172168037	8.012323722
ADCY6	8.723366722	9.118102556	8.856326139	9.219391667	8.727757889	9.490732889	8.941023444	9.184606556	8.984171833	9.035165111	9.179872722	9.004708444	8.616332889	8.784903981	8.711494194	8.791116639	9.297288778	9.018753417
ADCY7	8.786574222	8.169914056	8.131106111	8.443463611	8.094748083	8.500071167	8.401610833	8.267644611	8.490569167	8.4880625	8.534039	8.220584	7.964599778	8.233617278	8.212275389	8.229693667	8.129314944	8.133997528
ADCY8	5.528294111	5.438988611	5.713775722	5.857147056	5.728949111	5.555602981	6.075621194	5.806703889	5.603334093	5.714982778	5.71912	5.314206222	5.471874889	5.448967222	5.636114111	5.907982278	5.634526056	5.813704278
ADCY9	7.484485537	7.246043037	7.277409611	7.106395222	7.259956833	7.886341889	6.647708972	7.673611167	7.363746667	7.182095889	7.453778778	7.283529056	7.030727167	7.020221278	6.909524528	7.204697	7.1241245	7.213738667
ADCYAP1	6.660819111	6.404829056	6.902674278	6.830006167	6.825823389	6.543924083	6.049268194	6.148908611	6.957320472	6.1521135	6.367062528	6.659318694	6.452815056	6.136371778	6.509284556	6.384056	6.646686306	6.491518611
ADCYAP1R1	6.888992	7.621995917	6.397283389	7.410767	6.961039194	7.663994861	7.344518278	7.262357722	6.994437009	7.108476667	7.763600444	7.189981778	7.230083611	7.255122333	7.079045722	7.276958389	6.972729472	6.978712222
ADD1	10.09493	9.727356167	9.622006917	10.04328194	9.814889759	10.130176	9.521583778	9.967015685	9.851493222	9.796087426	9.788474833	10.06433244	9.758396167	9.719585278	9.825663556	9.6662455	9.832710139	10.01870607
ADD2	6.763705222	6.618348556	6.6409885	6.708312778	6.743605667	6.422152444	6.615299241	6.176732639	6.519870889	6.645537806	6.463277417	6.887969093	6.16533825	6.492373278	6.563013917	6.325375722	6.242832611	6.396078222
ADD3	9.237323056	8.713210111	8.330271056	8.990515296	8.762294889	7.990259	8.599334861	8.442132333	8.808940542	8.88869625	8.765539481	8.905628889	9.089016667	8.965301861	9.036359889	9.088322222	8.252896278	9.1065575
ADGB	4.896570722	4.363609056	4.679428889	4.552388083	4.803869611	4.846676389	4.9217425	4.591612889	4.729969611	4.764000889	4.648342481	4.478459111	4.8531535	4.743158667	4.859984778	4.74438475	4.553759389	4.747898111
ADH1A	10.82490611	10.99830667	10.88555889	10.9064037	10.80585278	10.75761358	11.30898778	10.80258944	10.529365	10.56837917	10.794465	10.93509861	11.24621833	10.97400878	11.01382667	10.49746536	10.917475	11.21699833
ADH1B	11.54568736	11.86147833	11.81087389	11.76395889	11.93461167	11.54568736	11.99560944	11.99560944	11.46019667	11.70943278	11.82615611	11.95882556	11.99560944	12.022295	11.99560944	11.39191556	12.11619333	12.27458389
ADH1C	9.282654722	8.980407278	8.926540389	9.347475722	8.922895611	8.993847333	9.5672425	9.123627111	8.871821722	8.528481333	8.827226833	9.158732389	9.286984306	9.091977	9.334768444	8.998325556	9.110049611	9.588565278
ADH4	4.4631215	4.805232611	4.514899333	4.347077889	4.617951556	4.976266056	4.650325222	4.639247111	4.446784111	4.375175611	4.549360722	4.3692905	4.676834056	4.703845333	4.531223889	4.312311	4.475316944	4.547928111
ADH5	9.693823111	9.485887	9.508960056	9.924187278	9.889381667	9.698678389	9.647370889	10.11340278	9.576649778	10.01870607	9.644664333	9.542547667	10.06224519	10.054763	9.853372389	9.7452775	9.827320222	9.973489722
ADH5P4	8.258532444	8.458522667	8.576940167	8.716413056	8.123859778	8.367755222	9.008146037	8.534803056	8.588159528	8.472718667	8.5334615	8.393727944	8.774886278	8.920144278	8.745913611	8.712905056	8.677785	8.875206167
ADH6	4.187988778	4.195567056	4.420107611	4.344036	4.063383833	3.965601389	4.558822833	4.741399778	4.224988778	4.592130333	4.230305889	4.330161083	4.547274806	4.592772583	4.446784111	4.377107833	3.992757278	4.37645075
ADH7	5.407134556	5.249912167	5.162695361	5.331911722	5.228193111	5.495351778	4.897246389	5.842820194	4.865159889	5.131208361	5.061365306	4.829930111	5.172971389	5.231622111	5.008292389	4.907532611	4.696806556	5.4095335
ADHFE1	7.406582907	7.831177444	7.8578075	7.725313194	6.577605056	8.019170778	7.5238765	8.103531778	7.864814278	7.926811472	8.018573241	7.950187889	7.673745944	8.094930056	7.774983389	7.660588778	8.139699611	8.141544222
ADI1	8.043313389	8.153510889	8.200282278	8.460058806	7.847673	7.489795	7.685118981	7.710060528	8.265144944	8.287113111	7.990870944	8.110173898	7.983074222	8.133032056	8.236856917	8.090685111	8.025644222	8.295428333
ADIG	7.155982889	6.923134889	6.695241444	7.027777444	7.071944944	7.081653778	7.6373975	7.021581333	6.804802556	7.086576444	7.094346444	7.103767667	6.759533	6.8518665	6.828131944	6.872649056	7.089829722	6.923134889
ADIPOQ	11.47142833	12.06298556	11.95882556	11.86147833	11.61995278	12.27458389	11.93461167	12.17841333	11.84926056	11.99560944	12.14603278	12.20435556	11.84926056	11.90386611	11.91846833	11.43153333	11.88703	12.11619333
ADIPOR1	8.927896722	9.087075833	9.033369444	8.982117907	8.844464264	9.054933889	8.737321806	9.086414778	9.065185167	8.688763333	8.926540389	8.852806	8.898754056	8.782751611	8.795532722	8.884771111	9.279588278	8.942526056
ADIPOR2	8.415001435	9.111065722	9.142838611	8.763434556	8.654256111	8.001584611	8.854182333	8.812936333	8.614207278	8.738594556	8.8611405	8.418999333	8.479490889	8.918447389	8.486411333	8.429647278	8.784043389	8.595937278
ADIRF	9.653596	10.27456537	10.83252667	10.33458444	10.06633836	10.17046472	9.915193806	10.09782217	10.17301861	9.809062944	10.14193603	9.986041556	10.19557826	9.7717835	9.854871611	10.03933878	10.26292611	9.993509944
ADK	7.159162556	7.940557722	7.523549056	7.572708306	7.362550222	7.212738	7.856654056	7.756618611	7.7390395	7.988646444	7.828257833	7.274648806	8.152492556	8.133782648	8.000469111	7.550213444	7.284049194	8.057853556
ADM	9.054933889	9.415517333	9.238904389	9.160009444	9.720619083	9.8458105	8.581572056	9.415517333	9.634466	9.279588278	8.999686222	10.33458444	9.411550278	8.994862389	9.201335528	9.077019222	10.37181167	9.345024111
ADM2	8.119534722	7.747433278	8.269782278	8.04701025	8.385786	8.356043056	7.822098944	7.880157278	7.826264667	7.995298444	7.768396481	8.001584611	7.834309139	7.764868333	7.805701778	8.007343694	7.992438306	8.049956889
ADNP	8.433977259	8.182182278	8.351740222	8.3098725	8.109940111	8.235579167	8.497442722	8.329706889	8.289429	8.355260389	8.485485944	8.299534111	8.613945556	8.4043155	8.584583722	8.590620667	8.226452167	8.582346944
ADNP2	6.767286111	6.664552	7.036947611	6.646912222	7.428531111	7.297812	5.989801278	7.153395389	7.025756	6.768362722	7.010446611	6.526316556	6.826795111	6.869269444	6.948004722	6.523302806	6.87048637	6.759039167
ADO	8.106721667	7.759347778	7.971296479	7.925758222	7.685938444	7.865022	7.533432111	7.848497444	7.812615056	8.069201833	7.851727278	7.881017056	8.224490444	8.087818722	7.902442852	7.882151917	8.04767712	7.95298337
ADORA1	7.238504528	7.325070833	7.244379778	7.415349722	7.678809458	7.550947444	8.187332111	7.385513278	7.313068444	7.922150333	7.367462667	7.209450389	7.3967755	7.465728389	7.460464889	7.345768222	7.267475111	7.454070111
ADORA2A-AS1	7.077954778	7.109491333	7.275748111	7.253132667	7.283063111	7.287112556	8.241952917	7.047997944	7.154945	7.623570444	7.178683296	7.412210278	7.253993278	7.311502167	7.210217194	7.515354667	7.027051944	7.393279167
ADORA2B	7.290229833	6.8166845	6.674942861	6.796348611	7.056332278	6.785885917	6.704270222	6.944773778	6.793454306	6.894845611	6.778940278	6.752546278	6.655439	6.881656667	6.790324611	6.9111905	6.960583444	6.782555972
ADORA3	6.655439	6.608601981	6.417353444	6.751150694	6.585164778	6.553467167	6.835148528	6.587030278	6.523451444	6.837332278	6.265750278	6.27350762	6.549307222	6.526695444	6.625798111	6.878217667	6.758268167	6.662377889
ADPGK	7.891502944	7.682096667	7.8533705	7.713087111	7.456707111	7.600723111	7.271186444	7.529067083	7.724693833	7.978096056	7.651890167	7.476444389	7.336328204	7.713269889	7.551663333	7.542285389	7.574773278	7.607220778
ADPRH	6.035280667	6.290500056	5.9820655	6.065466556	6.066489833	6.379166722	5.864253222	6.039354111	6.331903167	6.147897556	6.240376889	6.093476111	6.01104	6.193689333	6.042137722	5.959866528	6.547949444	5.898541278
ADPRHL1	6.224216056	6.3092165	6.099056278	6.210120778	5.859234333	6.329313889	7.030050417	6.550197833	6.377646667	6.316521611	6.167846315	6.634335722	6.2882315	6.499042444	6.328693944	6.310912556	6.191093667	6.274656389
ADPRHL2	6.927052611	6.971601111	7.097535111	6.836598278	7.140694056	7.085645639	6.789487	6.98643025	7.037818472	6.895056611	6.936723278	6.9697645	6.603253	6.842345944	6.627442111	6.897407611	6.34973225	6.786044889
ADPRM	5.906037222	5.760995972	5.748990333	5.521863333	6.120778889	6.149412333	5.223761	5.654144111	5.625795389	5.519146778	5.528294111	5.628636556	5.961889667	5.687967111	5.883714833	5.607645519	5.262660667	5.484945944
ADRA1A	6.894516444	7.458953056	6.369461815	8.1472025	7.563456389	7.562888889	7.036343917	7.907088	7.645342778	7.415023056	7.646654111	7.3925895	7.142567167	7.711145222	7.21915475	6.980138278	8.296452778	7.536535056
ADRA1B	7.815000167	8.091247667	7.9913815	7.979287917	8.139960444	7.782020361	8.269782278	7.666482833	8.019418685	7.861083	7.884879611	8.199479389	7.578404444	7.702434056	7.718978889	7.689713778	7.805701778	7.784326833
ADRA1D	6.920151389	7.120385722	7.089082759	7.066547102	7.380127861	7.034410542	7.162915	6.888742	6.977274278	7.085206944	6.99312	7.032652222	7.093357167	7.074199556	7.056161806	7.407940389	7.293064222	7.087700778
ADRA2A	8.716867944	9.356256889	9.261192444	9.276985556	9.100894833	9.677021389	9.052469056	9.383123139	8.6915445	8.882426611	9.210745194	9.317913722	9.186433	8.97147	8.864459167	9.011824889	9.623367278	8.916755194
ADRA2B	8.160629056	7.989917019	8.008610028	8.016200074	8.216792833	7.665592333	8.532264944	7.695859056	7.894987917	8.267438167	7.800622889	7.936920556	7.739365389	7.963852667	7.833425056	7.939035722	8.100775361	7.971078806
ADRA2C	7.267939944	7.564186639	7.913737389	7.568230444	7.908732472	7.608912	7.427017389	7.373312333	7.455649222	7.246043037	7.199882778	7.530099667	7.598325944	7.180687639	7.465371861	7.871304417	7.670517583	7.486412389
ADRB1	7.733237167	7.732103222	8.058095944	8.074419667	8.564430889	7.932664417	7.6159955	7.999819333	7.884431806	7.914940333	7.636373889	7.891802083	8.007563278	7.978096056	7.918569	8.144040056	8.132524778	8.090899389
ADRB2	8.323174667	8.257212167	8.440106222	8.281865778	8.435860167	8.485084722	7.742245889	8.468306944	8.354997444	8.302864667	8.417240778	8.402142139	8.290601389	8.251356278	8.448033556	8.708518722	8.427327389	8.238059139
ADRB3	6.187500407	6.247690972	5.699012167	6.522415667	6.015787778	6.793854694	7.001170333	6.781192778	6.462215556	6.624044167	6.786466611	6.577281528	6.645289778	6.269189889	6.411226444	6.420936111	6.668154583	7.199067889
ADRBK1	8.331613056	8.2546235	8.1333675	8.048070778	8.4698755	8.042649806	7.7269125	8.200282278	8.340594278	7.970855278	8.178314944	8.385786	7.758077278	8.021622389	7.936202889	8.173428444	7.906574	7.945543139
ADRBK2	9.158325028	9.910689889	9.693116444	9.784167944	8.935729556	9.898462833	9.566205111	9.992325685	9.298736333	9.507651111	9.908646194	9.301536778	9.256274944	10.14740622	9.844026278	9.105716278	10.26025189	9.941804056
ADRM1	8.399683611	8.630953778	8.9536925	8.67215225	8.585801194	8.608254333	8.4825895	8.417240778	8.66253325	8.414142944	8.523459667	8.4698755	8.464249667	8.467024	8.321851278	8.320484667	8.88869625	8.325746667
ADSL	7.581235333	7.439397889	7.465843667	7.547643444	7.074981259	7.654164056	7.130437056	7.725700556	7.403745556	7.525556222	7.608021917	7.704242444	7.516100389	7.559992222	7.59963313	7.466284611	7.632005667	7.52587825
ADSS	7.796582222	7.456707111	7.713269889	7.526767444	7.416030194	7.462269694	7.073345528	7.572708306	7.626993611	7.374140722	7.483897611	7.6373975	7.911779944	7.874335222	7.811494278	7.489795	7.454231185	7.786557056
ADSSL1	7.795221889	8.453433333	7.802123593	8.264908222	8.297093278	8.955571056	8.507639333	8.589610944	7.894296556	8.226004	8.281515222	8.479490889	8.018013741	7.915490222	7.961024111	7.703014028	8.389507889	8.183290556
ADTRP	5.673973333	5.4452375	5.281803167	5.448967222	5.330257778	5.980646833	5.679003444	5.213541167	5.499943556	5.626378111	5.435098444	5.44240375	5.255472611	5.432788889	5.571756028	5.403258222	5.527592556	5.515739833
AEBP1	9.593250694	9.508960056	8.943088833	9.449094944	9.4596425	9.497356333	8.788324	9.088322222	9.483598444	9.025697889	9.131522028	9.980928778	8.58408	8.96347775	8.902312833	8.741714333	9.389571556	8.914508167
AEBP2	8.572905194	8.584850167	8.086356278	8.473762278	8.444188944	8.547273389	8.389507889	8.218093333	8.514058889	8.445615241	8.622334333	8.927471167	8.681543	8.600163833	8.520064861	8.311509167	8.280387389	8.568123
AEN	7.001813778	6.934811167	6.757753556	7.03905813	6.916293167	6.736394833	6.945963833	6.594395074	6.727088333	6.79252275	6.876763361	6.803200556	6.726884556	6.894516444	6.869455222	6.989985278	6.966496167	6.869269444
AES	9.088322222	9.469838685	9.146509611	9.490732889	9.214789722	9.230122889	8.715819667	9.180437833	9.407072611	9.035818861	9.115015833	9.282654722	9.020303056	9.151007	9.027871556	9.127895444	9.126348278	8.9301485
AFAP1	8.126197722	7.9913815	7.832113611	8.047473639	8.046732167	8.148412917	7.62586613	7.999439222	8.101724861	7.723580944	7.937507056	8.139960444	7.736795778	7.849153778	7.725313194	7.798882194	8.032133907	7.822498667
AFAP1-AS1	6.272671833	6.041415333	6.0437745	6.101965556	6.5336225	6.306793444	6.150559389	6.204080111	5.942093611	6.162201944	6.088646944	6.105289667	6.188182111	6.353200222	6.453273944	6.417746537	6.145591611	6.064596648
AFAP1L1	7.580505417	8.089530833	7.809838861	7.791530222	7.915490222	8.479009056	7.509759944	8.21253225	7.998396139	7.822709056	7.989080389	8.127135167	7.814807222	7.765076167	7.764479667	7.515235722	8.177006806	8.096607139
AFAP1L2	7.170592028	6.757239639	6.529410056	6.555625907	6.895056611	6.966496167	6.681811389	6.893902556	6.796649222	6.762242472	6.851008556	6.896899944	6.866569	6.935474111	6.948293111	6.969079278	6.913923528	6.889132556
AFF1	9.529821833	9.577742722	9.434114	9.746978278	9.722436833	9.711118944	9.266865	10.00041689	9.662672278	9.131522028	9.517623333	9.401761278	9.254764444	9.218034278	9.662672278	9.670115528	9.643516056	9.606701889
AFF2	6.82640625	7.284195667	6.543104278	7.493052111	7.268432778	7.584015556	7.751138833	7.907793667	7.179961556	7.387999333	7.620668417	7.453179778	7.20624813	7.543214111	7.484807611	6.701836278	7.581790889	8.068161611
AFF3	7.182095889	7.376328833	6.970225806	7.658955722	6.293790167	7.2357145	7.302406833	7.730749611	7.229760111	7.737958806	7.269742704	6.849535722	7.633591139	7.942304	7.449229222	7.313666056	7.847913389	7.923487611
AFF4	9.3457925	9.378474611	9.192297667	9.248827389	9.550471278	9.832710139	9.310456056	9.468448222	9.333462611	9.258971667	9.332334444	9.083920389	9.277940639	9.250510333	9.379769213	9.469838685	9.590518722	9.408731778
AFG3L1P	6.938248657	6.75456025	6.869455222	6.985671333	6.737398833	7.23611575	6.8173055	6.9315735	6.940912917	6.846560389	6.926383778	6.970225806	6.738451111	6.823318222	6.928415722	6.783742944	6.822962333	6.824979389
AFG3L2	7.977445083	8.206325556	8.145570593	8.031929889	8.251010056	7.673881389	7.830674222	8.031158306	8.047473639	8.150724389	8.152070278	8.143030222	8.217804667	8.20491575	8.261480111	7.995665222	8.238928444	8.176384889
AFM	4.375175611	4.2314775	3.985984296	4.409445944	3.874229389	4.3324215	4.312958278	4.286334889	4.382272833	4.288975167	4.060060056	4.072004778	4.106711056	4.423564444	4.138509111	4.373010556	4.607957778	4.354300056
AFMID	7.167786667	7.146130417	6.876606389	7.392890778	7.152610889	7.298157556	7.130603556	7.409866833	7.2584135	7.20624813	7.242530222	7.361595306	6.971469111	7.185723556	7.339807556	6.940389528	7.367462667	7.3253695
AFP	4.504017389	4.691961944	4.759128944	4.749065111	5.125693056	4.866429083	4.829930111	5.119961861	4.894683889	4.712285556	4.8035425	4.794859778	4.707175833	4.852250667	4.806197944	4.833294167	4.678092639	4.954844278
AFTPH	7.758418111	7.971487889	7.766692778	7.980938889	7.712275944	7.600538444	7.884107833	8.070536944	8.00347	7.980601528	8.037401028	7.864814278	7.955460889	7.993862	8.068804167	7.894296556	7.846959889	8.068605889
AGA	7.322459611	7.268148444	7.361595306	7.623570444	7.075954833	6.6640185	7.668233111	7.529457444	7.680276167	7.677730222	7.785107833	7.251439528	7.4876065	8.020306889	7.820563944	7.299851222	7.397473444	7.793923333
AGAP1	7.965179463	7.949021389	8.045721222	7.840989278	8.005675111	7.763429852	7.496590389	7.918569	7.711773039	7.757475472	7.756186972	7.698954028	7.952111778	7.675585944	7.8483725	7.805701778	8.041781	7.761149611
AGAP2	6.659893389	6.638295389	6.582851222	6.637436389	6.705232389	6.525373361	6.524120278	6.743210194	6.334934444	6.648211722	6.500970333	6.545189222	6.593668	6.736515315	6.491339444	6.788892444	6.558992056	6.680288444
AGAP3	7.987585889	8.094389833	8.398360028	8.0822295	7.980414167	8.155599056	7.816597333	7.769854667	7.963715833	7.632005667	7.881769833	8.15301075	7.732812111	7.683302667	7.793592944	7.5851055	7.773286611	7.665763519
AGBL1	4.922969444	5.079439778	4.837218278	5.335337667	5.256199556	5.200291278	5.735826056	5.066129111	5.264489611	5.378344833	5.156663139	5.108545	5.146212667	5.578216833	5.396335028	5.540058167	4.794859778	5.457702611
AGBL2	4.874008167	5.168821	4.957034611	4.8641885	4.998322167	5.462919278	5.638182833	5.280458944	5.126722278	5.246123963	5.031286333	4.806655	4.883252889	4.778570861	4.744053389	4.998671778	5.3577815	5.223761
AGBL3	4.399985056	4.804186333	4.601169333	4.292188333	4.553234222	4.372582111	4.377107833	4.931670444	4.338948	4.347817167	4.505219222	4.728913167	4.884107111	4.604589667	4.599729722	4.335085056	5.045347278	4.684594278
AGBL4	5.561524278	5.441753333	5.6210005	5.711348972	5.598363611	5.791443222	5.643742722	5.643742722	5.705786278	5.627985944	5.427525111	5.530808833	5.550259833	5.563803	5.434041278	5.706273778	5.996547667	5.714154278
AGBL5	6.877433167	7.248237167	7.367462667	7.174398296	7.386534667	7.182017	6.830590333	7.366227889	7.172572833	6.898107	7.147867889	7.125764361	7.041516667	7.025756	6.862868167	6.959686167	7.397115639	6.997778833
AGER	7.258595778	7.2868505	7.308689222	7.206370546	7.155320333	7.071469	7.360898556	6.986567889	7.133182981	7.151300481	7.105016722	7.454231185	7.056430972	7.022564324	7.015807019	7.046743796	7.209600083	6.881761315
AGFG1	10.15669594	9.9966605	10.20669475	10.08309839	10.23143069	10.09331244	10.11629572	10.34784944	10.10775637	10.22349544	10.16257178	9.693823111	10.02266311	10.27741889	10.28976667	10.22018794	10.44386889	10.03684783
AGFG2	7.063305222	6.987361917	7.068288889	7.042635611	6.87048637	6.785140972	6.975408	6.854187778	6.881337333	6.963241889	7.006326537	7.182432111	6.732859519	6.831328611	6.914733222	6.822818889	6.952405056	7.021216463
AGGF1	7.742245889	8.020824611	7.903590056	8.078594111	8.150956778	7.922731056	7.829521667	8.288268	8.034598972	7.93545625	8.034703444	7.814587722	8.276116444	8.191581917	8.361826083	7.984721722	7.990665222	8.330593056
AGK	7.490914611	7.132114611	6.987569444	7.1453785	6.992241167	7.689252583	6.7597455	7.579216167	7.017701333	7.691835111	7.286683444	7.238022074	7.265439278	7.340168556	7.499387111	7.289941444	7.600338944	7.306679167
AGL	8.276934056	8.839423778	7.987738833	8.835733861	7.763600444	7.756753278	8.787511444	8.938095139	8.437986556	8.809279778	8.7937675	8.034703444	8.692818333	9.151757833	9.222378944	8.364588333	8.842038222	9.337358167
AGMAT	6.787136907	6.63279975	6.957748528	6.730662111	7.123922056	6.602963111	7.457584833	6.722954667	6.654013722	7.086947389	6.749536778	6.722363167	6.862455056	6.734693	6.7157545	6.821492083	6.734939722	6.661843778
AGMO	5.4841825	6.510933389	6.193469917	6.038745167	5.645295889	6.088646944	5.525400667	6.192801833	6.137623361	5.706273778	6.318748556	5.867790722	6.235737556	6.588080472	5.769321611	6.142231556	5.895647111	5.545425722
AGO1	8.044333833	7.979098657	7.4734875	8.110701667	7.611075556	7.713087111	7.305082833	7.95795187	7.891995222	7.801758556	8.021293	7.867529	7.753800111	7.869159194	7.969235	7.827061	8.089982306	7.928532056
AGO2	7.842132611	7.947048361	7.942873222	8.035300556	8.126197722	8.113185972	7.593484056	8.132876667	8.227630167	7.779318444	7.885758833	7.813538811	7.741174472	7.845682667	8.003288333	7.738109667	7.810818722	7.940145833
AGO3	8.098250556	8.034396167	7.710844792	7.897597806	7.565647222	8.151416222	7.004999778	8.107546389	7.788557833	8.110173898	7.883795833	7.778017472	8.0263195	8.061587463	8.14268575	7.661406833	7.889546722	8.04701025
AGO4	8.025038	8.009917611	7.664457	7.965971278	7.766036167	8.19408025	7.452570111	8.148720139	7.923487611	8.022925667	8.182182278	7.979287917	7.933587833	7.960346583	8.050455222	7.961239139	7.900789333	7.906884296
AGPAT2	10.11629572	10.85341944	10.83746083	10.64967728	10.16501889	10.917475	10.51066333	10.47085028	10.40755444	10.47085028	10.78117778	10.39866833	10.22690344	10.64091722	10.314225	9.971889333	10.59701	10.59701
AGPAT3	7.60151725	8.226452167	7.688629944	7.881017056	7.793592944	8.101244611	7.939167278	8.074165556	7.877111472	8.263902444	7.8200875	7.608538111	7.523079611	8.182503944	8.000041111	7.722777278	8.172715222	7.965805444
AGPAT4	7.282924	6.831030833	6.433601889	6.880200306	6.650465333	6.608895889	6.416469667	6.688400278	7.091864167	6.831565667	6.871618778	6.808147611	6.581356111	6.719192944	6.7876485	6.455326278	6.622921889	6.626032
AGPAT4-IT1	6.172094833	5.673588944	5.917712389	6.077935889	6.220481778	5.595061833	5.6730615	6.515488185	6.1470015	6.300348667	6.081315944	5.899072722	5.781820917	5.787686889	6.305459167	5.647079167	6.222189361	5.743130833
AGPAT5	7.458286222	7.050985889	6.715252083	7.013867833	6.9298715	6.716303639	6.654136472	7.001538389	7.161707611	7.2090335	7.080861444	7.185253222	7.165605056	7.312340528	7.458286222	6.950525444	7.259136611	7.221096722
AGPAT6	9.039576111	8.635582	8.412532833	8.66749225	8.502950694	8.647852333	8.5302925	8.778164667	8.732151556	8.623571556	8.6701355	8.576940167	8.489867306	8.429647278	8.645396278	8.248609019	8.578255222	8.644255333
AGPAT9	6.853168278	6.897647722	9.497356333	6.432936611	6.467243611	7.834424667	6.216492222	6.738931167	6.597532167	6.702316972	6.695778056	7.307912417	6.721137222	6.294735944	6.598577361	6.299231111	6.331903167	6.3798895
AGPS	8.864780722	8.485485944	8.630953778	8.559669056	8.507773194	8.253675611	8.920144278	8.583642944	8.543896944	8.884482347	8.642387194	8.525691611	8.961023722	8.916176153	9.054933889	8.881348111	8.518836	8.713210111
AGR2	4.002648833	4.247518694	4.423564444	4.331898167	3.934984167	4.211525278	4.256686167	4.080448796	4.328622556	4.264015278	4.106711056	4.7027155	4.462472722	4.238193333	4.368400222	4.625236	4.279726944	4.155929444
AGR3	3.327698111	3.699609278	3.749525444	3.618953556	4.109664981	3.470648889	3.774000278	3.682026222	3.5102435	3.743559111	3.608760589	3.452250556	3.601122444	3.603814944	3.543984444	3.420317222	3.495774944	3.628307889
AGRN	7.699807389	7.383967944	7.384752472	7.516882556	7.405601556	7.379496556	7.613460333	7.316168667	7.530099667	7.311087556	7.406439403	7.718263667	7.1420835	7.141763611	7.189025722	7.170411	7.290102611	7.350948778
AGRP	7.620270667	7.730343361	7.432857944	7.543102056	7.6173855	7.359401463	7.948790556	7.031035472	7.703783778	7.553176944	7.499387111	7.766314944	7.547481111	7.665763519	7.541337222	7.653280611	7.372416722	7.757929111
AGT	6.595026111	7.210604028	6.765292583	6.765033944	7.226637556	6.721137222	7.008394333	7.000954889	6.706532611	6.984930333	6.645537806	7.101359778	6.353759389	7.041054417	6.843864472	7.100614556	7.968715389	6.624895611
AGTPBP1	6.881045278	7.418195556	7.151846056	7.062280458	7.159613333	6.518884806	6.602596972	7.483333167	7.379357722	7.053671333	7.303587389	7.253472667	7.692935778	7.682811611	7.776709972	7.565963694	7.273157667	7.688521333
AGTR1	8.235579167	9.164606019	8.266577333	8.479262917	8.622334333	8.579433722	8.468945222	8.178149167	8.546209333	8.645396278	8.509250833	8.452794556	8.49453975	8.232038389	8.566593667	8.437428056	8.303606222	8.348459222
AGTR2	4.718759472	4.594105111	4.473028833	4.549691444	3.997225056	4.628501611	4.461149556	4.403113444	4.3244845	4.418870333	4.223194333	4.924914722	4.139711389	4.224477833	4.539351333	4.236392889	4.437042167	4.411848944
AGXT	6.945057278	7.159504194	7.129274194	7.062280458	7.181527639	7.074981259	7.105736111	7.015807019	6.801004889	7.028187278	6.983444028	7.314921222	7.118137444	7.200301056	6.912220537	6.857312889	7.314921222	6.926383778
AGXT2	6.164778389	5.9911425	6.171128778	6.226606889	6.471693556	6.383372361	6.643336389	6.301892639	6.262584093	6.336499111	6.066489833	6.049393111	6.420673556	6.419753528	6.158494194	6.371899111	6.357228222	6.337549806
AHCY	7.781237889	7.823877444	8.270546333	7.945964306	7.702849333	8.253990444	8.038833583	7.976906833	7.938067833	7.662479472	7.691587667	7.935654278	7.515581917	7.729562056	7.808799028	7.868151648	8.1785045	7.647794722
AHCYL2	8.071016056	8.224261333	7.784106583	8.008871389	7.748696694	8.194794917	8.428136042	8.114957611	8.222832056	8.128291444	8.093531167	7.999439222	8.002240167	8.076961611	7.962036389	8.0364865	8.051574722	8.097525389
AHDC1	7.112861778	7.052925528	7.127900111	7.248068667	7.152865889	7.245439556	6.745924667	7.475007	7.197558389	6.984214722	7.179399806	7.118829361	6.865197889	6.911384889	6.923444222	7.238873694	7.122499222	6.951930444
AHI1	8.128518167	7.669984611	7.662945704	7.548814278	7.753557139	7.47665	7.232881333	7.806647111	7.565458806	7.663288722	7.708275167	7.419856667	8.136607222	7.740726167	8.047473639	7.507072722	7.507370167	7.377348389
AHNAK	11.97139611	11.70943278	11.67262556	12.022295	12.07778333	11.97139611	11.97139611	11.90386611	12.022295	11.72595556	11.93461167	11.84926056	11.86147833	11.74260167	11.90386611	12.06298556	11.95882556	11.95882556
AHNAK2	8.753869944	7.712071778	7.918966139	7.671218667	7.79074475	8.002240167	7.656741444	7.445450444	8.183450167	7.726163	7.997763556	7.666635065	7.777243278	8.204664556	7.837809444	7.864718389	7.7231225	7.777243278
AHR	9.412360889	8.778164667	9.079034778	8.8611405	9.796087426	8.783040111	8.746828833	9.044083222	9.354551611	9.179872722	8.855107222	9.195951944	9.713751056	9.15721225	9.270517167	9.318651889	9.143528333	8.915541417
AHSA1	8.715819667	8.503950333	8.577212222	8.452794556	8.415899389	8.363822556	8.621996472	8.592672111	8.465203389	8.567518222	8.408155	8.493749833	8.647852333	8.528930694	8.563761389	8.548219167	8.565151278	8.3860395
AHSA2	8.388540278	8.9037925	8.317636037	8.595126111	8.169646389	8.416080056	7.932664417	8.553148333	8.494691778	8.143162611	8.652033333	8.361075667	8.587618278	8.305183167	8.436794333	8.574940083	8.233097889	8.497720556
AHSG	5.479978389	5.299144556	5.365970667	5.346351778	5.630503611	5.501355778	5.2590035	5.043224833	5.343093704	5.366734667	5.553677444	5.374606722	5.324932778	5.404994722	5.301243472	5.374261	5.072409056	5.344210444
AHSP	5.554322278	5.561879444	5.826356	5.5744425	5.822327389	5.684541389	5.197646833	5.081840722	5.565574111	5.589426917	5.532347444	5.590960222	5.440437556	5.265147139	5.415020144	5.437870722	5.669489074	5.495613889
AICDA	6.205123944	6.012644056	5.825326722	5.705786278	5.464629611	5.9762965	6.335806722	5.793217556	5.703176167	5.814623444	5.886729889	5.541634944	5.764679056	5.941752333	5.773169611	5.541634944	5.787165389	5.811607944
AIDA	7.858021472	7.906025917	7.874511657	8.025644222	7.757331111	7.432382407	8.180937083	7.661886139	7.889209639	7.996606222	8.049077583	7.915291139	8.24294375	8.092534139	8.249071944	7.775873389	7.851374694	8.284275333
AIF1	7.592290861	7.563031722	7.841870056	7.918569	7.142567167	6.810621056	8.030472444	7.288687167	8.007722833	7.692627556	7.7050835	8.119246389	7.503880944	7.670333667	7.701431611	8.264908222	6.798388389	7.365076833
AIF1L	8.264908222	8.372747389	8.02826825	8.05527375	8.325989722	8.275376944	8.354997444	8.205291889	8.1748285	7.949661074	8.305744889	8.543181556	8.226652	8.037232278	8.217282389	7.954919444	8.105295333	8.262592944
AIFM1	8.216792833	8.4698755	8.273984944	8.227871611	7.935040472	8.162469583	8.470018	8.448428778	8.155015611	8.753559278	8.329163	8.304816556	8.274490398	8.700848611	8.385057333	8.155186667	8.521227222	8.398360028
AIFM2	8.324013444	9.096389694	9.108058722	9.054933889	8.121297	8.917129833	8.799412944	8.735080083	8.823706444	8.787511444	9.128959889	9.053163556	8.605349444	9.277940639	8.7173355	8.191878056	9.065902111	9.002236833
AIFM3	6.712317861	6.608895889	6.720220111	6.733766306	6.8337415	6.875195167	6.871817611	6.405344056	6.630292056	6.716467167	6.486717611	6.516416556	6.725109667	6.658518833	6.698797694	6.973847111	6.665210583	6.6409885
AIG1	8.720924167	8.915541417	8.582754056	8.834426389	8.321851278	8.643899556	9.252462389	8.876113056	8.763434556	9.220069722	9.016992167	8.591043556	8.823379889	9.374594963	8.943088833	8.622334333	9.060057944	8.908427463
AIM1	7.969018861	8.321136472	8.475270167	8.558162667	8.48088675	8.922895611	8.56679425	8.845297833	8.353770056	8.453433333	8.679239222	8.009917611	8.846593667	8.715087944	8.615071	8.593049278	8.735720556	8.758902833
AIM1L	6.904128611	6.959686167	7.007024778	7.012667444	7.056755944	6.790827389	7.566223944	6.891914056	6.842693389	6.987569444	7.018306111	6.861768389	7.143967278	6.968895944	6.918227889	7.192134833	6.892103833	6.907902806
AIM2	4.852629889	5.114768028	5.062722944	4.693470167	4.955328278	5.361556056	4.918815111	5.275483278	5.212882889	5.214033889	4.944505389	5.362571139	5.067713167	4.828694333	4.746710278	5.179706944	4.792571333	4.972191
AIMP1	7.197318556	7.529192333	7.127484472	7.406582907	7.369441389	7.705857926	7.569094167	7.941377611	7.272317778	7.490914611	7.368267333	7.16105275	7.650644389	7.597856389	7.629217907	7.369623222	7.7425565	7.542974889
AIMP2	7.285193667	7.62322975	7.484022	7.286976278	7.321230611	7.660588778	7.1074945	7.604496778	7.299382111	7.550801361	7.502941444	7.062024944	7.364888796	7.611438611	7.538143111	7.251075111	7.605231037	7.529067083
AIP	8.255414611	8.338660556	8.408155	8.398071056	8.3181055	8.648910667	7.484983611	8.315452889	8.266384333	8.107776056	8.1973635	8.400338333	7.831177444	7.873689556	7.681410389	7.774983389	8.293891444	7.932664417
AIPL1	7.296351389	7.258808667	7.383102111	7.415861889	7.678395778	7.6172415	8.039790222	7.195750611	7.225033278	7.4132785	7.389747472	7.370804611	7.259956833	7.304326556	7.215433944	7.281513778	7.557469556	7.448615389
AIRE	7.322836583	7.2287185	7.538803222	7.4732785	7.357340167	7.098006259	7.729754194	7.212141778	7.390935472	7.613580722	7.407940389	7.400565167	7.438778444	7.350488611	7.437099	7.403745556	7.431264	7.506097111
AJAP1	6.220481778	6.188703389	6.185855333	6.130262417	6.819808944	6.245146556	5.941752333	5.836640222	6.025466556	6.303723222	6.227001333	5.948828861	5.960510944	6.173890167	6.1701445	6.116507111	6.309954	6.171799611
AJUBA	6.600702611	6.667931759	6.651974972	6.614899833	6.470060389	6.514643889	6.483431	6.442175778	6.548902722	6.696970333	6.450203556	6.867392667	6.307553389	6.513232222	6.217232667	6.439472444	6.73456425	6.388517778
AK1	8.2234235	8.403150611	8.648910667	8.511331222	8.545147333	8.221108056	8.062418111	8.368419722	8.384651472	8.154213889	8.0732285	8.368548667	7.883028667	8.045721222	8.031736139	8.225733167	8.522525333	7.824879722
AK2	8.093918778	8.013409056	7.833106	7.836719722	7.706103778	7.737434222	7.497731917	7.959448778	7.638006	8.109405306	7.899846056	7.699978833	7.686226278	7.936202889	7.875420778	7.833246889	7.919552657	7.797485
AK3	8.834897889	8.864062	8.677785	8.936231222	9.002236833	9.177285111	9.121890944	8.946695792	8.824134444	9.016992167	8.752864611	8.872355139	8.936720278	9.131026889	8.9037925	8.783536389	9.002752056	8.9829165
AK5	5.384749333	5.060747944	4.759820667	4.728258222	4.659935556	4.623792722	4.9038425	4.514258296	4.991203111	4.953824556	4.841718333	4.781146972	4.944505389	5.047649167	4.483949	4.703845333	4.9826215	5.000492833
AK7	4.276576556	4.430243306	4.642637611	4.4274035	4.494900833	4.448775056	4.157714167	3.864837833	4.585274389	4.474257889	4.481790444	4.7557195	4.455944389	4.361746889	4.382272833	4.255054222	3.998950556	4.317388111
AK8	5.816183278	6.101520019	6.274226056	6.271758722	6.391684389	6.070375528	6.5837135	6.361848056	6.23818125	6.545413361	6.040895444	6.185603231	6.184064833	6.128505722	6.331742222	6.080255167	6.405344056	6.344129944
AK9	5.118131556	5.552171833	5.414340185	5.251387352	4.96034913	5.560610111	4.90523937	5.557893093	5.451902833	5.006915981	5.493597556	5.268546685	5.320438759	5.661581444	5.4080005	5.1861935	5.479133704	5.383448111
AKAP1	8.262592944	8.500390056	8.801168333	8.351740222	8.435145444	8.670887944	7.9016775	8.754573222	8.414142944	8.238281417	8.402142139	8.732151556	8.319828944	8.332499944	8.091449167	8.296760333	8.844464264	8.347001111
AKAP10	7.650499222	7.518373083	7.407553556	7.368267333	7.215758778	7.544288611	6.902674278	7.756753278	7.428023444	7.627892333	7.725789444	7.355598722	7.689117278	7.743297056	7.670333667	8.160918667	7.50625575	7.7211325
AKAP11	7.943158167	7.940145833	7.673988833	7.970855278	7.624623944	7.864037778	7.604887685	8.040205	7.868555833	7.866910056	7.978096056	7.782300222	8.220348333	8.138040056	8.279374583	8.208028	7.979508556	8.386849778
AKAP12	9.662672278	9.572000944	9.511784944	9.965125278	9.836636056	9.873905778	9.902959	10.16677978	9.809062944	9.813242778	10.01870607	9.794653056	9.943209	9.932403111	10.19557826	9.798947472	10.22915685	10.23143069
AKAP13	9.449094944	8.755482056	8.768134056	8.85795775	9.401288944	9.033369444	8.675898167	8.825954	9.28553975	8.905628889	8.821458167	8.776913139	8.884129778	8.639637722	8.981065778	8.914508167	8.704668722	8.975296833
AKAP14	3.859697167	3.963570639	4.101289333	3.832451389	3.980270889	3.981397444	4.199030167	3.865633722	4.162296611	4.068652944	4.194010333	4.01249225	4.343279389	4.251641778	4.295318278	4.360088704	4.258447556	4.317821667
AKAP3	5.497964778	5.685567972	5.885242889	6.015642889	5.570612222	5.95165	6.064319222	5.899620333	5.822921167	5.6365375	5.720303889	5.605272	5.460949833	5.810647167	5.8421225	5.703387333	5.579843444	5.878125722
AKAP4	5.382886972	5.439662833	5.415667833	5.469728148	5.0930145	5.859984667	5.684750667	5.782048111	5.453296944	5.3577815	5.174837778	5.457702611	5.617888167	5.586039556	5.507476444	5.579843444	5.567351472	5.640211944
AKAP5	4.696806556	4.630350889	4.661444889	4.768456139	4.835446611	4.481204278	4.935550833	4.798667556	4.544671954	4.729969611	4.927668111	4.691053389	4.529389722	4.818334167	5.000020222	4.857404667	5.275077944	4.892247278
AKAP6	6.262194889	5.401500333	5.026196019	5.548530944	5.388322222	6.142767333	5.178889611	5.673588944	5.146212667	5.371624667	5.589663422	6.010731167	5.593254	5.2196145	5.535009917	5.674575333	5.529252389	5.883972667
AKAP7	5.825538111	6.360044667	5.972755833	6.070639889	5.931658306	6.255287722	5.893635	6.282173944	6.06748	5.925892833	6.356584333	5.804765833	6.364137667	6.577605056	6.410388444	6.132797333	6.491992	6.496588444
AKAP8	8.200282278	8.188612611	8.072809	7.998594556	8.182182278	8.412532833	7.873240056	8.078742222	8.063711889	8.239174222	8.100037056	8.072504278	8.062163222	8.066986556	8.081383111	7.928742	8.188840833	8.071939315
AKAP8L	8.162775944	8.383017667	8.315452889	8.195917833	8.322302222	8.642387194	8.148412917	8.335409444	8.162117167	8.308344333	8.33826175	8.279669556	8.241543897	8.247800611	8.127135167	8.220036907	8.240159306	8.133032056
AKAP9	7.739821	7.683001111	7.602111056	7.650499222	7.533114944	7.516410056	7.324581167	7.850902722	7.586357	7.831031278	7.891802083	7.132753278	8.120410111	7.789571611	8.278293	7.818135611	7.668273806	8.141775278
AKIP1	7.070402833	6.917029222	6.847587778	7.022332306	6.278786667	6.919064083	6.283652222	6.953006611	6.992618722	6.781069389	7.046300611	7.305405111	6.755796111	6.840294556	6.789922944	6.470204333	6.932458333	6.894391472
AKIRIN1	8.197817944	8.608254333	8.697360444	8.302864667	8.891156833	8.325491556	8.160918667	8.680613333	8.380774444	8.362184444	8.401001278	8.406858722	8.633394417	8.554727833	8.531738778	8.700435056	8.482222722	8.524089528
AKIRIN2	7.847501056	8.043313389	8.159583	8.285920444	8.291567889	7.783756	7.842475667	8.375319611	8.158140444	8.410946	8.3375885	7.9218615	8.279374583	8.451346111	8.351519833	8.2007145	8.506973417	8.320484667
AKNA	7.699978833	7.658955722	7.721467194	7.858974222	7.998947611	7.844295722	8.1319285	7.693115444	7.965971278	7.801619417	7.856375056	7.757475472	7.618736593	7.515136944	7.6431595	7.756618611	7.715681148	7.673445556
AKNAD1	5.205160944	5.119263889	4.991935944	5.0901925	5.333023944	5.212882889	5.138067333	5.319700056	5.299144556	5.061365306	5.167722556	5.170964556	5.205160944	5.069775222	5.1080595	5.381880944	4.893261167	4.942661389
AKR1A1	8.417037611	8.1319285	8.356043056	8.171992667	7.815000167	8.066986556	7.564864546	7.937729222	8.3375885	8.057612889	8.173851083	8.482405778	7.814428778	7.889425333	7.8628425	7.839550306	7.943514722	7.997396278
AKR1B1	7.825349556	8.0562885	8.163584722	7.79165	7.840279833	7.701740778	7.273863944	7.665251556	8.023151	7.626243722	7.713269889	8.240627056	7.778404333	8.064331611	7.9932035	8.196772167	7.778404333	7.936202889
AKR1B10	4.146747889	4.218680889	4.285401722	4.302389111	3.952852111	4.587925278	4.481790444	4.297401444	4.330719889	4.352762778	4.117828583	4.211525278	4.116224722	4.469428861	4.361746889	4.244696444	4.809847111	4.328622556
AKR1C1	8.423915611	8.329163	7.910901111	8.365493222	7.946399722	8.424697056	8.211388889	8.296760333	8.15322575	8.359649611	8.392543556	7.94474725	8.108278222	8.393139889	8.329706889	7.944879	8.242181944	8.069639417
AKR1C3	10.29956142	10.917475	10.19557826	10.84878889	10.79004715	10.43757389	11.26952556	11.03295111	10.83746083	11.28956261	10.94063956	10.03684783	10.88555889	11.26952556	11.26056286	11.24621833	11.31557278	11.03295111
AKR1C4	5.0761185	5.532927833	5.048094472	5.3682905	5.237171333	4.966140111	5.422128444	5.439662833	5.380728556	5.404090528	5.166448611	5.074224667	5.259794167	5.083809944	5.156948278	5.318408	5.439662833	5.424318611
AKR1C6P	5.5944655	5.833194111	5.5341405	5.944200778	6.079082611	5.951408778	5.679975	6.102190389	5.933222444	5.726204028	5.829416167	5.690311111	5.712784667	6.174308278	5.748212389	5.529252389	6.443525222	5.682964074
AKR1CL1	5.942653722	5.942093611	6.205511111	5.976480833	5.235378389	5.889049722	6.373725611	6.214189944	5.860961611	6.071037833	5.580195	5.95471125	6.295762222	5.923700944	6.153494704	6.330287889	5.887679944	6.260609722
AKR1D1	4.661949611	4.767563167	4.777187111	4.984493889	4.701217861	5.082841278	4.793367593	4.900288833	4.869363611	4.972561111	4.727945111	4.506546111	4.701217861	4.744053389	4.852629889	4.859984778	4.988959056	4.997404889
AKR1E2	7.065667889	7.030872	7.053818278	7.177601139	6.819124167	7.255704056	6.909524528	7.154153167	6.949549778	6.961640111	7.305765861	7.102298	7.013700722	7.2744265	7.086947389	6.858458278	6.6508135	6.797419944
AKR7A2	8.00347	8.227871611	8.428752056	8.415899389	8.247800611	8.439915194	7.411111278	8.393727944	8.430865167	8.063038444	8.0780705	8.260012111	8.045329	8.137551667	7.822709056	8.158140444	8.393995667	7.986291
AKR7A2P1	6.655090722	6.545413361	6.71770125	6.671477056	6.398485167	6.324159722	7.243322333	6.368710667	6.624044167	6.565834167	6.630292056	6.847150259	6.541990972	6.682573944	6.605883222	6.566452333	6.715073306	6.621887333
AKR7A3	8.1703885	8.091867167	8.501282111	8.323174667	8.611464741	8.063544333	8.706038778	8.04701025	8.10234725	7.810423	8.038833583	8.713924139	7.829073	8.065874111	7.888853361	7.796002583	7.956378389	8.036326389
AKR7L	5.437168833	5.526664778	5.623463722	5.628422167	6.158032861	6.289049722	5.356735556	6.001658889	5.610985278	5.899072722	5.64556875	5.36493425	5.355025556	5.516840222	5.466984	5.610985278	6.233093333	5.616275556
AKT1	9.248827389	9.516353667	9.613546944	9.479308028	9.435382389	9.704545361	8.942526056	9.366208111	9.384008306	9.094198389	9.366925861	9.486556111	8.847484889	9.081253111	9.029123861	8.989431083	9.734788833	9.083920389
AKT1S1	8.369516889	8.395782111	8.616332889	8.486411333	8.786574222	8.66253325	7.869750278	8.601334472	8.397844778	8.389507889	8.341418389	8.485485944	8.33647575	8.111865481	8.205291889	8.393727944	8.876669611	8.4052565
AKT2	8.621996472	9.541469556	9.388424	9.302428944	9.096766	9.876056417	9.183580944	9.466761222	9.237323056	9.322073778	9.403566167	9.088612278	8.713210111	9.274986889	9.033916806	8.732583972	9.414743556	9.0776395
AKT3	7.765457667	7.783371778	7.415707	7.507676111	7.395098361	6.8518665	6.988421889	7.463698167	7.625404944	7.327808222	7.840989278	7.612910833	8.104859278	7.628400556	7.880624833	7.761687444	7.113658944	7.958049491
AKTIP	7.651890167	7.992717556	7.735671417	8.101724861	7.088121944	6.949549778	7.712071778	7.919231639	8.168514	8.04767712	8.165257333	7.859504833	8.789015	8.534039	8.450953611	8.172168037	7.910387639	8.317366
ALAD	7.922342306	8.4880625	8.282490556	9.189636889	8.441293833	8.712507556	8.445327194	8.472484889	8.659639028	8.430865167	8.639972944	8.477892472	7.994262306	8.568426222	8.354644278	8.1703885	8.564430889	8.503950333
ALAS1	8.570493389	9.049131333	8.798496556	8.589610944	8.636020056	8.824891722	8.838215278	8.712154889	9.052469056	9.190809889	8.88869625	8.907366333	8.580562167	8.956517222	8.644652722	8.457660556	9.003771278	8.798968583
ALAS2	6.644359833	6.7885245	6.650633444	6.818403833	6.944607648	6.734693	7.303587389	6.645119556	7.142234398	7.009162389	6.817740815	6.7380485	6.643336389	6.8479115	6.871618778	6.749181139	6.688088056	6.881967889
ALB	4.843815778	4.819688389	4.721848389	4.838524472	4.702221556	4.897717056	4.915354	4.759820667	4.756153	4.967127333	4.810919694	4.869363611	4.741399778	4.869363611	4.840874	4.716805833	4.968031056	4.791892333
ALCAM	7.717621722	7.841517667	7.173349556	7.605231037	7.112248509	6.709866176	6.642705889	6.873739667	7.4778845	7.636552056	7.409866833	7.007769667	7.723691167	7.163816111	7.9468325	7.71161425	6.854016389	7.259597056
ALDH16A1	7.726163	7.914271222	7.715681148	7.593593333	7.923099667	8.024236889	7.817533389	7.634258444	7.699279278	7.680105389	7.651230889	7.860520472	7.619672528	7.443777444	7.659975556	7.6431595	7.844115611	7.46991375
ALDH18A1	8.554036	8.008411889	7.800231111	8.3871145	8.160918667	8.485485944	7.782973389	8.598684333	8.255187083	8.692531333	8.294505278	8.246092833	8.093092361	8.513772833	8.144040056	7.6173855	8.384001667	8.197190333
ALDH1A1	10.31765778	9.758396167	9.020303056	10.07112285	10.20544625	9.905415833	9.445171	10.86688167	9.267617056	9.172713778	10.22690344	10.89487806	10.66523389	9.828736972	10.10971306	9.485887	10.09331244	10.82490611
ALDH1A3	8.069749153	7.23151625	7.565458806	7.26072125	7.767339944	7.410767	7.801151889	7.165767806	7.320367889	7.598461583	7.289007528	7.497863528	7.365076833	7.417364083	7.535849056	7.307729667	7.093188361	7.296963778
ALDH1B1	7.688377167	7.733122204	7.815965574	7.6226625	7.680105389	8.044173444	8.333436056	7.715932917	7.816990722	8.109152389	7.611621278	7.507676111	7.541068222	8.124469875	7.816235	7.401244241	8.124073	7.812412889
ALDH1L1	7.969663667	8.602383444	8.568858722	8.192434944	8.217514444	8.787511444	8.114485778	8.428208028	7.736435444	8.05100725	8.143740167	8.650314222	6.990946722	8.088575194	7.928900611	7.535538528	8.664969	7.849361759
ALDH1L2	8.348459222	7.524222611	7.835286722	7.843810128	7.790911167	7.835286722	6.998901722	7.899340028	8.236856917	8.044333833	7.611075556	7.747860472	8.450033833	8.113185972	8.004574333	7.998452667	8.1276085	7.985590944
ALDH2	10.87121889	11.43968889	11.21699833	11.63376667	11.42389444	11.95882556	11.46019667	11.74260167	11.23046722	11.44871556	11.63376667	11.23046722	11.20064722	11.38227228	11.18569614	10.79004715	11.66220444	11.68745389
ALDH3A1	7.197998889	7.172839486	7.460303556	7.211463	7.338531278	7.206737222	7.190033264	7.048657556	7.238504528	7.282474556	7.275599028	7.238394833	7.161707611	7.0337955	7.082214278	7.038705222	7.197318556	7.026845361
ALDH3A2	9.679290722	9.703520167	9.638035389	10.00041689	9.842579444	10.00041689	10.03114267	9.978618833	9.742941222	10.14193603	9.797721556	9.784167944	10.04501622	10.08178842	9.968680222	10.24278006	10.05638983	10.16501889
ALDH3B1	8.550891833	8.201879444	8.222832056	8.296072111	8.491965778	8.393139889	8.188102222	7.922506694	8.282490556	8.082641	7.921195222	8.385057333	8.160918667	8.097999306	8.18173475	8.522525333	8.083917759	8.191307389
ALDH3B2	6.121915778	6.299231111	6.513441296	6.22065613	6.641527278	6.344748833	6.062914389	6.599860833	6.355593889	6.2994585	6.213598333	6.410662139	6.158232722	6.530488	6.3798895	6.033047278	6.521234778	6.351364278
ALDH4A1	7.380127861	8.126634667	7.944879	8.656792509	7.969663667	7.993357389	8.041375222	8.351519833	8.373405056	7.695859056	8.005253667	7.528524333	7.715681148	8.059598667	7.9679745	7.893396278	8.576940167	8.078742222
ALDH5A1	6.869455222	7.133182981	7.218264611	7.214182944	7.1965055	7.200301056	6.773103833	7.103514417	7.288099111	6.956881667	7.155486639	7.295765889	6.972729472	7.336148639	7.127187278	7.183083667	7.516695778	7.078624889
ALDH6A1	6.9077085	7.553345472	7.538143111	7.301548528	6.668356111	7.626035204	8.795850472	7.724535611	7.273359417	7.626507306	7.294316194	7.177801222	7.371297611	7.788291417	7.5317015	7.177601139	7.460613074	7.61329125
ALDH7A1	8.698745194	8.726968917	8.66749225	8.550300722	8.241543897	8.455473306	9.153957	8.570636306	8.594479722	8.846593667	8.718807861	8.765864222	8.547273389	9.049819907	8.715819667	8.725212944	8.309236833	8.8002655
ALDH8A1	5.751782078	5.76705113	5.404090528	5.739434444	6.057468167	5.840078111	6.044362111	5.662531667	5.685911417	5.774922778	5.844095389	6.053271028	5.95165	5.961394148	5.780515833	5.534733111	5.674575333	5.738473278
ALDH9A1	9.4589815	10.04501622	10.1872045	10.02421509	9.626862	9.770637722	10.292753	10.18270517	9.955772389	10.53815389	10.32794611	9.592275667	9.782589611	10.45332167	10.1977	9.905415833	10.21545319	10.14908092
ALDOA	8.982117907	9.464022556	9.217317667	9.243178167	8.988848722	9.228349111	9.204729667	8.886300954	9.198354056	9.237999944	9.215144833	9.260204333	8.766230056	9.172220667	8.912731673	8.811066917	9.283351611	9.084514333
ALDOAP2	6.854938889	7.284049194	7.097390778	7.031581639	6.924215611	6.640469389	7.273029778	6.623889222	7.020919778	7.008865167	7.015437222	6.864855778	6.707731444	7.070244444	6.901002222	6.725890667	7.143009944	7.061817222
ALDOB	5.675457611	6.085084889	6.027193111	5.845279278	6.072787889	6.200191222	6.441329611	6.073852944	6.008468556	6.337161833	6.330287889	5.914258278	6.306288222	6.135314	6.421554	6.181313639	6.274826889	6.188703389
ALDOC	8.885817167	11.04546407	10.06633836	10.81121344	9.345024111	10.68361944	10.619825	10.49461778	9.877602667	10.95391569	10.44386889	9.422560111	9.671668972	11.11326556	10.292753	9.510188833	11.49816278	10.83746083
ALG12	8.076649111	8.142176944	7.882379139	8.068161611	8.033106056	8.293259444	7.9055675	7.910165611	8.170807	7.819607444	7.979815444	8.310061528	7.495310722	7.780009778	7.641492111	7.493052111	8.065132444	7.586697028
ALG13	6.686372181	6.909006917	6.735660889	6.5320275	6.444173944	6.708633056	6.08328125	7.022000194	6.847587778	6.597856306	6.877898472	6.624706389	6.774297083	6.880952306	6.936592444	6.9282905	6.574892667	6.716969602
ALG14	7.119864333	7.531090111	7.909445944	7.555170056	7.705663889	7.816990722	6.559218796	7.783756	7.746268639	7.885573	7.466824056	7.372209111	7.480371222	7.627407778	7.650317611	7.252161056	7.67902475	7.768179889
ALG1L	6.434267611	6.350235639	6.549059056	6.311610694	6.652168167	6.002809889	5.162085556	6.305052861	6.561589389	6.233356611	6.179256833	6.329313889	6.357714889	6.297015667	6.296878472	6.220943296	6.458512444	6.000531333
ALG2	7.988045833	7.7050835	7.663994861	7.648432778	7.480041722	7.792008611	6.909321056	7.726469556	7.814247389	7.767168778	7.779318444	7.802574167	7.480041722	7.574773278	7.547076333	7.583169278	7.744989833	7.713516194
ALG3	8.629067556	8.410675833	8.476086	8.471813278	8.440216639	8.439652778	8.674572972	8.378894389	8.482988611	8.579092306	8.324013444	8.547609333	8.18190575	8.414142944	8.356917	8.152492556	8.633729	8.366021861
ALG5	7.030513361	6.980138278	7.082375056	7.069195056	6.918988	6.653592111	6.710034083	7.245176889	6.809129611	7.045436833	7.123622222	6.689037907	7.038705222	6.867756056	6.904128611	7.131774222	7.226457833	6.974421722
ALG6	6.625229528	6.684519333	6.233093333	6.392669528	5.784503278	5.867790722	5.590960222	6.414416944	6.559377083	6.639472444	6.503700167	6.399715778	6.779299611	6.837091333	6.726399667	6.384672	6.076082639	6.426987333
ALG8	7.894663389	7.753557139	7.727502444	7.722601722	7.008529417	7.767339944	8.097525389	7.776890972	7.655511278	8.180675556	7.920998528	7.672640944	8.001769278	8.418676083	8.094545944	7.579471556	7.667760333	7.987259722
ALG9	8.589993917	8.652409667	8.852195889	8.520951111	8.490569167	8.581572056	8.689278111	8.618017944	8.541528778	8.946695792	8.628770667	8.647534333	8.617613722	9.160472083	8.646461944	8.573731111	8.653517083	8.488872944
ALKBH1	6.449379222	6.414277074	6.050094722	6.482745056	6.259396444	6.272503389	5.861269389	6.958426222	6.785559333	6.738596806	6.309716815	6.478682611	6.493868278	6.708196333	6.696970333	6.320626556	6.224859833	6.456600167
ALKBH2	7.131008444	7.147564639	6.892414611	6.747432333	6.779299611	7.121599778	6.658199944	7.261594722	6.973847111	6.932968	6.977803639	7.076369167	7.041957111	7.158665361	6.863408389	6.821016167	7.187199444	6.961039194
ALKBH3	8.001769278	7.892229444	7.967594944	7.983355556	8.184242778	8.165787333	8.073504833	8.04345775	7.740007944	7.952111778	8.084876889	8.082917889	8.024074389	8.063283833	7.938067833	7.916787417	8.217282389	8.084238833
ALKBH4	6.770685222	6.892103833	7.277125833	6.927683083	7.377493556	7.049709667	6.838147	6.916293167	6.910845306	6.809252222	6.978883389	6.670410167	6.839432806	6.830900167	6.877735111	7.142234398	6.786044889	7.033153722
ALKBH5	8.640783389	8.765864222	8.753226889	8.802507167	8.625500833	8.681543	8.206569	8.896192972	8.809521667	8.451121333	8.596196333	8.6690125	8.3181055	8.482988611	8.435145444	8.448765833	8.9536925	8.4297915
ALKBH6	7.740927167	8.080362333	7.9753435	7.759871333	7.626507306	7.764479667	7.757475472	7.688803778	8.031929889	7.802347833	7.740596778	7.847673	7.588024833	7.719378444	7.399827333	7.369798361	7.896128889	7.589653667
ALKBH7	6.667132889	6.83959775	7.471275472	6.971723556	6.963614574	6.846129278	6.689251972	6.704144352	6.968313556	6.596907722	6.851551361	6.697697583	6.78817925	6.657831514	6.856995111	6.916663556	6.964882889	6.686938833
ALKBH8	6.707547194	6.445720222	6.245146556	6.443525222	6.3798895	6.826795111	6.11843	6.614607611	6.425388194	6.798650361	6.670410167	6.602786389	6.712196833	6.831755056	6.618348556	6.552028694	6.068231	6.672587222
ALLC	5.185128111	4.806197944	5.211782667	4.891197278	4.763167556	5.112056556	4.941486833	5.108811833	5.023816611	5.035016389	4.967650833	5.052391778	5.133981889	5.037107	4.946001611	4.975900222	4.953402667	4.948178611
ALMS1	7.474414111	7.419500333	7.67902475	7.215077778	7.540409	7.366401222	6.943601611	7.689713778	7.422482222	7.2838375	7.536692111	7.282161056	7.903988344	7.559146944	7.578404444	7.583523194	7.422849	7.637777444
ALMS1P	6.330835028	6.684822167	6.350096056	6.522835111	6.4309725	6.760739389	6.251905444	6.205511111	6.546251	6.148908611	6.583835722	6.443752472	6.632369389	6.485759944	6.448214333	6.449823444	6.606729944	6.659893389
ALOX12	5.829416167	6.007751833	5.965061167	5.88158325	5.911589444	5.778898556	5.98389675	5.902777333	5.994907556	5.800816528	5.9330075	5.911125611	5.833766389	5.794295222	5.8623795	5.886437333	6.036378444	5.859528167
ALOX12B	6.667554	6.410662139	6.650269056	6.535009639	7.138116333	6.67080775	6.425543852	6.611422667	6.485759944	6.494256111	6.406313694	6.680288444	6.570751056	6.436112722	6.592941611	6.599860833	6.350745611	6.541990972
ALOX12P2	6.50433325	6.036378444	6.393811889	6.276734222	6.122689222	6.066489833	6.751398333	6.04044425	6.242832611	6.146837833	6.321483778	6.083795833	5.943692917	6.0730375	6.243396611	6.029466333	6.218891667	5.954212611
ALOX15	8.097525389	6.261743444	6.527380778	6.666346056	6.602111278	6.739137389	6.946741667	5.715717722	6.119117556	6.333338667	6.368710667	7.856029611	6.367586389	6.296406806	6.336499111	6.44842313	6.434267611	6.453083889
ALOX15B	7.115651833	7.088542056	7.161829278	7.008669889	7.218813778	7.005111528	7.366401222	6.903566278	7.0052715	6.972331	6.9697645	7.063305222	7.121386556	7.082294667	7.054785444	7.182963944	7.101621417	7.0552185
ALOX5	7.748209056	7.107150861	7.914271222	7.856163611	7.992438306	7.518986833	7.238160944	7.749641111	8.142601722	7.362234556	7.583354685	7.569094167	7.285034528	7.379357722	7.599276	8.099113389	7.646875111	7.282825778
ALOX5AP	8.245369278	7.302072222	8.132235278	7.608727	7.969908963	7.389156778	7.251319398	7.792262722	7.537717556	7.491085111	7.912310944	7.842878833	7.410625833	8.040577889	7.522084361	8.276380056	7.883177944	7.554612778
ALOXE3	6.859634222	6.492663667	6.499291889	6.640469389	6.687254472	6.551111944	6.781069389	6.398341778	6.543579278	6.523302806	6.578439167	6.505766056	6.456600167	6.684822167	6.317835333	6.631115667	6.822466778	6.345788778
ALPI	7.084786611	7.070854444	7.174079	7.081304417	7.2584135	6.920256472	7.32936	6.816509722	7.039527472	6.971888778	6.965617028	7.001813778	7.036947611	7.0263235	6.997442111	7.193580611	7.031889611	6.974125528
ALPK1	7.971487889	7.36404275	7.418346167	7.220845028	6.843122819	7.412469667	6.935158056	7.5056725	7.33686063	7.449703361	7.387283056	7.381752361	7.334380944	7.321757111	7.434470861	7.421409	7.520098611	7.344345556
ALPK2	5.789212167	5.740163722	5.591153056	5.483542278	5.001638778	5.317894111	5.633301111	5.337898944	5.298941583	5.665612222	5.606111944	5.679975	5.545125111	5.866292722	5.761528389	5.320806444	5.768185944	5.735437389
ALPK3	6.803526333	7.195114472	7.174910306	7.106870944	6.982392556	7.478730556	6.627083333	7.485536972	7.068288889	7.025117556	7.037184389	6.598409556	6.8669235	6.774716278	6.940592722	7.047140389	7.305405111	6.934972722
ALPL	7.415349722	8.112062556	7.9498715	7.444083296	7.313782463	7.053354556	7.73514025	7.365076833	8.074165556	7.550213444	7.339807556	8.156801167	7.077156167	7.693749944	7.809684333	8.492914667	8.553754611	7.084213528
ALPP	6.426179667	6.789077889	6.3843425	6.601677944	6.743985944	6.974940778	6.884763444	6.353200222	6.587279333	6.896558694	6.397283389	6.928842944	6.450733722	6.389279944	6.045508333	6.220481778	6.903681056	6.58657275
ALPPL2	7.0337955	7.261978778	7.194426778	7.005410889	7.499772806	7.351157611	7.071596556	6.6745255	7.110763519	7.003343389	7.200719889	7.278785389	7.159613333	7.186584056	7.250648306	7.054461778	7.151846056	7.313347056
ALS2	7.325546111	7.123469278	6.749947194	7.1625445	7.006053	7.307042278	6.224456778	7.455822833	7.13781575	7.311997389	7.309703	7.088913944	7.389415778	7.174910306	7.168290389	6.982082167	7.377348389	7.330318417
ALS2CL	7.355364833	7.666840889	7.46991375	7.530296833	7.608727	7.523755944	7.498298764	7.207824222	7.554888167	7.385656944	7.520676167	7.609477167	7.244261417	7.195572611	7.08054975	7.225137778	7.257783556	7.386534667
ALS2CR11	4.628501611	4.997728111	4.898143056	4.638733056	4.807975222	4.742250333	4.839539667	4.577328778	4.904431611	4.901245	4.747494889	4.685254889	4.910675722	5.438988611	5.154405944	5.113196	5.001977389	4.542394389
ALS2CR12	6.003697111	5.8946855	6.170516833	6.217489722	6.037634278	6.234763333	5.993757167	6.415892167	6.077570667	5.742815	6.096867778	6.000323111	5.809654056	6.392983167	6.093736111	6.146837833	6.033220556	6.1158315
ALX1	5.177641556	5.694318343	5.750362556	6.137119889	6.158232722	6.086773389	5.617888167	6.678035611	5.834096889	5.670933444	6.122918111	5.331277528	6.149537111	6.138836944	5.7721085	5.471004444	5.710754	6.977678889
ALX3	6.83959775	6.866194861	7.2290435	7.207477444	7.362714139	7.243977167	7.187614556	7.251624972	7.011034222	7.1432125	6.925322194	6.894222056	7.320948111	7.178406028	7.294434444	7.618430111	7.372040278	7.297329167
ALX4	6.696840991	6.997618833	7.084619278	6.92080337	7.684108889	7.253265861	6.861915056	7.302406833	6.833607833	7.055521583	6.858063889	6.811759167	7.097062778	7.062476861	6.846129278	7.052818889	7.132377889	7.071944944
ALYREF	8.965301861	8.810499472	9.033916806	8.737711694	9.128469722	9.376727556	8.319236972	8.887782806	8.810286694	8.776913139	8.806501639	8.886300954	8.707209861	8.659639028	8.686718583	8.701666056	9.036359889	8.6690125
AMBN	4.2651315	4.0578891	4.868911241	4.316896639	4.546609333	4.366728389	4.786324528	4.5286985	4.200297417	4.5958015	4.608415444	4.423564444	4.344036	4.8531535	4.373748111	4.340936	4.015251222	4.382272833
AMBP	7.394771444	7.305765861	7.250578931	7.024445681	7.329992722	7.256605833	8.160757722	7.041054417	7.100035778	7.295946639	7.311502167	7.487388556	7.140541278	7.216430796	7.334541944	7.0204965	7.407807667	7.133182981
AMBRA1	7.511829389	7.713888278	7.668797222	7.665763519	7.625740028	7.983498639	7.712275944	7.670682611	7.559850333	7.826264667	7.7211325	7.541497778	7.499148222	7.578159083	7.527906167	7.424112444	7.496106667	7.572215361
AMD1	8.245800222	7.530399556	7.380127861	7.390096722	7.468720685	7.390773611	7.611277889	7.739821	7.932470222	8.048565333	7.731682611	7.817978556	8.089392056	8.016522667	7.980747889	7.675002667	7.876042472	7.979815444
AMDHD1	6.861915056	6.670935222	6.534815111	6.606068222	6.530488	6.951767889	6.724400278	6.576439667	6.556075278	6.740085806	6.800443278	6.808333556	6.484948111	6.502697833	6.484533	6.461508222	6.686218694	6.558992056
AMELX	5.577410222	5.501015222	5.415020144	5.543456694	5.261178056	5.101113111	5.549040278	5.50823175	5.326934389	5.554322278	5.570923722	5.133981889	5.448967222	5.628976444	5.342189556	5.313803944	5.339327889	5.628422167
AMELY	4.778824611	4.366728389	4.460588444	4.220751111	4.566398056	3.580561222	4.404471667	4.255755694	4.535936722	4.580668944	4.484416824	4.580668944	4.533099944	4.68364	4.708951056	4.654160167	4.797739944	4.790284556
AMER1	6.536998944	6.516857167	6.635086611	6.614323426	6.684179333	6.587473167	7.057069556	6.848600537	6.433601889	6.698511111	6.869083278	6.825361833	6.565168556	6.585898611	6.642547778	6.529603944	6.538934167	6.714693222
AMER2	7.1276815	7.191550056	7.351353389	7.234467278	7.458286222	7.389747472	7.362234556	6.844549944	7.235394778	6.934227722	7.118559611	7.3200595	7.280747889	7.331299444	7.295059111	7.197558389	7.299382111	7.238764556
AMER3	6.985462907	6.489298389	6.662825722	6.893111278	6.221237167	6.914123611	7.134443333	6.683783528	6.757239639	7.113789444	6.804802556	6.661136111	7.012516333	6.84433875	6.891582167	6.494651083	6.896558694	7.098122056
AMFR	8.621024083	8.694697806	8.183736472	8.622334333	8.727390389	8.552104833	8.626785278	8.691208111	8.733149139	8.536781722	8.657814611	8.621996472	8.573141111	8.803614222	8.592338583	8.605035389	9.047649	8.552730333
AMHR2	6.693527111	6.587591	6.505766056	6.563121889	6.565417796	6.658342056	6.689880222	6.368218167	6.501817722	6.581899444	6.497744167	6.461508222	6.509091556	6.48908	6.742131944	6.585528417	6.205317056	6.5602055
AMICA1	7.424112444	7.906574	7.044574111	7.721279278	7.867979444	6.496588444	7.294434444	7.250933167	8.299534111	7.778404333	7.486570333	7.729562056	7.520098611	7.621681278	7.679782944	8.171087833	7.235283056	7.314727944
AMIGO1	7.873089889	7.847179833	8.250807889	7.880624833	8.021622389	7.953464722	8.178678	8.036067056	7.877914944	8.008610028	7.557469556	7.885926222	7.934644222	7.941814222	7.849361759	8.096345667	8.043313389	7.952504111
AMMECR1	7.398484556	7.453297167	7.371096389	7.363621	7.356958444	7.219669222	7.146130417	7.279265667	7.336328204	7.304917444	7.349545972	7.239077333	7.330487333	7.301054056	7.068112056	7.381752361	7.579745111	7.170729556
AMMECR1L	7.594699389	7.527733444	7.245036139	7.566722	7.060282944	7.546608611	6.989813611	7.427120417	7.834712556	7.556467167	7.664826722	7.511087389	7.638967389	7.428966444	7.504733278	7.127026694	7.233959889	7.516100389
AMN	7.745361778	7.600156667	8.099568278	7.727502444	8.210134778	7.856029611	7.625587	7.72208375	7.677828389	7.937324056	7.612773	7.739365389	7.741650167	7.7344565	7.625404944	7.883416611	7.7798535	7.781237889
AMN1	6.632369389	6.593422361	6.472097056	6.311344278	6.169641778	6.647303111	5.978892444	6.694715111	6.563013917	6.609485343	6.409385167	6.464693111	6.823411778	6.945215472	6.825148056	6.576231889	6.508406528	6.760739389
AMOT	7.013867833	7.688716861	6.846967222	8.460321	7.827410792	7.891802083	7.740596778	8.162775944	7.587845167	7.992266278	7.531090111	7.566306667	7.729395778	7.687137361	7.8816125	7.157858778	7.859160426	8.165613111
AMOTL1	8.079017611	7.991194056	8.060690167	8.1973635	8.102205556	8.265338111	7.777565667	8.116682556	8.148026463	7.96315775	8.215954889	8.089982306	7.895384444	7.890355444	7.996390611	7.585806222	8.1748285	8.162775944
AMOTL2	8.630118722	8.7095765	8.797613722	8.584583722	8.657066444	9.356256889	7.891041833	9.037796889	8.870836611	8.444188944	8.674240185	8.726503889	8.294255611	8.361322333	8.507907056	8.493749833	9.1359195	8.497442722
AMPD1	5.486172722	5.20261	5.258751111	5.192917167	4.922969444	5.111281222	5.440437556	4.851859778	5.221274889	5.026433	5.013599667	4.977342361	4.771570556	5.0296465	4.811819944	5.270183074	4.985992833	5.015349639
AMPD2	7.286557111	7.217922944	7.137502486	7.441610491	7.1687155	7.315811	7.463698167	7.373910278	7.540172611	7.333489056	7.361473611	7.475272278	7.0139815	7.172232389	7.160433278	7.151647722	7.082532972	7.088121944
AMPH	6.589054111	5.725542639	5.729412444	6.046291667	5.9911425	6.216492222	6.230395278	6.182223444	5.910510444	5.916717778	6.205884333	6.023206389	7.132256889	6.274980444	6.088360806	6.016092611	5.481890556	7.000062
AMT	7.462800694	7.388174333	6.830590333	7.29109025	7.232185111	7.697754167	7.345054056	6.895555944	7.223324889	7.3957395	7.436973333	7.445450444	7.173938944	7.310652278	7.191944167	7.208813556	7.36404275	7.227627056
AMTN	4.717176167	4.609463056	4.579804667	4.541897556	4.177410778	4.756153	4.411848944	4.258447556	4.340213389	4.322345222	4.384073611	4.666496278	4.21704187	4.225670333	4.199524	4.449403611	4.37645075	4.2651315
AMZ1	7.738725222	7.722398556	7.845033306	7.741650167	8.042208972	7.608538111	7.736059111	7.390773611	7.693749944	7.727981889	7.484672722	7.720761722	7.673988833	7.591169222	7.659645111	7.726329278	7.6431595	7.662257
AMZ2	9.282315111	9.496624222	9.410719111	9.181097111	9.002752056	8.878250833	9.5205775	8.975296833	9.203678889	9.554520278	9.194551296	9.161314	9.309822778	9.413124889	9.328795556	9.263365333	9.395702278	9.359953056
AMZ2P1	7.252161056	7.769854667	7.134979167	7.255576667	7.5094405	7.143009944	7.421409	7.176410667	7.147738528	7.175056611	7.264154611	7.212738	7.660331	7.753388074	7.5558485	6.99797075	6.921505231	7.620077556
ANAPC10	5.973960278	6.4753145	6.280685667	6.185855333	5.602899222	6.267275907	5.884607037	6.496879889	6.149230167	6.608281889	6.342469667	6.286917556	6.843330722	6.815765778	6.724816778	6.428350056	5.785324833	6.393357667
ANAPC11	7.029577667	7.169739972	7.531958139	7.166150139	6.899537972	7.081477333	6.653894528	6.921505231	7.221789	6.979687	7.234341583	7.19008475	6.945328139	7.0169385	6.81568075	6.927683083	7.205158306	6.832224139
ANAPC13	9.272939722	9.1777975	9.015587667	9.171457056	9.135173185	9.034522611	9.273651944	9.2723075	9.032650278	9.679290722	9.131026889	9.416441056	8.973515667	9.427825944	9.158732389	9.095227944	9.179131722	9.193567167
ANAPC15	7.809684333	8.077909833	8.37775813	8.213924611	8.225582833	8.017772722	8.177508111	8.235800361	7.965605444	7.836875667	7.967779222	7.744886556	8.087986111	8.183290556	8.103531778	7.968330667	8.361826083	7.883416611
ANAPC16	8.644652722	8.824134444	8.693098944	8.840661556	8.396253167	8.616688917	8.128518167	8.7490435	8.608985389	8.600163833	8.66253325	8.674572972	8.318431944	8.7643065	8.489112778	8.049956889	8.568858722	8.523459667
ANAPC2	7.876404667	8.001584611	7.691371722	7.866377593	7.969018861	8.212275389	7.7066855	7.990870944	7.887899278	7.918966139	7.898788167	7.9172245	7.837221704	7.884879611	7.758670111	7.864239611	7.998078204	7.862497028
ANAPC4	7.867529	7.681792111	7.391996444	7.641947111	6.718442111	6.533268611	7.400895222	7.204193278	7.641116667	7.852830167	7.72208375	7.705857926	8.133782648	8.013409056	7.847179833	7.890535889	7.123366944	7.9468325
ANAPC5	8.647852333	8.531465167	8.329407528	8.475699778	8.267438167	8.275165944	7.995457111	8.470727148	8.427327389	8.692818333	8.601767398	8.579092306	8.630459	8.5380355	8.486072056	8.480684222	8.171687556	8.544195139
ANAPC7	7.997615944	7.850013611	7.994262306	7.820842333	8.015438167	7.813604656	7.572215361	8.059202778	7.704914333	8.139960444	7.843136	7.949021389	7.835064611	8.052023194	7.918966139	7.875420778	8.298800611	7.867832333
ANGEL1	8.024074389	7.956791	7.405423944	7.817330056	7.421568694	7.911779944	7.544870333	7.670333667	7.799932278	7.869566926	7.939744583	8.001141556	7.3925895	7.689713778	7.484672722	7.401019278	7.463218	7.598192278
ANGEL2	7.355469778	7.541947056	7.125983778	7.309080222	6.689037907	7.145498556	6.926021222	7.236264083	7.242683722	7.311278528	7.59772175	7.501496444	7.528524333	7.548089889	7.447309	7.375518667	7.033617167	7.605423
ANGPT1	7.686494213	7.740927167	7.197558389	7.988045833	7.917482278	8.175759944	7.979287917	8.528709611	7.879607444	8.304222704	8.108950472	7.361330222	8.21253225	8.572905194	8.599334861	7.967002278	8.339777111	8.188102222
ANGPT2	7.925169639	7.428023444	7.363137167	7.211654222	7.108672611	7.416532722	6.649638889	7.181792778	7.524411278	7.453297167	7.376328833	7.442230722	7.351619889	7.315811	7.426787778	7.885758833	7.714194361	7.090046778
ANGPT4	6.442629259	6.685024944	6.249815944	6.750666167	6.930873944	6.713326611	7.540172611	6.459158944	6.686584167	6.598409556	6.77541825	6.694715111	6.8386325	6.682011889	6.60630325	6.719345611	6.282173944	7.043773389
ANGPTL1	8.237613389	6.793170528	6.483740944	7.349160722	6.798031944	6.857508667	6.863994056	7.836875667	7.317556556	7.491969722	6.917604611	6.998614083	7.747041111	7.307042278	7.673611167	6.764125944	6.769485778	7.591501083
ANGPTL2	10.36267972	9.853372389	10.054763	9.842579444	9.70744325	10.26292611	9.832710139	10.04328194	10.28709333	9.484435222	9.925167	9.770637722	9.435382389	9.575698389	9.557958667	9.773518306	10.10271408	9.634466
ANGPTL3	3.4817565	3.682026222	3.819265352	3.747425667	3.963570639	3.760752222	3.645860944	3.643017667	3.738363611	3.685511963	3.6773695	3.861805222	3.765010556	3.521523	3.609784667	3.379157722	4.365006056	3.583460278
ANGPTL4	7.680276167	7.643654778	7.839550306	7.537361806	7.795070611	7.6482195	7.350834241	7.959778444	8.369210111	7.491373944	7.747433278	7.838912278	7.669984611	7.492474944	7.608332111	7.391505056	7.999677	7.511829389
ANGPTL5	4.901245	5.24838825	5.180081	5.6166065	4.945505389	5.257306667	5.389017944	5.2799885	5.592214056	5.395001167	5.547176556	4.963617944	5.145579833	5.684750667	6.226375167	4.434843	5.127237194	5.549040278
ANGPTL6	7.176410667	6.991530222	7.4132785	7.218119861	7.385820611	7.314681833	7.1625445	7.166781111	7.224125444	7.147333778	7.132256889	7.092255667	7.600923	7.196715889	7.288099111	7.747433278	7.263824528	7.24912387
ANGPTL7	5.678744722	5.563537611	5.793491167	5.785908833	6.20831525	5.511354222	5.659113778	5.993499167	5.660532361	5.6210005	5.497594611	5.860783667	5.740594167	5.660273167	5.442899222	5.747913694	5.726495389	5.859984667
ANK1	6.739773889	6.558770583	6.624341	6.568872741	6.900333611	6.675698222	6.673890444	6.665814556	6.658849611	6.822328333	6.680808667	6.653196278	6.681811389	6.5320275	6.652633444	6.658199944	6.623683333	6.781192778
ANK2	8.334494333	7.645736	8.238757611	7.513949583	8.886300954	8.026943889	7.148799306	7.947490444	8.203940944	8.390021074	7.622576611	7.429185806	8.307471778	7.903590056	8.379739111	7.794480611	8.311147028	7.657981
ANK3	6.2682575	5.984126056	5.875898167	5.906226222	6.325646861	6.787372556	5.919022833	6.275164111	5.981820667	5.826890278	6.090799222	6.388517778	6.405583889	5.64336575	5.977329278	6.142767333	6.045921889	6.290113111
ANKAR	6.135153722	6.259396444	6.316252222	6.2311505	6.164778389	6.395716847	5.694891333	6.477650667	5.989801278	6.119261389	6.497556111	6.256179889	6.646686306	6.485413833	6.206784556	6.125279222	6.139730278	6.262584093
ANKDD1A	7.902877278	7.614739944	7.461732944	7.822098944	7.815613972	7.860342889	7.949021389	7.721279278	7.808581944	8.183965944	7.74232025	7.779674611	7.387999333	8.019018556	7.627765139	7.781899222	8.441827111	7.701899861
ANKDD1B	5.692776944	5.825538111	5.968356833	5.81091975	5.727153667	6.042415528	6.052075861	5.460681722	5.779625444	5.921858222	5.7822915	6.130045361	5.9999865	6.121915778	5.878763898	6.179950778	5.961072389	5.81091975
ANKEF1	6.308631972	6.614072444	6.230395278	6.449165722	5.793217556	6.500368944	5.631811667	6.940767833	6.343882972	6.329122944	6.20831525	6.283339167	6.606068222	6.388779333	6.641881694	6.165057528	6.768918417	6.467408639
ANKFN1	4.639247111	4.67532	4.515979083	4.801859667	4.585274389	4.817051444	4.724657722	4.549691444	5.092189944	4.6561045	4.838090722	4.857843056	4.934369111	4.892541444	4.960842444	4.7031885	4.868101389	4.687688167
ANKFY1	8.783040111	8.441827111	8.278116278	8.680027722	8.424496278	8.901359222	8.192434944	9.003103222	8.4825895	8.630953778	8.58408	8.510903037	8.254210806	8.427607972	8.4880625	8.287113111	8.629644111	8.481591694
ANKH	8.856834111	8.204487139	8.376698444	8.503317389	8.472124083	8.634810667	8.206847333	8.511820889	8.545492278	8.408155	8.551352111	8.532841889	8.207783611	8.516698056	8.208924889	8.435485685	8.543896944	8.329407528
ANKIB1	8.917129833	8.736407278	8.622334333	8.731741333	8.606203222	8.873782944	8.555104778	8.787842583	8.851361556	8.866500222	8.806142222	8.755993333	9.047649	8.9719105	8.988168722	8.842598056	8.892596389	8.982426222
ANKK1	6.654013722	6.770520722	6.96791163	6.815765778	6.961203056	6.951930444	7.4577045	6.633963278	6.890228944	6.566284556	6.579255444	6.637568556	6.804589889	6.990803278	6.722176667	6.945328139	6.853326722	6.718109278
ANKLE1	6.482172639	6.6435835	6.616587231	6.860901722	6.96791163	6.4979915	7.246478611	6.284315611	6.865197889	6.827454056	6.768189694	6.7733305	6.961039194	6.852681861	6.598931472	6.809768333	6.482395667	6.811163472
ANKLE2	8.618353556	8.549928	8.676863111	8.465596944	8.620474944	8.582346944	8.640783389	8.672828861	8.59770575	8.627839833	8.5702275	8.560214611	8.577212222	8.501959556	8.460321	8.561717778	8.454030889	8.554727833
ANKMY1	7.1077615	6.884271472	6.818590296	7.010286944	7.179012333	7.130437056	7.074463056	6.907306278	7.122044389	6.838928611	7.014395278	6.921505231	6.809252222	6.90202525	7.000954889	6.923253833	7.153395389	7.114161167
ANKMY2	7.412741444	7.506714722	7.502522167	7.541617778	7.23151625	7.047251194	7.060962444	7.091323167	7.504733278	7.214647889	7.592685	7.375632111	7.863041556	7.8989925	7.451976889	7.627407778	7.379496556	7.521066556
ANKRA2	5.858045833	6.385032111	6.078721667	5.894839833	5.832648556	5.683224778	5.466416833	6.119749111	6.049103528	6.079082611	6.071037833	6.368710667	6.798817833	6.343882972	6.283155778	5.825862556	6.0347515	6.3025325
ANKRD1	5.659959889	6.0730375	5.974311667	6.028904389	5.5625205	6.061813222	6.461914778	5.959427167	5.900163167	6.026918056	5.855675083	5.800631444	5.915618444	5.909739	6.205123944	5.770358981	5.955505556	6.058912333
ANKRD10	8.862631278	8.602052611	8.396486222	8.430865167	8.391960889	8.698745194	8.350729778	8.295168722	8.400059528	8.493749833	8.6197635	8.566192167	8.37775813	8.606511389	8.577212222	8.609342852	8.19408025	8.354393056
ANKRD11	6.518384208	6.605518736	6.626407194	6.388390361	6.505766056	6.745572667	5.947741153	6.293474278	6.395716847	6.225978417	6.315150375	6.573962514	6.478682611	6.41662325	6.471446958	6.274018653	6.367062528	6.488186583
ANKRD12	8.019418685	8.117494417	7.997974556	8.066287833	7.73514025	7.878591389	7.979508556	8.032655667	8.088814556	8.393995667	8.261774167	7.281119833	8.473394278	8.602052611	8.622334333	8.407404815	7.748416222	8.456547833
ANKRD13A	7.860712444	7.752250167	7.729562056	7.785972167	8.062594833	7.966430389	7.466182278	8.050455222	7.8317745	7.998339611	7.887455444	7.879374694	7.952701204	7.8200875	7.849624639	7.747215667	7.857007278	7.854620111
ANKRD13B	7.399659167	7.2289105	7.424472528	7.240448426	7.520255583	7.33176875	6.924406389	7.342269111	7.16713275	7.118559611	7.187199444	7.285918	7.194957444	7.232426833	7.1965055	7.494254722	7.276228806	7.200872278
ANKRD13C	7.907088	7.754776667	7.680692	7.756618611	7.799479056	7.231171009	7.327291056	7.710669389	7.830099444	7.877692528	7.949021389	7.755327944	7.918391056	7.986458167	8.008411889	7.806012306	7.684916028	8.030290111
ANKRD13D	7.174751056	7.233490222	7.495898222	7.264454778	7.063769778	6.994160667	7.199705	7.080706167	7.301715528	7.162004222	7.378475111	7.401551833	7.056755944	7.040723389	7.072559778	7.290930833	6.983608611	7.136259139
ANKRD16	6.036749806	6.115439306	5.979496972	5.984126056	5.930235889	6.224859833	5.787875444	6.059186944	5.924529778	5.990612667	6.1859855	5.8644685	6.002493111	6.047388306	5.965922333	6.023968833	6.359486	5.935349944
ANKRD17	9.324116056	9.001808056	8.952226204	9.070093333	8.965301861	9.090531	9.063219792	9.357558444	8.986077667	9.124312667	9.087567722	9.002752056	9.110049611	9.0603895	9.144646222	9.179131722	9.380840833	9.218034278
ANKRD18A	5.4080005	5.321196278	5.567619611	5.329110639	5.315561389	4.988959056	5.654447139	5.660532361	5.0593865	5.623463722	5.531153389	5.396816944	5.387137278	5.27326	5.743693222	5.601382	5.551433056	5.234132333
ANKRD18B	5.764865333	5.527042944	6.232066167	5.577977833	5.055512833	5.530808833	5.490713444	5.897739667	5.440049056	5.499716778	5.537119778	6.035810167	5.398201889	5.331277528	5.098082556	5.350378639	6.171993722	5.711043333
ANKRD18DP	4.360088704	4.402231444	4.124168556	4.055042907	4.328622556	4.028906472	4.429512417	3.780266389	3.996545278	4.275979111	4.107753	4.169896333	4.2895185	4.323968222	3.964339389	4.1961455	4.594105111	4.314133444
ANKRD19P	4.052982167	4.366179472	4.354747167	4.49863	4.21704187	4.235060444	4.340936	4.392075889	4.467539667	4.344036	4.363609056	4.502086167	4.538448667	4.457285889	4.040653444	4.350825944	4.169896333	4.323968222
ANKRD2	7.011523889	7.057069556	7.373539167	7.401551833	7.061565389	7.119053556	7.044163722	7.007024778	7.043988278	7.014395278	7.159162556	7.194426778	7.016001611	6.955470639	6.951930444	7.131624389	7.125555389	7.060962444
ANKRD20A11P	5.270183074	6.4806525	5.688282204	5.321621852	4.747188935	6.076870667	6.052250278	5.550622074	5.636114111	5.481354667	6.071842722	5.823782083	6.481130611	5.771429204	5.971471278	5.603334093	5.739012611	5.592214056
ANKRD20A19P	7.416532722	7.062024944	7.154811861	7.098836222	7.142391694	6.879825111	7.171387306	6.5602055	7.053517	6.993652778	7.001170333	7.196214889	6.829468167	6.772948833	6.887687944	6.951447167	6.887856843	6.683783528
ANKRD20A5P	5.478386389	5.615796022	5.665920056	5.791910056	5.837348	6.300348667	5.063270111	5.436178667	5.568787472	5.185128111	5.492792556	5.656211056	5.613785111	5.4095335	5.267513389	5.644935889	5.292700167	5.309071611
ANKRD22	4.260247278	4.248998556	4.106711056	4.305566306	4.395824778	4.368400222	4.350149333	4.583955556	4.228385806	6.365252	4.357296083	4.528191889	4.276576556	4.418244667	4.595065167	4.61548	4.490726556	4.308841833
ANKRD24	7.575073167	7.504975167	7.579074611	7.685288556	7.977445083	7.649459861	7.932470222	7.520412889	7.603667111	7.642026	7.468327444	7.523343472	7.398484556	7.403382889	7.466685167	7.482637389	7.683978102	7.738545472
ANKRD26	6.471004139	6.721382889	6.577406222	6.434769222	5.749364667	6.318231111	6.486019389	6.4809255	6.430514111	6.761396917	6.783896556	6.253735778	6.987569444	6.82763525	6.957100222	6.474433444	6.1177505	7.009162389
ANKRD26P1	4.083508111	4.352258722	4.298997111	4.4631215	4.354747167	4.708402944	4.301384167	4.015909278	4.362575556	4.61548	4.358546667	4.762673444	4.277279028	4.327871083	4.586692444	4.200297417	4.0388865	4.610014056
ANKRD27	7.991893	7.852380556	7.980414167	8.175018222	7.813374694	8.025644222	7.565647222	8.101469667	8.131106111	8.051755	8.272234194	8.010926222	8.028629444	8.051755	8.030786194	8.026833361	8.198866917	8.082917889
ANKRD28	8.5809005	8.102624667	8.502209722	8.368968833	8.748576667	7.873935458	8.194794917	8.245800222	8.636363611	8.660303722	8.345251611	7.890789889	8.900086389	8.580325722	8.817398278	8.272426306	8.267644611	8.419954278
ANKRD29	7.313904056	7.696401333	6.796348611	7.189341389	7.1241245	7.738858	6.776367111	7.519910519	7.330487333	7.6536825	7.720497722	7.516695778	7.703362056	7.629345889	7.521361611	7.352728111	7.171601222	7.41705387
ANKRD30A	5.598363611	6.286917556	6.003697111	6.3578565	5.895913028	6.377432944	6.913745389	6.164479167	5.896256389	6.465241944	6.646686306	5.801446	5.769010444	6.6156805	5.963628972	5.9304295	6.317632167	5.761528389
ANKRD30B	3.874229389	3.739135611	3.968296056	3.633304	3.438671611	3.338940444	4.577810472	3.664616333	3.928064889	3.795939278	3.934984167	3.949883056	3.333079667	4.040653444	4.022074111	3.868507222	3.232733533	3.723841556
ANKRD30BP3	4.023498611	4.026323389	4.108772556	3.8282885	4.972561111	3.896457111	3.906981611	4.460099722	4.072004778	4.516590861	4.183037556	3.818459278	4.077378611	4.147240417	4.084449417	4.672730944	4.514899333	3.905863667
ANKRD31	4.491236722	4.761028667	4.771570556	4.596590444	5.133122889	5.599529667	4.5183575	4.534223833	4.866969278	4.532485278	4.777187111	4.6561045	4.911896944	4.615891667	4.663885	4.566854667	4.896570722	4.894207315
ANKRD32	5.334079	5.533841889	5.588291389	5.50823175	5.334079	4.806197944	4.792892889	5.453564222	5.437870722	5.345559111	5.667343167	5.622447833	5.946200083	5.595615389	5.738190222	5.550954556	5.400344444	5.669489074
ANKRD33	6.278321917	6.218891667	6.101965556	6.285794222	6.636912333	6.482172639	6.632125111	6.493279639	6.411981	6.313239056	6.053271028	6.328883111	6.561762167	6.3413975	6.2994585	6.348836333	5.987965778	6.294735944
ANKRD33B	7.958509389	8.472484889	8.598309759	8.211185611	8.651763778	8.6379325	7.968156333	7.809537556	8.303606222	8.145758833	8.152289222	8.608985389	8.031576111	7.987738833	7.957196056	8.319828944	8.283700792	8.04345775
ANKRD34A	6.335496806	6.770077194	6.678229278	6.423598667	7.143562056	6.314496444	6.875369139	6.497065944	6.679009389	6.5602055	6.538586722	6.871286222	6.572325833	6.504865278	6.613569333	6.880952306	6.608895889	6.550197833
ANKRD34B	4.078037611	4.079861278	4.367933389	3.9226805	4.412628861	4.781146972	4.175090611	3.905192222	4.272210778	4.186087222	3.990071278	3.804655222	4.098248722	4.350149333	3.950846315	4.188981972	3.706382944	3.9994885
ANKRD34C	6.192210472	5.826356	5.853969944	5.887121444	6.084880111	6.521761056	5.972358417	6.472555611	5.926888444	6.281904056	5.8585825	5.828148944	6.031189176	5.7277055	5.904797333	5.928258343	5.837173611	5.914258278
ANKRD35	6.041143667	6.000531333	6.311753944	6.248174444	6.122160389	6.329753606	6.174142722	6.031574315	6.123508389	6.117156444	6.159745444	6.047938111	6.3394105	6.284646694	6.186668056	6.078190194	6.187334556	6.219498528
ANKRD36	7.760712611	7.768179889	7.771350611	7.356320583	7.136076944	5.232191722	7.4359175	7.244261417	7.353275944	7.482197167	7.696206	7.805916333	8.141333833	7.868314389	8.055687139	7.933840111	6.945328139	7.7231225
ANKRD36B	8.278293	8.458180944	8.303969111	8.245800222	8.092959167	7.588838556	8.477724556	7.321579556	8.20728025	8.131294278	8.483357611	8.238586778	9.079034778	8.344617833	8.642676889	8.927896722	7.620270667	8.453433333
ANKRD36BP1	4.442382463	3.946892944	4.044761056	3.772903833	4.188701944	3.743196917	3.849199194	3.728229833	3.817414278	3.804655222	4.141266519	3.793269278	3.953531333	4.039287778	4.161571722	3.993266667	3.716339611	4.302389111
ANKRD36C	7.139792972	7.763429852	7.643012722	7.598192278	7.350710907	6.904455056	7.748566333	6.882711278	7.532726722	6.917604611	7.588838556	6.876414667	8.638601333	8.010926222	8.590231611	8.5380355	6.348223722	7.935297472
ANKRD36P1	5.168132167	5.212408	5.317894111	5.344937806	5.253939833	4.738430944	4.865544333	6.09452425	5.437420889	5.169196333	5.247127167	5.450072778	5.566179343	5.554525833	5.404090528	5.3945965	5.3945965	5.310906278
ANKRD37	7.148483028	6.905412444	7.062476861	7.109605778	6.908472361	7.102113722	7.067425583	7.061817222	7.082657972	6.880306444	7.085518556	6.825753056	7.094346444	6.759257056	7.1223485	7.220597167	7.012516333	6.957748528
ANKRD39	7.808430111	7.910781889	8.138225833	7.934421611	8.007722833	7.967369111	7.683723611	7.808799028	7.704242444	7.733579056	7.761149611	7.885573	7.508152111	7.680276167	7.513717444	7.499387111	7.932048222	7.710379278
ANKRD40	9.332334444	9.766932611	9.722436833	9.812288167	9.718524944	9.575698389	9.367675389	9.711118944	9.842579444	9.460399889	9.672839889	9.680329833	9.699912306	9.555468139	9.621251722	9.633280889	9.957483167	9.622006917
ANKRD42	7.261912653	6.782112611	6.468388667	6.470439389	6.4738405	6.738451111	6.402666833	7.129794444	6.533268611	6.755102833	6.825893722	6.302943667	6.913745389	6.671818889	6.714693222	6.368446722	6.6911315	6.732859519
ANKRD44	7.669786519	7.335180278	7.416357972	7.395583944	7.399239778	7.423940778	6.879052944	7.700689444	7.647974278	7.673745944	7.513030111	7.432522741	7.388611528	7.586357	7.59772175	7.837617667	7.211966583	7.344905722
ANKRD45	4.366728389	4.314847333	4.4164415	4.440249926	4.52715287	5.0296465	4.682589333	4.298264889	4.581492056	4.519605933	4.247051611	4.663586	4.323968222	4.363150056	4.461149556	4.328622556	4.736613333	4.424660111
ANKRD46	7.787668389	7.777430556	7.707538056	8.09776075	7.844295722	8.043313389	7.884693333	8.144383635	7.758555944	8.226248222	7.984721722	7.696401333	8.055687139	8.448033556	8.227871611	7.886505389	8.363117278	8.167421639
ANKRD49	6.913519778	7.1689585	7.118559611	7.275748111	7.097390778	7.4263485	7.304515667	7.191550056	7.0641295	6.853645611	7.088542056	6.932073	7.437623167	7.493207333	7.520255583	7.733025111	6.9513215	7.221959833
ANKRD50	8.207112556	8.011453778	7.701605667	7.857167194	7.547481111	8.302565833	7.5922095	8.025644222	7.641665833	8.043991111	8.103749944	8.075590722	7.852179222	8.074419667	8.176079056	7.782588667	8.138495889	8.063283833
ANKRD52	7.603667111	7.679782944	7.185899444	7.593145667	7.502271278	7.950398667	7.255237056	7.787160667	7.718406056	7.361473611	7.632005667	7.510444972	7.185253222	7.415162778	7.49183875	7.698369296	7.582810333	7.411704028
ANKRD53	6.866009111	7.000803944	7.117610056	6.671131889	7.326265833	7.34550612	6.972522907	7.269742704	6.715511667	6.486717611	6.777309889	7.041054417	6.968077792	6.695019333	7.002068333	6.990357333	6.779864722	6.688799472
ANKRD54	7.803451583	7.95826825	7.820842333	7.916025222	7.835286722	7.935841778	7.961024111	7.892229444	7.789225944	7.845682667	7.672287556	7.822709056	7.845033306	7.842132611	7.734352222	7.794606389	8.002340481	7.7269125
ANKRD55	5.0296465	5.598363611	5.254266194	5.495960889	5.495351778	5.982525	5.685567972	5.377919778	5.590578722	5.112056556	5.234450333	5.161342889	5.644935889	5.477488444	5.398201889	5.638685778	5.911360056	5.544303056
ANKRD6	7.232025417	7.102298	6.703605	6.897949222	7.059181389	7.182963944	6.630292056	7.310136333	7.072559778	6.916461417	6.972861222	7.124670944	6.927853611	7.018201444	6.894845611	6.932968	7.074586556	6.963401778
ANKRD60	7.384626389	7.490183972	7.612617444	7.381485444	7.515235722	7.456707111	8.252679722	7.1223485	7.404526278	7.044827722	7.378121944	7.467789907	7.172232389	7.159613333	7.256099722	7.518855556	7.400444167	7.149875944
ANKRD61	4.809847111	4.915004778	4.966140111	5.024258417	5.353238046	4.495315889	4.875890333	5.114768028	4.935147056	4.931670444	4.787938519	4.882235	4.989339333	4.654624917	4.718199417	4.605052278	4.834671889	4.717588194
ANKRD62	5.081406972	5.140830667	4.967127333	4.859984778	4.957526056	5.058068167	5.140830667	4.810223333	4.865544333	4.960842444	5.060747944	5.129174722	4.9826215	5.052059333	5.080755389	4.837218278	4.847925722	5.034046944
ANKRD7	3.616568444	3.354561611	3.294726333	3.432664556	3.562044278	3.791484556	3.521523	3.3621795	3.262381389	3.630648944	3.556589111	3.669345889	3.457824611	3.690585333	3.672426333	3.620073833	3.526120722	3.397287278
ANKRD9	7.704415806	7.902442852	8.065702556	7.870767056	8.175759944	7.7348015	7.534667417	7.501043889	7.846776056	7.674486806	7.587845167	7.82504	7.704732056	7.510954861	7.654912972	8.237446556	7.724860944	7.714053444
ANKS1A	8.190497222	8.610882556	8.063283833	8.665289167	8.357278	8.552730333	8.231128111	8.385344028	8.3860395	8.270546333	8.352330722	8.641352944	8.151799	8.417037611	8.331851889	8.367173444	8.397150556	8.499069278
ANKS3	6.739290833	6.782339333	6.838783222	7.067011889	6.855233889	7.10674725	6.733403278	7.100292944	6.985964389	6.677418333	6.873223611	6.9046515	6.872649056	6.911811889	6.945780556	7.131941259	6.890573444	6.885805722
ANKS4B	6.162392222	6.102190389	6.089371667	5.937494778	6.200987	5.896794333	6.69296925	5.787875444	5.828415759	6.069016278	6.026918056	6.069016278	6.200615944	6.237880167	6.203059556	6.364137667	6.263136667	6.144150278
ANKS6	6.952250222	6.885017269	6.766022139	7.03431625	7.032652222	7.206552259	6.895220556	6.919455722	7.124443722	7.080416	7.141624833	7.065827694	7.007277472	6.985807833	7.014928639	6.722363167	6.708791278	7.067680111
ANKZF1	7.667077333	7.603095889	7.551979111	7.482862139	7.447763472	7.2483975	7.594314222	7.593484056	7.387164889	7.342626056	7.547207944	7.583705389	7.460464889	7.314389278	7.412037611	7.519415111	7.171387306	7.408340222
ANLN	5.733179167	5.3507435	4.638733056	5.311420167	5.189782861	4.9217425	5.278928778	5.408723333	5.012855722	5.308407667	5.066129111	5.360235333	5.194858111	5.261917056	5.254266194	5.250268056	4.974370444	4.866969278
ANO1	7.203224167	7.220845028	6.685552944	6.949802	6.857508667	7.474493194	6.225086444	6.880444	6.987569444	6.680645333	6.951767889	7.154811861	6.940912917	6.691894889	6.5698745	6.827161611	7.033153722	6.834976278
ANO10	8.707457667	8.511575444	8.538784167	8.722554889	8.480422944	8.3328515	8.225582833	8.629644111	8.704989444	8.708881222	8.621024083	8.392805	8.720458056	8.884129778	8.670887944	8.588517389	8.927471167	8.635183111
ANO2	6.843600889	7.737825278	6.881196306	7.355598722	7.245316694	8.001141556	6.906203667	7.681628778	7.8816125	7.488390278	7.608163778	7.10674725	7.718098889	6.985064556	7.613181222	7.374434833	7.5069025	7.868555833
ANO3	6.631483444	8.2557485	6.767749944	7.826264667	6.271042639	7.737958806	6.923533667	8.461578037	7.391025583	7.254992222	7.912655167	6.438241222	8.251934944	8.133997528	7.656565333	6.649124278	8.3098725	8.062418111
ANO4	5.323051	5.183196333	5.234781472	4.935147056	5.178206	5.442899222	4.927668111	5.634526056	5.710022167	5.537119778	5.261178056	6.189048611	5.291711444	5.098407667	5.416928167	4.950319222	5.695925056	4.884107111
ANO5	5.432788889	5.900917389	5.476533389	5.55186125	5.809116333	6.026116333	5.723280833	5.846455889	5.301577	5.682964074	5.950306167	5.859984667	5.280890167	6.343661111	6.578245167	5.547989167	6.503205222	6.245867167
ANO6	9.984444667	10.130176	10.27741889	9.993509944	10.03933878	9.809062944	10.41931747	10.37181167	9.978618833	10.07336933	10.26733222	10.22690344	10.09331244	10.15862628	10.22915685	10.20544625	10.27984389	10.28709333
ANO7	6.811163472	7.087484056	7.077461111	7.017094278	7.489532972	7.064855611	7.518448778	6.907527611	6.924406389	7.046128444	6.879985833	6.881761315	7.069346139	7.216727167	6.921505231	7.261978778	7.095502028	7.029930306
ANO8	7.428188722	7.495139556	7.704242444	7.308612694	7.357425611	7.55213875	7.89957763	7.377985611	7.502853306	7.51548825	7.426162611	7.257484111	7.274984722	7.373015639	7.247146778	7.443388444	7.369071139	7.382250944
ANO9	7.450146667	7.083572222	7.263134722	7.078624889	7.491226944	7.043169111	7.359401463	6.808147611	7.097535111	7.050268278	7.024254667	7.1625445	7.031581639	7.020127667	7.287112556	7.025320778	7.005915472	7.220319722
ANP32A	7.980217528	8.210501278	8.380158444	8.188612611	7.909644528	7.698369296	7.929574778	8.015983944	8.072090111	8.235579167	8.383416667	8.369952167	8.126197722	7.980414167	8.058095944	8.050641806	8.080633444	8.283351
ANP32A-IT1	7.184597944	6.365816889	6.255907833	6.625229528	5.911125611	6.802695852	7.128746056	6.420072667	6.443255083	6.483431	7.01468537	6.633963278	6.433859	6.471004139	6.412633639	6.217232667	6.449379222	6.653592111
ANP32B	8.244004111	8.593049278	8.332212111	8.5710335	8.579727778	8.640783389	8.932180944	8.5244535	8.6152965	8.409648056	8.613945556	8.573141111	8.917615778	8.815508278	8.997680167	8.496602111	8.627531889	8.882200222
ANP32C	7.668640583	7.957439272	7.894837	7.876248889	7.755824389	7.521361611	8.104149556	7.259343833	7.900789333	7.762859833	7.902877278	8.033326278	7.611075556	7.626993611	7.685746944	7.838798944	7.682685833	8.018573241
ANP32D	4.350149333	5.033430167	4.948178611	4.714754389	4.708951056	4.614522889	4.837218278	4.567284	4.720264167	4.380400639	4.715515778	4.619115778	5.044462944	4.902566889	5.062432583	5.009625167	4.870820806	4.696249722
ANP32E	7.019305806	7.181527639	6.727894167	7.081956222	6.906830944	7.008992444	7.325698204	7.123469278	7.036531028	7.415492389	7.333914167	7.200143167	7.33686063	7.375402389	7.280456444	6.6439505	6.763539333	7.337721722
ANPEP	7.948141556	8.252458917	7.713087111	7.830847815	7.926389444	7.711485944	7.358327917	7.716579278	8.457090556	7.770214222	7.891041833	7.518111889	7.742967722	7.679410917	7.524120778	7.479866833	7.837963056	7.830099444
ANTXR1	9.884684972	8.538784167	8.347184583	9.354551611	9.488879	9.054382083	8.69823425	9.078161222	8.845673389	8.500390056	8.988168722	9.203678889	8.931773917	8.800939528	9.050827056	8.689278111	8.707209861	9.188187
ANTXR2	10.72040222	10.01690758	9.641636639	10.312165	10.30856222	10.44087944	10.08954528	10.551345	10.14539733	9.973489722	10.10971306	10.05638983	10.36523008	10.31765778	10.47567167	10.06633836	10.19309311	10.42251556
ANTXRL	4.75209475	5.086696722	5.062432583	4.8377315	4.459401278	5.288020056	4.968431	5.138633167	4.673223389	4.919658083	4.461149556	5.002807389	4.851859778	4.662564222	4.920628833	4.638013667	4.683241444	4.846676389
ANXA1	12.11619333	11.72595556	11.84926056	12.03938611	12.27458389	11.66220444	12.30353611	12.14603278	12.11619333	12.372855	12.03938611	11.42389444	12.372855	12.27458389	12.372855	12.27458389	12.06298556	12.022295
ANXA10	4.347817167	4.409903611	4.312311	4.375175611	4.665680889	4.470864722	4.706048833	4.005519028	4.693802944	4.398722056	4.365944347	4.217728278	4.268256	4.358546667	4.461878333	4.299544833	4.798069056	4.4390015
ANXA11	9.323417778	9.487614556	9.698678389	9.655094028	9.743893278	9.695412222	9.652104222	9.753150704	9.642735	9.532278306	9.591434944	9.243178167	9.541469556	9.326054444	9.5467675	9.551826611	9.650936722	9.452388
ANXA13	5.340365083	5.365218444	5.155634333	5.285753167	4.960062611	4.868911241	5.349877611	5.069775222	5.255472611	4.940301528	5.413925917	5.145579833	5.106587778	5.290700333	4.917090333	5.038590889	5.326169	4.846150944
ANXA2	10.83746083	10.57759222	10.56837917	10.85341944	10.68698701	10.60250778	10.6736925	10.76170889	10.774295	10.71590852	10.64656697	10.37728667	10.74113778	10.56837917	10.75761358	10.59701	10.84878889	10.69354889
ANXA2P1	8.324922528	8.398587	8.680328167	8.814979722	8.520064861	7.400895222	10.10104506	7.5094405	8.850872611	8.571635259	8.539923574	8.142369111	9.380840833	9.062082111	9.14948387	9.049819907	8.033721833	9.164606019
ANXA2P2	11.25125667	11.25125667	11.35791333	11.48128722	11.10134833	10.69782611	11.64662778	10.92177111	11.49816278	11.36544444	11.38227228	10.85801	11.81087389	11.39191556	11.68745389	11.47142833	11.17622722	11.70943278
ANXA2P3	7.268711444	7.081304417	7.094031056	7.298509	7.3039535	7.213254222	7.806277722	6.883528611	7.167786667	7.089082759	7.041957111	6.8837515	7.535007389	7.500114556	7.381874778	7.403563333	7.293980056	7.432753639
ANXA2R	5.671250722	5.632918111	5.111281222	5.594734667	5.698798278	5.601710167	4.959117444	5.448745611	5.350378639	5.373928222	5.702708111	5.714555722	5.613527417	5.504211222	5.275845833	5.621267417	5.521645389	5.552619167
ANXA3	7.876042472	7.785577167	6.726884556	7.283063111	7.308760333	7.453638056	7.214330056	8.013564907	7.149090611	7.890789889	7.717252444	8.004885611	8.041375222	7.958049491	7.852830167	6.657881028	7.432220667	7.999439222
ANXA4	9.250008556	8.493749833	8.337006444	8.745561111	8.274174444	8.1276965	8.501625	8.474558056	8.845297833	8.726503889	8.571635259	8.557067222	8.589993917	8.713210111	8.713210111	8.590231611	8.210134778	8.553148333
ANXA5	11.67262556	11.88703	11.93461167	12.24365167	11.43153333	11.05071056	12.27458389	11.82615611	12.20435556	12.20435556	12.11619333	11.48128722	11.88703	12.09562278	12.27458389	12.09562278	11.81087389	11.81087389
ANXA6	10.45332167	10.79783648	10.98008722	10.71590852	10.36523008	11.13951222	10.60006389	11.01968731	10.69782611	10.93509861	10.90081222	10.68698701	10.54728069	10.65310583	10.65804361	10.34784944	10.76524222	10.76524222
ANXA7	8.502209722	8.894825611	8.886300954	8.997680167	8.739025056	8.438505611	8.881945611	8.941487167	8.911489833	8.988168722	8.933005111	8.532264944	9.118102556	9.064580889	8.983753778	8.849856667	8.891156833	9.055920278
ANXA9	6.825361833	6.559218796	6.487451056	6.691712611	6.722716944	6.694058185	7.263987778	6.642705889	6.457289667	6.853326722	6.633192444	6.799471444	6.6745255	6.558598556	6.557803417	6.742683833	6.461914778	6.815395056
AOAH	7.106395222	7.958509389	7.157278222	7.816235	7.289799111	7.020919778	6.999507222	7.568388444	7.869007056	7.625404944	7.782300222	7.962244944	7.152441889	7.777079767	7.443388444	8.837143722	7.203863611	7.518448778
AOC1	6.880608389	7.0672145	6.796046167	6.728980889	6.470647167	7.219342	6.862455056	6.710034083	6.923533667	6.650136	6.786742028	7.108672611	6.445018889	6.727230889	6.828266583	7.056918111	6.792294778	6.608601981
AOC2	6.035561556	6.146220056	6.434105167	6.596004111	6.378367167	6.691894889	6.023968833	6.511261556	7.000803944	6.563434667	6.4401375	6.369461815	6.250347611	6.634561412	6.574143611	6.468648056	6.963079778	6.085629972
AOC3	10.03326283	10.70900056	10.50447961	10.70900056	10.36267972	10.87121889	10.626475	10.91117111	10.95391569	10.67822611	10.99830667	10.71590852	10.39407667	10.619825	10.70437278	10.47085028	10.80585278	10.69069869
AOX1	9.902959	8.247563222	7.441610491	9.522415833	9.219391667	8.433096111	8.197981333	9.293380333	9.260204333	8.480152278	8.169404222	9.429838389	9.255298667	8.747771278	8.986547444	8.271430833	9.093676889	9.463248194
AP1AR	7.5044395	7.274785222	7.409866833	7.302406833	7.614146111	7.391996444	7.262846694	7.178584167	7.230230306	7.188865472	7.364542278	7.455822833	7.587845167	7.813144111	7.480788806	7.486932722	7.701287278	7.644604667
AP1B1	8.449020861	8.098870167	8.259002833	8.482405778	8.263611389	8.205291889	7.779129278	8.336769333	8.401001278	8.380158444	8.094930056	8.368002611	7.745738722	8.236626722	7.95298337	8.085311167	8.379206	8.114774889
AP1G1	9.416441056	9.142838611	8.965301861	9.175657352	8.809279778	8.913298222	9.121357667	9.091977	9.128469722	9.297288778	9.205308778	9.1707255	9.22519088	9.421011222	9.4190255	9.107561639	9.0603895	9.248827389
AP1G2	7.591169222	7.081956222	6.845623611	7.0169385	7.049709667	7.120986139	7.025464333	7.075123111	7.282161056	6.955698722	7.155687796	7.473099333	6.874067389	6.807387611	6.949087556	7.337982667	7.062192528	6.682011889
AP1M1	8.092375083	8.203073278	8.274707278	8.279374583	8.345251611	8.59770575	7.704415806	8.386849778	8.349541833	8.029652167	8.233617278	8.352573083	8.228678444	7.993658056	8.094930056	7.930849833	8.195917833	8.2546235
AP1M2	5.9820655	5.961889667	6.000754278	5.804452278	6.300805556	5.623757722	5.638427444	5.795131139	5.98389675	5.562785278	5.980820667	5.931658306	5.83821413	5.831512444	5.736823778	6.216492222	5.822598556	5.822327389
AP1S1	8.202223833	8.2935415	7.925365204	7.983074222	8.106721667	8.197817944	8.253675611	7.635417056	7.903334556	8.012323722	8.017283222	8.275783056	8.030472444	7.998594556	7.949957139	7.571930722	8.019653833	7.775332667
AP1S2	6.800303278	7.120839472	6.923827667	7.371096389	6.008262944	7.263653778	6.184271111	6.922525667	6.884763444	6.932197667	6.777819833	6.906449111	7.079812167	7.026461778	7.118677417	7.250364167	6.8173055	6.810840306
AP1S3	5.309071611	5.518432833	5.209042833	5.186925111	5.091396111	4.9436475	4.336294056	4.693802944	5.383153389	5.050052367	4.922577889	5.586637778	4.940639889	5.088576444	4.958304944	4.483949	5.460295278	5.127698333
AP2A1	8.004574333	8.048718056	8.150724389	7.996989722	8.043166944	8.241952917	7.609675278	8.004574333	8.123332796	7.746268639	7.871927028	7.988894583	7.764128222	7.725473611	7.822098944	7.795221889	8.382579056	8.023281333
AP2A2	9.391864056	8.398360028	8.639637722	8.731315389	8.759154278	8.745175833	8.260012111	8.664969	8.873782944	8.509250833	8.489434917	8.640981167	8.474558056	8.393995667	8.5010335	8.824891722	8.598684333	8.491021889
AP2B1	9.514780463	9.123627111	8.921480167	9.113262389	8.806824556	9.123161333	9.172713778	9.251760667	9.167854722	9.328795556	9.076365222	9.446432278	9.236516	9.260204333	9.142838611	9.220069722	9.179872722	9.160009444
AP2M1	10.47085028	10.10775637	9.867814139	10.18981683	10.12505715	10.33650778	10.00218772	10.24716806	10.05987989	10.12817006	10.18270517	10.28305342	9.924187278	10.14193603	10.04120356	9.927295944	10.25438344	9.9490945
AP2S1	8.560665222	8.941487167	9.438539389	9.029587611	9.192935611	9.006355722	8.930753556	8.690076472	8.897997722	8.730309833	8.816097833	8.690833444	8.784617611	8.721158944	8.671869861	9.048086	9.165220667	8.814217167
AP3B1	8.531465167	8.552104833	8.402398389	8.454030889	8.352573083	8.294255611	8.723920333	8.638238556	8.4711435	8.720023833	8.729095028	8.497720556	8.659342667	8.711761306	8.831734111	8.702716167	8.525018556	8.825228694
AP3B2	6.229073611	6.174942944	6.349242361	6.271042639	6.369666611	5.821333167	6.613261111	6.313239056	6.317150444	6.218248333	6.108402861	6.328182778	6.412633639	6.223278444	6.431806333	6.1098005	6.724567833	6.186394611
AP3D1	8.678431556	8.805834889	8.674572972	8.755482056	8.725608528	9.118102556	8.52681275	8.901765667	8.904723556	8.508120667	8.635582	8.716413056	8.424697056	8.603661278	8.482405778	8.591043556	9.003103222	8.683312111
AP3M1	8.818841694	8.523714	8.299534111	8.552104833	8.346378611	8.808527056	8.684679278	8.898462667	8.454367333	8.896321333	8.736407278	8.459189889	8.753869944	8.934209222	8.7820695	8.656092889	8.709978944	8.7937675
AP3M2	7.726005278	7.579471556	7.306330722	7.4778845	6.825148056	7.802930444	7.325546111	7.679782944	7.50575875	7.573518639	7.537035259	7.621681278	7.568388444	7.859290833	7.676257778	7.113515083	7.767168778	7.698024722
AP3S1	7.545999389	7.813538811	7.845300722	7.973181667	7.441868056	6.695019333	7.913988056	7.342957778	7.876248889	7.7282695	7.856163611	7.751417556	8.003288333	8.110911222	8.086356278	7.959778444	7.387999333	8.067918722
AP4B1	8.000210833	7.856029611	7.413964889	7.514362889	7.451804	8.050455222	7.415492389	7.835286722	7.438661167	7.937081389	7.886884111	7.724983537	7.790911167	7.763039833	7.699072	7.607328806	7.766692778	7.870158556
AP4E1	7.243695833	6.989374361	6.870913861	6.807820315	6.490041722	6.32264313	6.793454306	7.082657972	6.7344355	7.030201	7.189696028	6.768059611	7.022477028	7.088414611	7.153089333	7.028317556	6.755704222	7.057951389
AP4M1	7.525046694	7.561062111	7.169739972	7.650952889	7.363746667	7.777079767	6.929498722	7.555390889	7.499596806	7.196214889	7.697339685	7.749268611	7.355660194	7.343739778	7.296351389	7.101621417	7.412210278	7.412586241
AP4S1	5.701643556	6.110958444	5.444950778	6.097038111	5.358580667	5.325347111	6.0145365	5.80755525	6.102190389	5.780069167	6.139463444	5.940290833	6.114128333	5.859810778	6.147686611	5.851093519	5.698228667	5.897739667
AP5B1	7.472672167	7.744886556	7.499920278	7.528524333	7.932664417	7.563644722	8.100775361	7.398921111	7.769700611	7.546192833	7.598192278	7.472672167	7.358404056	7.572045611	7.480176861	7.274785222	7.728752667	7.417606139
AP5M1	7.731490833	7.705663889	7.362996833	7.538927028	6.985064556	7.012356167	8.028859472	7.431015861	7.497731917	8.088575194	7.760712611	7.451040204	7.817978556	8.3098725	8.105787333	7.442910389	7.588184889	7.968532722
AP5S1	7.591079444	7.290102611	7.178792167	7.521361611	7.203068167	7.530296833	6.996176111	7.248661778	7.370946611	7.041054417	7.365644056	7.562888889	7.019511611	7.333648222	6.9845665	7.030727167	7.258262722	7.171777056
APAF1	7.876927093	7.583354685	7.725700556	7.560540667	7.650836333	7.720761722	7.080252056	7.823877444	7.753698269	7.716579278	7.816235	7.758188778	7.729247222	7.76851925	7.903758222	7.994262306	7.610054944	7.898788167
APBA1	6.596907722	7.086165833	7.067505611	7.024932611	6.954523	7.338270833	7.350488611	6.87048637	6.998614083	6.832224139	6.924215611	7.244379778	6.747258111	7.090880222	7.061373333	6.977803639	7.124443722	6.950319278
APBA2	6.008791833	6.156935111	5.757232722	6.104292444	6.391828	6.313926556	6.054098333	6.146837833	6.018790611	6.197074426	6.120075111	6.146370389	5.7721085	6.002197111	6.025708889	6.006614889	5.848316222	6.018452944
APBA3	6.221691139	6.598768333	6.352526944	6.437644333	6.166130639	6.315693833	6.32264313	6.149063963	6.373457167	6.307116083	6.396668722	6.502298528	6.213253611	6.11069525	6.078190194	6.209328667	6.190307278	6.119261389
APBB1	7.054938056	7.194957444	7.249578889	7.149267444	7.293980056	7.451804	7.245858194	7.367024389	7.098506722	6.573962514	6.921359556	7.375074917	7.002995278	6.916109639	6.975665222	6.945963833	7.189565722	7.045014444
APBB1IP	8.044521889	8.737321806	8.917615778	8.910800111	8.751924194	8.550601111	8.820038	8.648635056	8.701975778	9.073477167	8.657066444	8.534324056	8.817398278	8.791116639	8.792058444	8.476856611	8.847484889	8.883337778
APBB2	9.622006917	9.628106667	9.338871056	9.565183611	9.548207	10.07998403	9.568583556	9.91826225	9.473046	9.6156475	9.824451056	9.371138833	9.635714944	9.43715	9.867814139	9.748535417	9.483598444	9.675144556
APC	6.948004722	6.765536028	6.679112889	6.992618722	6.618561833	6.621887333	6.073852944	7.24912387	6.890413722	6.8455475	6.973414722	6.602111278	7.426448306	7.176747861	7.238160944	6.772604833	6.980512944	7.364542278
APC2	6.721137222	6.875050944	6.972129056	6.9293675	7.189341389	6.909716611	7.259343833	6.963614574	6.747258111	6.622414389	6.714091296	6.8126335	6.905893361	6.775282722	6.888742	7.129794444	6.922923611	6.874499611
APCDD1	8.060913	7.965179463	8.527547667	9.041591611	8.774886278	8.900086389	8.194462111	9.075702944	8.456154222	8.365493222	8.9028345	8.538784167	8.680613333	8.445327194	8.508290444	7.880157278	8.669651056	8.771126741
APCDD1L	7.311278528	7.058542333	7.378475111	7.3737695	7.718834778	7.5868565	8.131106111	7.433663667	7.228247222	7.6226625	7.281513778	7.231171009	7.366401222	7.364730833	7.326028722	7.484351111	7.4886075	7.397924889
APCS	5.456695833	5.5744425	5.580915944	5.468775611	5.141241889	5.344937806	5.321196278	4.892247278	5.382139667	5.586365167	5.306421333	5.412533556	5.365662611	5.171738056	5.331277528	5.342189556	5.135853944	5.156312222
APEH	7.931080056	8.170105222	7.758670111	7.987259722	7.812412889	7.860010167	7.560883093	7.855171222	7.977096111	7.887899278	7.796200944	8.120632389	7.326265833	7.841376944	7.54503175	7.248237167	7.901834944	7.62506925
APEX1	9.676442083	9.825663556	9.650936722	9.466761222	9.426128	9.583137778	9.733324074	9.549529611	9.411550278	9.8378655	9.716837278	9.934495167	9.572000944	9.740286833	9.463248194	9.190809889	9.611503083	9.623367278
APEX2	7.372040278	6.977678889	7.101761556	7.158895111	7.235988611	7.0737605	7.505537333	7.228523056	7.186418611	7.318628778	7.136076944	7.143967278	6.989985278	7.171387306	7.065061667	6.871817611	7.269159556	7.041676028
APH1A	8.273776389	8.057612889	7.751417556	7.919552657	7.817784222	7.988646444	7.325853667	7.878591389	8.208663556	7.795070611	8.117708556	8.295168722	7.876748667	7.367836861	7.711922222	7.832253167	7.787668389	7.900489556
APH1B	7.717804278	7.597036444	7.577909611	7.703982722	7.28643575	7.620668417	7.337982667	7.507370167	7.728752667	7.677828389	7.533300556	7.536375333	7.612617444	7.737892042	7.589328574	7.480371222	7.761543306	7.6226625
API5	8.559669056	8.369210111	8.214943389	8.178149167	7.775332667	7.942498556	8.385786	7.991614917	8.206847333	8.531738778	8.373736722	8.4343265	8.4902395	8.619035	8.560665222	8.392543556	7.860205278	8.551352111
APIP	7.382949944	7.849361759	8.254939639	7.809838861	7.214647889	7.252971	7.815613972	7.581654944	8.007563278	8.015983944	7.872548111	7.572524722	7.943746894	7.7425565	8.090685111	7.951204778	8.040072278	7.703192333
APLF	6.666661139	6.9626635	6.894668167	7.007171944	6.907102167	6.597305	6.569738667	6.770520722	6.8216385	6.635681917	6.918803833	6.739426667	7.592482889	6.938540056	7.466182278	6.988421889	7.224480167	7.314921222
APLN	6.801004889	6.663613389	6.896558694	6.870317833	7.122044389	6.757087	7.306172833	6.784572389	6.98643025	7.009708278	6.656857333	6.884612722	6.972331	6.894391472	6.751028667	7.267630333	7.450251111	7.094628444
APLNR	7.543688778	7.686494213	6.886790389	7.586033	7.556313944	7.929712019	7.843419833	7.534127528	7.500114556	7.868693444	7.733025111	8.581572056	7.901834944	7.607708806	7.543538833	7.6511285	7.708820593	7.857311333
APLP1	6.432550944	6.785347111	6.716303639	6.714944389	6.768798806	6.687505333	5.988857889	6.593827	6.681523667	6.519714583	6.417146306	6.623683333	6.606466389	6.561098907	6.520745167	6.761551833	6.709139565	6.7817455
APLP2	11.27984111	10.94063956	10.58270278	10.774295	10.65139156	11.25125667	10.64091722	11.11988611	10.99830667	10.96043028	10.92177111	11.12553593	10.92866039	10.92866039	10.85801	10.49212648	10.84383683	11.13951222
APMAP	9.211985667	9.762595472	9.781716833	9.476328815	9.580429806	9.978618833	9.228349111	9.636533444	9.478656	9.453042611	9.7382815	9.828736972	8.945010611	9.436364444	9.3400945	9.22519088	9.753150704	9.578331
APOA1	7.485536972	7.317948667	7.432382407	7.380264546	7.563644722	7.456372611	7.980217528	7.467500194	7.298325889	7.526767444	7.310514278	7.348758417	7.643012722	7.559313389	7.474094861	7.608021917	7.378692556	7.528524333
APOA1BP	8.473762278	8.477892472	8.689070028	8.552439111	8.373736722	8.474069889	8.089216333	8.357867222	8.485084722	8.187116611	8.397844778	8.508120667	8.269782278	8.239868648	8.230126361	8.163091833	8.742980333	8.143547333
APOA2	7.148951176	6.971469111	7.273093722	6.951447167	7.260866056	7.199555528	7.895713194	6.845690167	6.922715444	7.017094278	7.176410667	7.2338285	7.150207278	7.253649389	7.160710389	7.089451667	6.940389528	7.326167556
APOA4	6.941669139	6.74937875	6.696840991	6.7666755	6.835736056	6.976881972	6.909811194	6.637738833	6.84433875	6.779439889	6.808999083	6.62767575	6.757239639	6.751150694	6.88253	6.793170528	6.369666611	6.837914019
APOA5	6.725720667	6.678573759	6.914509167	6.873883389	6.912380972	6.697206111	7.268148444	6.4634905	6.886790389	6.570751056	6.75456025	7.120542407	6.539593694	6.560485194	6.508869611	6.166294611	6.821330472	6.708196333
APOB	6.745924667	7.891041833	8.324297611	7.574203722	6.166595875	7.611621278	7.724203667	7.840279833	7.199882778	6.915245657	7.630740611	6.614899833	6.259396444	7.399097889	7.545999389	6.841356111	7.068288889	6.9293675
APOBEC1	5.981176722	6.019981	6.158999361	6.185357889	6.000902611	5.862629278	6.102439833	5.984514194	6.214902278	6.138320778	6.168114333	5.999513222	6.089215056	6.139730278	6.158745333	6.209520222	5.606622056	6.291266056
APOBEC2	5.9347395	5.580195	5.698798278	5.806703889	5.879057583	5.005698	6.342820556	5.936999667	5.462377167	5.777055111	5.704596222	5.766082833	5.940130944	5.789672444	5.800105444	5.656211056	5.709055	5.591466667
APOBEC3B	5.986775667	5.073823222	5.472166444	5.706273778	5.748627528	6.003697111	4.933127	4.9436475	5.296070722	5.428002528	5.649444667	5.5939625	5.298667833	5.550622074	5.241110944	5.690311111	5.010920333	5.365662611
APOBEC3C	7.812946278	7.449045278	7.326265833	7.7045425	8.155371778	7.631820389	7.467964333	7.595058	7.571930722	7.205158306	7.347577111	7.675905	7.612110278	7.423055611	7.556917278	8.246092833	7.312498833	7.442340778
APOBEC3D	7.600013	7.514012056	7.654279556	7.492695056	7.4692715	7.526767444	7.737825278	7.153713787	7.466685167	7.432220667	7.472459306	7.587500444	7.448212611	7.7062235	7.264154611	7.958049491	7.456707111	7.559400167
APOBEC3F	7.098836222	6.715381875	6.772076111	6.6562475	6.177194722	6.700949667	6.391149278	6.374116694	6.571928833	6.673890444	6.660819111	6.720916111	6.488186583	6.725109667	6.323229556	6.856833444	6.672380889	6.602111278
APOBEC3G	5.932164222	5.558187333	5.526133667	5.344608222	5.576680944	5.426059889	5.230371944	5.555602981	5.547176556	5.518067889	5.555224778	5.530340639	5.796405583	5.486748667	5.825862556	6.199159778	5.264123833	5.311818556
APOBEC3H	6.070375528	5.7721085	6.057680333	5.901222333	6.328182778	5.795962389	6.030922833	5.990612667	5.899361389	5.95471125	6.180903944	6.174308278	5.942653722	5.966513907	5.713002722	6.159745444	5.877155611	5.894839833
APOBEC4	4.554863111	4.138509111	4.384073611	4.105412556	4.457285889	4.608991667	4.436178028	3.738363611	4.391586278	4.335085056	4.367305611	4.504542556	4.286334889	4.092614278	4.086436333	4.011485889	3.533329	4.052982167
APOBR	6.786267972	6.747258111	6.949549778	6.757239639	6.545413361	6.642705889	5.995902722	6.522835111	6.908858111	6.736865167	6.592600333	6.865016722	6.475095944	6.413669167	6.3819145	6.487893861	6.609265833	6.434105167
APOC1	6.001658889	8.009334444	8.115634611	6.810970556	7.133320556	6.012644056	6.468077296	6.038066833	6.945647167	6.368446722	6.78349125	7.0859925	6.191093667	7.484485537	6.64456	6.9626635	6.890078333	6.232066167
APOC3	5.987253333	6.206337778	6.335496806	6.375914667	6.515763611	5.952389667	7.133182981	6.329753606	6.280546944	6.35397775	6.272671833	6.108402861	6.193220917	6.26844525	6.434267611	6.333338667	6.2744845	6.466286972
APOD	10.42829111	11.76395889	11.64662778	11.78342167	12.09562278	11.84926056	11.13951222	11.84926056	11.86147833	11.16109111	11.97139611	11.37345778	12.06298556	11.67262556	11.81087389	11.76395889	12.33388611	11.99560944
APOE	8.827226833	10.08954528	10.035257	9.278787667	9.697497056	10.22690344	9.584375889	9.337358167	9.115015833	9.129562	9.310456056	9.43715	8.648372278	9.058737417	8.868131889	9.092621833	9.600030861	8.812560556
APOF	5.041048889	5.116617611	5.168132167	5.150210944	5.243534389	5.511648986	5.765755944	5.102022833	5.328527389	5.241110944	4.940301528	5.247728944	5.201002389	5.172611722	5.196805722	5.598062444	5.095652944	5.503420333
APOH	5.027409389	4.786838667	4.806655	4.674234556	4.863582167	5.310906278	4.611463833	5.169909278	4.726894556	4.804716611	4.738430944	5.004414833	4.786838667	4.750032944	4.767563167	4.817830222	4.633731167	4.726149083
APOL1	8.723060778	8.059202778	7.881769833	8.065478722	7.8317745	8.032913056	7.735884167	8.078399167	8.2234235	8.805508778	8.152492556	8.868639917	7.724860944	8.069201833	7.856858778	8.374718	7.966152167	7.721279278
APOL2	7.363137167	7.844295722	7.060962444	7.324297611	7.5357175	7.445335056	7.875105944	7.294434444	7.419735222	8.133782648	7.375518667	7.538318028	7.395382556	7.751678306	7.591889667	7.397786444	7.111263583	7.401131759
APOL3	7.016156833	7.391505056	6.789757444	7.35807663	7.114594611	7.182319833	7.4611455	7.718587389	7.443960278	7.815771333	7.445450444	7.365076833	7.255852917	7.265350611	7.343160056	7.421863889	7.098836222	7.434037694
APOL4	7.712475444	7.368267333	7.325698204	7.281359278	6.695393167	7.821504333	7.061096028	7.703014028	7.457584833	8.086866583	7.211966583	6.971321306	7.407222889	7.513411167	7.631338722	7.244739593	7.317201	7.370946611
APOL5	5.330257778	5.548754833	5.510056778	5.422128444	5.269838667	5.762690111	5.471874889	5.384749333	5.505056278	5.323320778	5.705960333	5.578216833	5.208149667	5.437168833	5.161342889	5.216041556	5.401719667	5.269414833
APOL6	9.716837278	9.7548055	9.959994833	10.08666711	9.664734833	9.976816056	10.08666711	10.17046472	9.69097475	9.955772389	10.15669594	9.847151611	10.02955467	9.648979278	9.715371611	9.970637722	10.15669594	10.1872045
APOLD1	7.214647889	7.965605444	7.181527639	7.947947574	8.817861222	8.202856833	6.900478833	8.068421	7.921562111	8.112947778	7.520551278	7.277565611	8.071939315	7.385020111	8.225350056	7.106870944	7.626660361	6.773805111
APOM	6.702225	6.560035833	6.372500806	6.389726333	6.13201775	6.125279222	6.869786148	6.419271722	6.479213926	6.385838	6.384056	6.551317639	6.379017722	6.366706611	6.325913333	6.55629	6.3135195	6.316109944
APOO	7.165767806	7.500755556	7.445212444	7.164919148	6.712196833	7.254333889	7.018306111	7.234086833	7.289349833	7.5851055	7.217922944	7.3025515	7.378692556	7.838445611	7.439046093	7.019511611	7.243027611	7.281779583
APOOL	8.087069639	7.822098944	7.714648528	8.136908611	7.643012722	7.597496565	7.603667111	8.498112204	7.718587389	8.232289722	8.104474694	7.801962222	8.407695333	8.686179889	8.571873139	8.040856222	8.5861465	8.467318389
APP	10.94063956	10.54728069	9.9220215	10.09101639	10.14908092	10.19309311	10.19935983	10.32283111	10.47085028	10.35186472	10.43757389	11.07876611	10.20958261	10.61628936	10.45019278	10.12817006	10.31765778	10.50007833
APPBP2	9.019481167	8.986077667	8.718807861	8.775366222	8.640981167	8.829504333	8.720924167	9.201942778	8.847053	8.981065778	9.068227833	8.996056056	9.082091222	9.169054389	9.158325028	8.753559278	8.846025333	9.248059889
APPL1	9.222378944	9.127367444	9.180437833	9.082091222	8.970265111	9.0603895	9.166184611	9.330865389	9.041919111	9.223019389	9.204729667	9.368763639	9.446432278	9.284323222	9.474752778	9.399477944	9.017648556	9.584375889
APPL2	8.339979111	8.300378194	8.357278	8.391105722	8.227371389	8.145570593	7.886884111	8.4019095	8.139351222	8.100512389	8.156391778	8.184393944	8.424212722	8.173617667	8.278856778	8.547609333	8.442994278	8.543490111
APRT	7.785297389	7.685521083	8.172974028	7.754776667	8.084876889	7.796002583	7.851846069	7.454984889	7.548324333	7.692792056	7.584788278	7.792464833	7.630531833	7.435196444	7.486274861	7.609272389	7.793923333	7.396182333
APTX	6.761112389	6.859634222	6.9111905	6.881656667	6.558770583	7.103338333	6.860371778	7.171896944	6.871121056	7.037476944	6.869269444	6.688799472	7.083952556	6.900478833	7.066608935	6.944174139	6.835981722	7.06644325
AQP1	9.499692333	10.39579056	9.010432333	9.045314944	8.921114833	9.628106667	8.569597611	8.997680167	9.811062481	9.316802028	9.479308028	10.63118389	9.295459667	9.089744833	9.106921889	9.124312667	9.264572222	9.130401028
AQP10	6.019745278	6.088155417	5.887121444	5.772302889	6.0587015	5.64556875	6.596467972	6.331742222	6.195237167	6.314043722	5.958175444	5.628422167	5.886729889	5.908520389	5.936712926	5.587780778	5.834428167	5.957324833
AQP11	6.486717611	6.784572389	6.901558167	6.750192833	6.943974611	6.573342417	6.666661139	6.983526319	6.791114444	6.888084833	6.524882222	6.677197389	6.570223667	7.098925806	6.501993722	6.5602055	6.610640722	6.681523667
AQP2	7.43303	7.645108889	8.034396167	7.614521556	7.736991028	7.842700528	7.786557056	7.225137778	7.425457556	7.610576222	7.505314889	7.486736333	7.504733278	7.421133222	7.530836222	7.818486639	7.369263667	7.5737585
AQP3	7.503395722	6.704804028	7.011244944	6.922034426	7.341256889	7.089829722	7.297589819	7.070795417	7.388961222	7.397115639	7.136810278	7.298596944	7.189565722	6.966496167	7.076369167	7.401551833	7.074199556	7.173349556
AQP4	4.677389667	5.191161639	5.109969222	4.703845333	4.773484685	5.071385111	5.813704278	4.819019667	4.798667556	4.920628833	5.066375556	4.601881222	5.001026722	4.920628833	4.702221556	4.631058639	4.821657056	4.890285889
AQP4-AS1	4.499305583	4.883252889	4.882712111	4.824378611	4.750032944	5.088576444	4.767563167	4.871360778	4.692893111	4.841718333	5.154405944	4.735749861	4.404471667	4.352762778	4.344036	4.927318306	4.043746556	4.634661333
AQP5	6.710034083	7.190610444	7.524411278	7.166442778	7.306473722	6.894516444	7.213079278	7.029795	7.196086333	7.075395111	6.800127167	7.025117556	6.932968	7.004477333	7.013700722	7.2523175	7.124562444	7.040542556
AQP6	6.600262963	6.540475389	6.6334115	6.725109667	6.830900167	6.597693556	7.064485611	6.494651083	6.559898444	6.825361833	6.5824255	6.598028778	6.657233389	6.644799944	6.502298528	6.369228111	6.541990972	6.656665278
AQP8	6.139730278	6.534279528	6.425388194	6.402666833	6.794839667	6.464833222	6.303723222	6.415133194	6.462499444	6.289341889	6.326915944	6.40372175	6.536456139	6.438241222	6.27553175	6.245642278	6.416931111	6.418887222
AQP9	8.46469775	6.913147611	5.542748694	6.120587722	7.044486167	5.9337565	5.920868611	6.105289667	7.057069556	7.033456056	5.853969944	7.964893056	6.172857222	5.972542889	6.229921926	6.641881694	6.422573	5.659113778
AQPEP	7.727502444	7.960740389	8.626413833	8.100512389	7.462901667	8.4902395	8.214543056	8.58408	7.820842333	8.402653944	8.510168	7.964599778	8.848120537	8.024236889	8.512533611	8.329163	8.380499917	8.858879333
AQR	8.246619667	8.126197722	8.087069639	8.011933194	7.686494213	7.949021389	8.032913056	8.215954889	8.136412333	8.223748833	8.240159306	8.225350056	8.446940139	8.403733667	8.403150611	8.305349056	8.031929889	8.3424675
AR	7.497621056	8.105083833	7.628400556	8.688348139	7.971942833	9.050301833	8.123179722	8.577926861	8.152070278	8.368677611	8.514318389	7.678714917	8.429319889	8.225350056	8.256964611	7.529305222	8.621024083	8.794229769
ARAF	8.373736722	8.535736667	8.370673167	8.693793556	8.27297875	8.87775925	8.193808389	8.416796417	8.613602972	8.479262917	8.559965917	8.534039	8.144900056	8.257577667	8.257386876	8.039014333	8.498734722	8.257212167
ARAFP2	5.739197778	5.720464639	6.171799611	6.166294611	6.456780278	5.603974167	6.511624389	5.784699722	5.8129355	6.01104	5.739197778	5.506754389	5.741371	5.799548074	5.888204833	5.844385833	5.833480556	6.009539139
ARAP1	8.740370111	8.734087556	8.455878056	8.606859333	8.418676083	8.780988611	8.0732285	8.33647575	8.676863111	8.347624333	8.745913611	8.941487167	7.898194889	8.214736333	8.188612611	8.313909833	8.304222704	8.164855944
ARAP3	7.625404944	7.634258444	7.329992722	7.553176944	7.860778102	7.762689111	8.011237667	7.746445389	7.566722	7.682096667	7.626993611	8.005958111	7.449955389	7.533432111	7.446811222	7.476185528	7.418738111	7.589509833
ARC	7.583354685	7.626660361	7.726469556	7.856029611	7.894509944	7.696876944	7.638724222	7.654279556	7.695654694	7.837809444	7.662057056	7.683157889	7.789823861	7.635119444	7.861468667	7.760712611	7.740175333	7.699645185
ARCN1	9.431923611	9.106921889	9.205308778	9.205308778	8.899622986	9.1065575	9.202942556	9.316802028	9.241123167	9.224538722	9.273651944	9.135173185	9.347475722	9.273651944	9.3724415	8.942016167	9.248059889	9.421758722
AREG	5.464208278	6.070375528	6.033220556	5.732459167	7.674124167	6.421741833	6.017127222	6.193469917	7.451656611	6.207774472	5.475775083	5.189782861	6.348060111	5.756369972	6.981580694	5.894310083	6.624226861	5.567351472
AREL1	7.942625722	7.619325278	7.692935778	7.570716667	7.447129972	7.799932278	7.050268278	7.972335667	7.565963694	7.6230905	7.485164722	7.4168455	7.564036278	7.490337222	7.585658222	7.683302667	7.796002583	7.520098611
ARF1P1	7.068441	6.879825111	6.689457833	6.888992	6.658683778	6.852363889	8.0648	6.974744833	6.941428333	7.265439278	7.005915472	6.733952056	7.248661778	7.447557778	7.255852917	7.337551083	6.93188687	7.069959556
ARF3	9.353615722	9.28553975	8.877208278	9.308275722	9.103966389	9.227491722	9.302428944	8.917129833	9.391864056	9.298045889	9.413898852	9.608014139	9.220668944	9.205308778	9.147685056	9.132931611	9.065185167	9.265700444
ARF4	10.37181167	9.876056417	9.785422833	9.921006	9.370141454	9.449094944	10.07052244	9.7548055	10.11106796	10.31559556	10.23675356	10.09782217	10.130176	10.29430389	10.05987989	9.530723167	9.746978278	9.910689889
ARF5	7.836875667	7.941377611	8.584850167	8.290830824	8.572905194	8.128518167	8.067918722	8.223201167	8.118549111	7.989917019	8.117947778	8.063038444	8.274707278	7.971296479	8.071665889	8.231368056	8.220036907	8.024596833
ARF6	8.812075778	8.823706444	9.087567722	8.745913611	9.384803528	9.018753417	8.236377722	8.942016167	8.828945278	8.873782944	8.774067167	8.860657611	8.594731389	8.437629815	8.758902833	8.835386389	9.344405944	8.769993
ARFGAP1	7.462047833	7.570716667	7.485871833	7.572914944	7.582810333	7.764868333	7.540036	7.448397472	7.625250611	7.437469481	7.552363167	7.514206667	7.347415167	7.393805944	7.403077111	7.519910519	7.474094861	7.492474944
ARFGAP2	8.609701944	8.601334472	8.306622944	8.548972278	8.298333389	9.2074745	8.020306889	8.745913611	8.365182778	8.5626345	8.569155694	8.498734722	8.416796417	8.466735	8.299226833	8.235800361	8.479780574	8.640783389
ARFGAP3	7.314921222	7.333648222	7.470353333	7.274284833	7.746608444	7.046128444	7.254514444	7.619941333	7.83144	7.564036278	7.388818222	7.230871111	7.778774333	7.676859222	7.605074833	7.433663667	7.3071945	7.458468389
ARFGEF1	8.099339648	7.8293455	7.892532648	7.933840111	7.673745944	7.480788806	7.788557833	8.157306667	7.829521667	8.106721667	8.12870175	7.774706	8.427032778	8.160918667	8.307843694	8.307137944	7.926237111	8.232859083
ARFGEF2	8.249591389	8.1395115	8.040856222	8.186871056	8.148026463	8.359069778	7.838624417	8.526568333	8.049077583	8.264144083	8.161120333	8.118388167	8.046001278	8.230635333	8.241020028	8.019894389	8.443684778	8.220348333
ARFIP1	8.536458444	8.253675611	8.2151965	8.3888515	8.384195056	8.019018556	7.982670093	8.397844778	8.200550806	8.715334296	8.358692389	8.460321	8.474069889	8.714604889	8.442591806	8.585426833	8.512916722	8.540557722
ARFIP2	7.701003667	7.778017472	7.707208611	7.771350611	7.729754194	7.835497611	7.507215611	7.909644528	7.801395833	7.730549722	7.881965611	7.809194222	7.565142667	7.802718389	7.632005667	7.444774472	7.867078944	7.60124737
ARFRP1	7.890355444	7.834549389	7.76851925	7.737434222	8.031359833	8.032133907	8.108749833	7.714520056	7.686348278	7.836719722	7.730904833	7.890355444	7.548324333	7.776216611	7.612773	7.593593333	7.79165	7.7930155
ARG1	3.876974056	3.829755833	3.723841556	3.985238111	3.887527222	3.707830111	4.183037556	3.759048889	3.894842556	4.178927	4.01249225	3.958019444	3.936956056	4.126916444	3.882107333	3.673895611	3.523758222	4.013328611
ARG2	4.907532611	5.277499722	5.441433778	5.406861	5.291393611	5.507476444	5.259447833	5.402922333	5.445931111	5.307102333	5.387926389	5.603112833	5.317096333	5.420003833	5.611480556	5.603626444	5.725542639	5.580195
ARGFX	4.041606111	4.720264167	4.617464556	4.407789	4.431650444	4.392734433	4.221933389	4.223194333	4.604589667	4.400867056	4.490726556	4.814065667	4.494387944	4.262801722	4.273053389	4.650325222	4.406043972	4.626726222
ARGLU1	9.204093167	9.416441056	9.075123111	8.989431083	9.120534889	8.893958667	9.113262389	8.897160028	9.110446	9.180437833	9.578331	9.384008306	9.440788889	9.283351611	9.128469722	8.976699056	8.574940083	9.072899
ARHGAP1	9.153957	9.027420444	8.841576667	9.072290463	8.688763333	9.103431444	8.670516194	9.001808056	9.190041222	8.777457167	9.003771278	9.241896	8.780606944	8.645734444	8.736008333	8.529942222	8.899622986	9.098576278
ARHGAP10	7.610354444	8.104149556	8.015438167	8.197981333	7.816597333	7.960740389	8.101029583	8.193562444	8.122448389	7.909915556	7.995457111	7.640049278	8.215416611	8.024074389	8.456760167	8.546547833	8.027066722	8.1692195
ARHGAP11A	5.968356833	5.828415759	5.331277528	5.633560833	5.961240833	5.783910278	5.414774556	6.392669528	5.711780611	5.446093486	5.81706725	5.713775722	5.773764667	6.344359556	6.222566556	5.833194111	5.886187222	5.692944903
ARHGAP12	8.261480111	8.327075389	8.167421639	8.408943667	8.268234611	7.962036389	8.050641806	8.305744889	8.230840444	8.356043056	8.46266625	8.059351556	8.834897889	8.69823425	8.558857556	8.644255333	8.117305667	8.647534333
ARHGAP17	8.255961407	8.133997528	8.177508111	8.167933222	8.256235722	8.179511155	8.052998194	8.125647278	8.136607222	8.049721389	8.2930025	8.303606222	8.072809	8.062781333	8.041157861	8.292812444	8.144900056	8.052692278
ARHGAP18	8.907716833	8.175236	8.199479389	8.206325556	8.059062222	8.0227375	7.971078806	8.260330111	8.313909833	8.554727833	8.311509167	8.444188944	8.256522611	8.434908444	8.358692389	8.361572111	7.644270944	8.0763
ARHGAP20	7.551194333	7.703362056	7.886505389	7.841976444	7.562531685	7.671705333	8.104299944	7.574089083	7.599103222	7.767862444	7.800082306	7.190428556	8.5554695	8.205876278	7.534363222	7.905904778	8.04345775	7.981579667
ARHGAP21	9.223825333	9.052469056	8.930753556	9.553424861	9.245231611	9.346869806	9.575698389	9.643516056	9.693823111	9.254764444	9.411550278	8.623571556	9.762595472	9.465116639	9.697497056	9.611503083	9.724053944	9.604109167
ARHGAP22	7.168633667	7.122499222	7.148951176	7.115105889	7.118559611	6.832993222	7.366134611	6.783155472	7.089451667	7.000478	6.9924365	7.303403167	6.885805722	7.352345667	7.056585833	7.005588944	6.812414667	7.014138222
ARHGAP23	7.950647444	7.981877222	8.326950972	8.052998194	8.301371944	8.115634611	7.762271306	7.59568575	8.149544306	7.762343917	7.811494278	8.04514725	8.04514725	7.747860472	7.711773039	7.561062111	7.813374694	7.766531806
ARHGAP24	7.8850185	7.820563944	7.514601389	7.951501778	7.620964944	7.977794481	7.286683444	8.312222444	7.547643444	7.775873389	7.809194222	7.465574722	7.875287833	7.802930444	7.96315775	7.483333167	7.693610944	7.826085
ARHGAP25	7.254333889	7.091612194	6.817886611	6.955965389	7.100035778	6.911989111	6.831565667	7.136076944	7.0187825	7.512074204	7.078920694	7.450926389	6.894845611	7.316613889	7.038586444	7.490013333	7.000062	6.936282
ARHGAP26	8.332499944	8.10234725	7.830847815	8.185881056	8.650314222	7.612290944	7.630932944	8.618353556	8.432601833	8.269366944	8.080362333	7.944181806	8.138225833	7.951204778	8.433664889	8.439652778	7.826085	8.024459722
ARHGAP27	6.948293111	7.179399806	7.318131722	7.070402833	7.295946639	7.215866667	7.326028722	7.081304417	7.26708725	7.024353472	7.217698778	7.131311278	7.223164861	7.092004722	7.026845361	7.267312611	7.254804417	7.068288889
ARHGAP28	7.109051972	6.815934167	6.409864111	6.547127722	6.540475389	7.045014444	6.038299694	6.857906611	6.781355148	6.636525306	6.996176111	6.987105111	7.150057722	6.843718111	7.1077615	7.140694056	7.268283778	6.793635889
ARHGAP29	8.697785917	8.813323944	8.455133639	8.542540194	8.468306944	8.852806	8.744517556	8.932617056	8.748576667	8.824474722	9.019481167	8.869049	9.305289	9.186433	8.925764111	8.835733861	8.705675167	9.092621833
ARHGAP30	7.319158556	6.998901722	7.098925806	7.058542333	7.15994725	6.529234361	6.965307611	6.862079333	7.1999865	7.091736667	7.014928639	7.276622722	6.813628111	7.015437222	6.954335806	7.120676972	6.949802	6.835277278
ARHGAP31	8.340439	8.806142222	8.712154889	8.634810667	8.271755389	8.951660722	8.325491556	9.136539667	8.688763333	8.705151333	8.780988611	8.627839833	8.422139833	8.665289167	8.443684778	8.402142139	8.670516194	8.466735
ARHGAP32	8.048718056	7.479348417	7.818838083	7.881196111	8.00347	8.077756944	7.604496778	7.891995222	7.909445944	7.896250278	7.827324222	7.608727	7.839863333	7.602111056	7.948324111	7.603095889	7.925471157	8.04514725
ARHGAP33	7.678904	7.764289611	7.812946278	7.714053444	7.795421	7.392890778	7.828829778	7.545543167	7.601819972	7.686651111	7.580676111	7.599823889	7.731682611	7.595058	7.670517583	7.406528944	7.527906167	7.656430444
ARHGAP35	8.949823722	8.721158944	8.678081083	9.088322222	8.694697806	9.301023556	8.422962333	9.196436611	8.804136444	8.704668722	8.926221056	8.852195889	8.742288944	8.932617056	8.942016167	8.76790325	9.057517861	8.965301861
ARHGAP36	5.495351778	5.284051639	5.7808095	5.510440611	5.356735556	5.800631444	5.594734667	5.350378639	5.364022667	5.676601389	5.462919278	5.591466667	5.559224611	5.476533389	5.673397556	5.619757722	5.812206778	5.676961944
ARHGAP39	6.844724889	6.844637417	7.044486167	6.965617028	7.025464333	7.053671333	6.780343463	6.982237889	6.835828056	7.071061333	6.781945944	6.917266778	7.165919778	6.8759055	6.990174056	7.292568306	6.995110139	6.993652778
ARHGAP4	8.034847722	7.867832333	8.112755889	7.932833222	7.939035722	7.556313944	7.696876944	7.384890722	8.012591	7.577713111	7.984014333	8.008411889	7.314564574	7.662257	7.544545333	7.912655167	7.5799455	7.533642981
ARHGAP40	6.163632333	6.036749806	5.995902722	6.087636667	5.949148889	6.425388194	5.771049389	5.942962222	5.980944278	6.125601278	5.940130944	5.946813611	6.061813222	6.020641306	5.801790194	6.331903167	6.002197111	6.092926056
ARHGAP42	7.732696333	8.009716056	7.772798861	8.057612889	7.696749833	8.300378194	7.837963056	7.820842333	7.897008278	8.233617278	8.276934056	7.509939194	8.117305667	8.322598139	8.1319285	7.8200875	7.755020111	8.106917
ARHGAP44	7.094628444	6.611268333	6.486899222	6.613863389	6.789293056	6.740994667	6.221237167	6.465003889	6.400492778	6.194785389	6.349630111	6.797574278	6.248174444	6.166595875	6.140302361	6.376435889	6.6409885	6.365816889
ARHGAP5	8.937718667	8.481755611	8.695756389	8.563761389	8.530568278	8.605938694	8.917908722	8.4913025	8.481591694	8.695756389	8.773578	8.675898167	8.876669611	8.819138778	8.904723556	8.763898722	8.806824556	8.926221056
ARHGAP5-AS1	6.5478455	6.538934167	6.438908833	6.540965333	6.548902722	6.520430083	6.7031765	6.418300861	6.496212778	6.401606222	6.585726333	6.834817833	6.724567833	6.672113861	6.340708	6.254746611	6.804961778	6.570090111
ARHGAP6	6.304794944	6.588491278	6.570848991	6.682573944	6.568019222	6.019981	6.625229528	6.7604255	6.915956056	6.509284556	6.760035639	6.447666056	6.627903167	6.537199056	6.530902935	6.515488185	6.557334556	6.44677938
ARHGAP9	6.816353833	6.903431667	7.012929667	6.669875917	7.078624889	6.687254472	6.716858556	6.589182833	7.026845361	6.914195486	6.657448056	7.068626667	6.555384	6.786949056	6.988624944	7.217698778	6.867756056	6.764295389
ARHGDIA	8.656505639	8.671869861	8.776466778	8.856326139	8.711494194	8.579092306	8.668237861	8.630459	8.931773917	8.576204269	8.697013963	8.689070028	8.5710335	8.578255222	8.668237861	8.5861465	8.679239222	8.472124083
ARHGDIB	9.097293722	9.229435278	8.908914667	9.292590222	9.0603895	8.769595722	9.077019222	8.927471167	9.317913722	9.428637361	9.173355611	9.510188833	9.410719111	9.174149417	9.1707255	9.652104222	8.807620667	9.050301833
ARHGDIG	7.774166685	7.760919278	7.84657162	7.796987167	7.877111472	7.627765139	8.04767712	7.618575972	7.793592944	7.860520472	7.763899213	8.012125889	7.648432778	7.868693444	7.861790833	7.789394917	7.711773039	7.6431595
ARHGEF10	8.473394278	7.781533528	7.451179694	7.694545833	7.396468111	7.866377593	7.654773778	7.828257833	7.8106575	7.883996861	8.055687139	7.738545472	7.714053444	7.844001444	7.784560306	7.52195875	8.1333675	7.816597333
ARHGEF10L	7.729884889	7.538143111	7.799309278	7.781533528	7.82504	7.812230778	7.545647444	7.575710944	7.709345426	7.461445056	7.608332111	7.5238765	7.448033056	7.524411278	7.527493167	7.586924889	7.308689222	7.483142472
ARHGEF11	7.793298278	7.799309278	7.762271306	7.902442852	7.762689111	7.773286611	7.276958389	7.931309611	7.847913389	7.695654694	7.887899278	7.712475444	7.767862444	7.668922611	7.73514025	7.649050111	7.869351556	7.913083222
ARHGEF12	9.306124	8.984700833	8.810286694	9.025177444	8.964578333	9.332334444	8.952607444	9.241123167	9.005459889	8.979834667	9.135173185	9.082091222	9.237323056	8.999686222	9.162067833	9.232184722	9.109590778	9.141600056
ARHGEF15	7.903334556	8.018013741	7.801619417	7.991614917	8.125996778	8.251356278	8.051378389	8.151614833	8.053323333	8.047473639	8.0562885	8.376698444	7.919129889	7.924593944	7.775741306	7.891650778	8.066081167	7.855171222
ARHGEF16	6.641732	6.967798722	6.997778833	6.838478778	6.853326722	6.488031611	6.954140583	6.8173055	6.672380889	6.492202389	6.650269056	6.9694355	6.524120278	6.579713528	6.456936389	6.467004778	6.644111889	6.52582863
ARHGEF17	7.891995222	7.972335667	7.561651444	7.801962222	7.832381278	8.320653	7.422004333	7.748866722	7.819357083	7.587669389	7.77698537	8.050126278	7.488054611	7.696401333	7.444877278	7.600923	7.947490444	7.525453306
ARHGEF18	8.008139056	7.751546611	7.813902222	7.862057148	7.921455722	7.9082225	7.731682611	7.843538722	7.941082333	7.833106	7.799060556	8.054499389	7.656565333	7.795421	7.722777278	7.591710306	7.627281889	7.652171361
ARHGEF19	7.271975833	7.145871111	7.132753278	7.237387667	7.420337056	7.0752625	7.679490111	6.853457667	7.174910306	7.155687796	7.074199556	7.056918111	6.972861222	7.216595833	7.197048963	7.117610056	7.087112222	7.215433944
ARHGEF2	7.920519667	8.197981333	8.279374583	8.391614556	8.20728025	8.678431556	7.940318778	8.539230667	8.312475167	8.099800722	8.442994278	8.315452889	8.177652889	8.476461167	8.150956778	7.865553278	8.4880625	8.256964611
ARHGEF25	7.876248889	7.434524389	7.0263235	7.429890556	7.582928333	7.6345795	7.308689222	7.106395222	7.326028722	7.0990965	7.454070111	7.985825	7.078124389	7.145701333	7.075954833	6.754916056	7.277944125	6.962807861
ARHGEF26	6.411414667	6.276289444	6.2489025	6.560485194	6.414277074	6.818940222	5.330257778	6.545413361	6.472097056	5.983641833	6.450733722	6.219498528	6.476972778	5.971231833	6.711117444	5.323320778	6.038745167	6.439472444
ARHGEF28	7.140945972	7.440824056	7.355364833	7.360301611	7.203368611	7.468467722	6.756391722	7.833106	7.453297167	7.411437444	7.397786444	7.284195667	7.473099333	7.583705389	7.411565444	7.404226111	7.905965347	7.508152111
ARHGEF3	7.523549056	7.269027944	6.952405056	6.956952611	7.010446611	7.4317425	6.508189389	7.282336444	7.082880444	7.087484056	7.046128444	7.429091667	7.248068667	7.312775778	7.225315056	7.556467167	6.905597389	6.899074556
ARHGEF37	6.367062528	6.251475389	6.456780278	6.6435835	6.562878611	6.696458639	6.137119889	6.773103833	6.421741833	6.740212972	6.443525222	6.685024944	6.373457167	6.610337333	6.449699111	6.552537389	6.453640333	6.588652556
ARHGEF38	4.735749861	4.743711593	4.791457861	4.702221556	4.866969278	5.297572278	4.714204278	4.731842667	4.743158667	4.734441	4.733955778	4.805663222	4.835761278	4.806197944	4.731264667	4.6496125	4.730653806	4.782171667
ARHGEF39	6.353759389	6.341701056	6.919140167	6.398341778	6.6796405	6.799300148	6.329313889	6.751028667	6.422998389	6.633192444	6.364852833	6.20831525	6.461710861	6.237354722	6.4806525	6.699428889	6.377646667	6.431608278
ARHGEF40	8.0968255	8.451346111	8.334494333	8.439652778	8.222248111	8.725608528	8.137161056	8.113812833	8.401279056	8.226883333	8.345669111	8.331163611	7.786348278	8.031359833	7.910901111	7.690209917	8.73085225	8.106030944
ARHGEF6	9.749653722	9.653596	10.33242122	9.945468389	10.14193603	9.924187278	10.60250778	10.34652556	10.130176	10.28465456	10.45332167	9.988074611	10.57508444	10.20958261	10.61628936	10.30160722	9.770637722	10.73471889
ARHGEF7	8.327794444	8.852195889	8.537045111	8.641352944	8.771391111	8.672828861	8.850872611	8.602052611	8.539568889	8.678867944	9.027420444	8.24294375	8.782425917	8.778164667	8.707457667	8.825228694	8.550601111	8.917129833
ARHGEF9	7.8955845	7.542618778	7.407051056	7.541767056	7.499920278	7.984721722	7.3925895	7.833605194	7.571688111	7.481981333	7.601638056	7.559146944	7.494657778	7.612486222	7.612290944	7.501215278	7.619325278	7.7216605
ARID1A	8.031576111	7.932664417	8.118734639	8.105083833	8.031736139	8.077292722	8.218644944	7.971942833	8.063544333	7.868555833	8.091681778	8.076961611	7.785107833	7.799479056	7.942304	8.082917889	7.996119111	7.920519667
ARID1B	6.930346278	7.3417825	7.515354667	7.669243944	7.018069972	7.390096722	7.705474333	7.658701972	7.568555	7.459434194	7.736795778	7.409193833	7.590950444	7.575186611	7.570557389	7.717621722	7.535202333	7.822880278
ARID2	7.904773889	7.726469556	7.905904778	7.601638056	7.543102056	7.799609278	7.332871778	7.961024111	7.739668833	7.825183556	7.955460889	7.529192333	7.927989889	7.793761722	8.101724861	7.985825	7.737662778	7.888265556
ARID3A	7.521741056	7.768668398	8.186679111	7.813374694	8.012591	7.986683111	7.907088	7.429542833	7.778017472	7.605775083	7.5044395	7.800474667	7.608332111	7.720497722	7.690037722	7.9932035	7.838445611	7.753388074
ARID3B	6.957748528	7.062975222	6.843037833	6.823817972	6.873223611	7.030513361	6.967627278	6.811163472	6.937552722	6.978883389	6.993652778	6.77616275	6.739773889	6.724041389	6.880772917	6.651974972	6.556812139	7.082657972
ARID3C	6.897122611	6.756234509	6.698662361	6.701690389	6.640188167	6.664364056	6.82640625	6.508583833	6.526316556	6.653894528	6.540187722	6.745572667	6.727088333	6.672787222	6.762001333	6.611422667	6.781561565	6.6640185
ARID4A	7.571221056	7.655789333	7.360128333	7.51548825	6.923533667	7.291244417	7.023279056	7.7390395	7.528210944	7.718406056	7.844115611	7.113196222	7.936920556	7.902442852	7.940145833	7.692331361	7.717925148	7.953686778
ARID4B	7.517159444	7.420992194	7.02297625	7.282474556	7.141959	7.027051944	6.698511111	7.159613333	7.502522167	7.466392778	7.643955111	7.374969704	7.732103222	7.636215796	7.652590389	7.485381944	7.3747525	7.474718833
ARID5A	7.574089083	7.416030194	7.691175759	7.548089889	8.232859083	7.756618611	7.168551833	7.485871833	7.756918389	7.615120833	7.625250611	7.418195556	7.671863083	7.380127861	7.417823361	7.435295278	7.696749833	7.28010325
ARID5B	9.727356167	9.756690778	10.10621722	9.8500445	10.31765778	10.01178094	9.271012389	10.15669594	10.11880367	9.697497056	9.5467675	9.733324074	9.821764389	9.531482944	10.02041433	9.751765	9.917272444	9.724053944
ARIH1	8.733149139	8.669651056	8.430047333	8.594479722	8.566192167	8.689070028	8.645396278	9.024216722	8.689278111	8.885817167	8.742288944	8.657066444	8.895295833	8.926540389	9.055585778	8.731741333	8.502561972	8.984700833
ARIH2	8.470439222	8.570493389	8.2935415	8.3946665	8.260330111	8.3871145	8.05672625	8.634490861	8.334297806	8.335113333	8.475270167	8.416608278	8.2394645	8.342180778	8.3375885	8.222832056	8.421763583	8.437428056
ARIH2OS	7.766840722	7.71675775	8.071939315	7.637584528	8.494691778	7.831613889	8.274930444	7.731045722	7.621094	7.652693833	7.397661111	7.339503944	7.93545625	7.843810128	7.577340944	8.214215889	7.743667222	7.910901111
ARL1	8.226883333	8.064129278	8.096345667	8.297093278	7.586697028	7.446940833	8.538784167	7.822709056	8.253675611	8.491965778	8.282048667	8.416796417	8.686179889	8.634490861	8.540557722	7.799309278	7.974444611	8.5412315
ARL10	6.806357	6.953454667	7.020127667	6.907902806	7.039312611	7.170080111	7.535007389	6.788707944	6.875545778	6.810421222	7.046743796	6.981580694	6.907902806	6.776883111	7.021340667	7.044827722	6.730512	6.76622925
ARL11	5.378344833	5.507476444	5.141686889	5.361176722	5.0761185	5.249139556	5.128012944	5.334573278	5.197646833	5.383448111	5.469102889	5.321954167	5.367628833	5.661311583	5.393001778	5.339905278	5.399539333	5.1764125
ARL13A	4.666964944	4.473028833	4.489538667	4.37645075	4.5286985	4.650905861	4.678588444	4.569176	4.409445944	4.727945111	4.45507325	4.713867944	4.608991667	4.438255333	4.392734433	4.647171611	3.906981611	4.469971111
ARL13B	7.698954028	7.3347125	7.354415444	7.338121917	7.869566926	7.247412333	7.369983944	7.453238472	7.710924944	7.753698269	7.549120444	7.3836465	8.051574722	7.739821	7.884255	7.676728667	7.605575111	7.673745944
ARL14	4.889900944	5.006569667	5.040293222	4.851014722	5.158579444	4.989638222	5.012531111	4.854365222	4.997728111	4.943047167	4.738977722	5.080266278	4.756550222	4.773484685	4.938985222	4.874891056	5.026433	4.986748556
ARL14EP	8.697360444	8.213440444	7.697754167	8.444657167	8.423209833	8.445976722	8.646745194	8.608254333	8.223748833	8.482988611	8.351740222	8.606203222	8.362184444	8.618684056	8.445181944	8.465596944	8.506309667	8.728183278
ARL15	6.34941125	6.471004139	6.256423028	6.418887222	6.590899389	6.342033389	5.225572333	6.579922611	6.349630111	6.681667833	6.620854611	7.039312611	6.743841833	6.788892444	6.679959639	6.538934167	6.206337778	6.261743444
ARL2BP	8.705675167	8.619035	8.482405778	8.550601111	8.5702275	8.858434444	8.656505639	8.689278111	8.689070028	8.877208278	8.727390389	8.723920333	8.799877833	8.936720278	8.6915445	8.5702275	8.727757889	8.860657611
ARL3	7.842475667	7.278021222	7.520098611	7.333648222	7.446091694	7.209909278	7.27869325	7.455357167	7.369441389	7.480930389	7.455649222	7.476185528	7.379798444	7.381307278	7.351549167	7.415162778	7.4876065	7.626243722
ARL4A	6.843037833	7.185899444	7.109491333	7.054328333	6.974940778	6.728413556	6.702834056	7.277867028	6.917737667	7.326420306	7.306330722	7.391505056	6.931728389	6.984741278	7.226831472	6.754253472	6.882711278	7.133422694
ARL4C	7.807183694	7.3776185	7.513411167	7.561475556	7.440529389	7.393920889	6.675556111	7.151647722	7.725150611	7.422638583	7.022477028	7.121265861	7.085645639	7.454387667	7.576141944	7.93545625	7.802930444	6.909716611
ARL4D	7.424689931	6.4401375	6.771517056	6.858589083	6.958770278	6.892897944	6.552745444	7.009929833	6.893708648	6.529234361	7.064701056	7.8035785	6.646292074	6.561443556	6.630292056	6.273334667	6.824698574	6.679720444
ARL4P	5.595615389	5.378344833	5.433072778	5.018157611	5.705960333	4.922577889	5.191805	5.326934389	5.498265463	5.305683556	5.228828833	5.337349889	5.450801	5.747070889	5.5341405	5.555930833	5.763833	5.252696
ARL5B	8.656092889	8.067216833	8.440877167	8.180155611	8.9353695	8.729095028	8.051178833	8.421097917	8.7425855	8.795850472	8.431931778	8.284815667	9.234031167	8.623084222	8.59770575	8.237148444	8.448428778	8.306084944
ARL5C	5.909545222	6.140589833	6.017776389	6.029115556	5.923485944	5.7284135	6.289562333	5.588703167	6.103559111	5.614988611	6.242629167	6.271758722	5.779847306	5.83233913	5.926703556	5.659959889	5.9732625	6.056702778
ARL6	6.166130639	6.025466556	5.863298056	6.261104056	5.737583944	5.118358611	5.835608389	6.000180556	6.060796	6.230907056	6.110099278	6.028437056	6.368710667	6.870209278	6.353759389	6.255907833	6.096351861	6.218489944
ARL6IP1	10.63118389	10.6736925	10.42251556	10.41721111	10.31559556	11.20064722	10.65804361	10.99156111	10.30856222	11.07876611	10.72491222	10.86688167	10.79783648	10.9064037	10.80585278	10.32015936	10.86231778	10.88963244
ARL6IP4	8.870836611	9.102173778	9.517623333	8.947760444	9.349524222	9.389571556	8.965301861	8.769173111	9.000693944	9.000693944	8.946268556	9.253148833	8.872355139	8.834897889	8.795122056	8.886300954	9.328008611	8.840661556
ARL6IP5	11.15267306	10.66938417	10.68698701	10.78117778	10.68361944	11.05987625	11.38227228	11.28956261	10.67822611	11.47142833	11.00751611	10.6736925	10.794465	11.31557278	10.98008722	10.917475	10.98650685	10.93509861
ARL6IP6	6.798650361	7.069346139	6.885216833	6.869786148	6.780343463	6.0055505	6.362054667	6.82763525	6.918227889	6.923827667	6.878217667	7.015077722	7.088542056	7.043432944	7.051293444	6.831328611	6.664364056	7.015244611
ARL8A	8.252458917	8.5710335	8.817861222	8.514318389	8.686718583	8.297345556	8.474069889	8.534324056	8.679708722	8.553390972	8.533203389	8.413627944	8.730309833	8.552104833	8.592672111	8.571270333	8.603166222	8.630953778
ARL8B	8.5865105	8.744162694	8.654256111	8.703518278	8.477395444	8.174154	8.642054111	8.479262917	8.787075444	8.589289556	8.784903981	8.638601333	8.571873139	8.977805167	8.809521667	8.6197635	8.125173981	8.883634194
ARL9	5.477488444	5.156312222	5.022178778	5.203226556	5.815780889	5.309854278	5.410138667	5.587417986	5.378817	5.403782222	5.365218444	5.165877722	5.3945965	5.524154389	5.551433056	5.365970667	5.229116903	5.408419722
ARMC1	7.281119833	7.579074611	7.218813778	7.633797833	6.824067583	7.2289105	7.448852667	7.823540611	7.612110278	7.824663389	7.703014028	7.453516917	7.692474056	8.022361611	8.053787611	7.662257	7.509939194	7.7798535
ARMC10	8.317366	7.872819444	8.202856833	8.069639417	7.722777278	7.507676111	7.753020711	7.672835722	7.980938889	7.879075556	7.792611722	7.848063556	8.212720889	7.885758833	8.174411444	8.064129278	7.760306278	8.034396167
ARMC12	6.365252	6.275801194	6.547127722	6.283155778	6.846560389	6.519714583	6.512522722	6.581104667	6.306288222	6.130262417	6.143713167	5.806703889	6.611632361	6.307932111	6.351677444	6.506758111	6.281904056	6.286917556
ARMC2	7.191232944	6.647708972	6.690989056	6.684822167	6.672113861	6.521234778	6.337797333	6.991602389	6.901558167	6.551455556	6.658342056	6.615783111	6.879634306	6.8075855	6.953454667	6.948004722	6.725295167	6.855233889
ARMC3	3.780266389	3.871689833	4.079861278	4.156664778	4.128223333	3.838852	4.380029167	4.595065167	4.169896333	4.273053389	3.875905278	4.029649889	4.253598389	4.160268	4.172771056	3.88372	4.658136	4.1156155
ARMC4	5.1936795	5.060171389	4.937940333	5.125358389	5.375376667	5.514175778	5.364022667	5.368763056	4.907532611	5.124159944	4.937940333	5.335666	5.012531111	4.866429083	4.677389667	5.126722278	5.023816611	4.878499444
ARMC5	6.760561167	6.651805963	7.008394333	6.793170528	7.035060167	6.9697645	6.728829111	6.708196333	6.999057611	6.779864722	6.752383861	6.702408944	6.781069389	6.785559333	6.687505333	6.506388028	6.947458417	6.693527111
ARMC6	7.256447	7.349422972	7.577486778	7.580079611	7.339503944	7.556791833	7.337551083	7.1041225	7.385208556	7.417823361	7.422849	7.060282944	7.087978111	7.179399806	7.222935056	7.651812417	7.696206	7.245858194
ARMC7	6.316033833	6.532588574	6.516999111	6.460114778	6.482745056	6.235979944	6.596730889	5.989801278	6.703325167	6.370128167	6.404411722	6.521532444	6.406987111	6.400300556	6.395423722	6.518884806	6.506758111	6.322398806
ARMC8	7.827983833	7.864718389	7.582417278	7.730549722	7.1041225	7.708063472	7.466284611	8.010534611	7.849361759	8.0732285	7.946620056	7.563031722	8.0227375	8.121523111	8.045329	7.614354167	7.814428778	8.113615639
ARMC9	6.610640722	6.588652556	6.535236667	6.519258278	6.563256889	6.047938111	6.414029389	6.276518778	6.709310361	6.434445444	6.6435835	6.853326722	6.388517778	6.658849611	6.693235028	6.459580833	6.437644333	6.444173944
ARMCX1	7.913317333	7.859849111	7.735270278	7.731045722	7.586357	7.909767833	7.5211905	7.831031278	7.727981889	8.116829667	7.987843889	7.813374694	7.948551389	8.166285833	7.973605139	7.727628833	7.904773889	8.215954889
ARMCX2	6.797255111	6.536456139	6.588326278	6.512362556	6.614323426	6.516857167	6.187500407	6.604889806	6.792294778	6.493446444	6.71044375	6.939488694	6.424172944	6.683783528	6.387372	6.411042722	6.374466139	6.652633444
ARMCX3	8.156991833	7.998339611	7.818486639	7.999677	7.721912278	7.772470778	8.088575194	8.174631972	8.128882278	8.477179444	8.180675556	8.092534139	8.067672167	8.423586472	8.368002611	7.73514025	8.021028889	8.321601444
ARMCX4	6.490708792	6.046291667	5.549521	5.794847389	5.564897556	6.424051917	5.731776833	6.297353278	6.049268194	5.718260167	6.190561389	6.295762222	5.900917389	6.111220472	6.059827889	5.847023194	6.125810667	6.295762222
ARMCX6	7.919966889	7.875686176	7.515136944	7.834712556	7.533432111	8.15913375	7.912655167	7.95298337	7.619672528	8.113615639	7.882379139	8.133997528	7.904418	7.899184944	7.710717014	7.900074278	7.666182722	7.746608444
ARNT	9.135173185	8.895699472	9.042319222	9.021277167	8.950632	9.3342115	8.731741333	9.220668944	9.148362667	8.917615778	8.951660722	8.959111111	9.172713778	8.916176153	9.097293722	9.124708667	8.778164667	9.179872722
ARNT2	6.415133194	6.305308111	6.578623444	6.484533	6.48908	6.958770278	6.646799444	6.384672	6.425985778	6.344559333	6.322398806	6.903566278	6.636525306	6.468648056	6.509091556	6.614719667	6.675139778	6.5182015
ARNTL	5.773764667	6.520572444	6.103775	6.500565389	6.464833222	5.788964389	6.212589222	5.859528167	6.231780056	6.299896278	5.951408778	7.233059667	6.716467167	7.158299556	6.877624	6.160728056	6.864177056	6.138320778
ARNTL2	6.435794667	6.3587835	6.038299694	5.859528167	5.658307	6.397714778	5.801446	6.272503389	6.114128333	6.476490444	6.307391444	6.137623361	6.279787556	6.091357056	6.324938056	6.182422278	5.798742944	6.122918111
ARPC1A	9.839418611	9.629970056	9.675144556	9.719585278	9.828736972	9.937773833	9.693823111	9.773518306	9.534631917	9.724053944	9.548207	9.927295944	9.565183611	9.569395944	9.610656389	9.70098925	10.04120356	9.840518333
ARPC2	9.781716833	9.866584167	9.805214056	9.616684	9.501313944	9.067180833	9.98992187	9.370141454	9.784167944	9.968680222	9.814889759	9.726179778	10.17301861	9.976816056	9.921006	9.980928778	9.313648278	9.932403111
ARPC3	9.753150704	9.805214056	9.803176167	9.758396167	9.687931722	8.221635056	9.725340954	9.359953056	9.695412222	9.848514222	9.704545361	9.836636056	9.941804056	9.937773833	9.959994833	10.35914944	9.178398778	9.8378655
ARPC3P1	6.078907167	6.460522778	6.680131	6.452542611	6.205123944	5.265147139	6.597532167	5.748990333	6.530695972	5.903111833	6.379166722	6.461710861	6.917984611	6.753380611	6.786466611	7.224125444	5.825538111	6.539754056
ARPC5	9.012161926	8.681543	8.983753778	8.758042444	8.427805444	8.797613722	9.074046778	8.750527222	8.844464264	9.264572222	8.739626611	8.957146444	8.656092889	8.849856667	8.777864556	8.703518278	8.852195889	8.786574222
ARPC5L	6.956317556	7.2325825	6.883305759	6.945215472	7.072677722	7.055700389	6.324655389	6.814214194	6.786949056	6.488660222	6.887687944	6.9513215	6.919813333	6.940389528	6.847491139	6.745238833	7.027453417	6.648570056
ARPP19	8.097999306	8.202624389	8.425360361	8.56104325	8.449020861	7.6222635	8.762294889	8.719769667	8.802024528	8.5861465	8.581238556	8.38121525	9.082669889	9.089016667	9.192297667	8.707209861	8.857445889	8.961023722
ARPP21	5.399997296	5.369614111	5.323051	5.557893093	5.401500333	5.679599	5.489208278	5.455423	5.547601333	5.488212639	5.524970444	5.404619167	5.192177222	5.652788389	5.534733111	5.379279	5.3131215	5.3926235
ARR3	5.498510028	5.444464833	5.642632833	5.824590222	5.657522667	5.603334093	6.182749833	5.3850845	5.597453167	5.919890389	5.737583944	5.322843	5.623049278	5.375376667	5.607645519	5.362262444	5.640760639	5.5374315
ARRB1	8.605600194	9.276099778	8.716867944	9.012706167	8.582754056	9.019481167	8.451768889	8.957146444	8.856326139	8.919564667	8.996056056	8.927896722	8.884771111	8.961354889	8.825549056	9.046991	8.757489944	9.067617806
ARRB2	8.454367333	8.371774278	8.513772833	8.413923944	8.467674556	7.927252222	7.872117278	8.09776075	8.779644111	8.027066722	8.162469583	8.2492625	7.980601528	8.089530833	8.231805889	8.566593667	7.737958806	8.021622389
ARRDC1	7.165071111	7.256760778	7.401772139	7.3923995	7.531374204	7.381992111	6.527594778	7.487286	7.199237056	6.846967222	7.23611575	7.309545778	7.003689333	7.140694056	7.030201	7.081073222	7.336542722	7.180687639
ARRDC2	7.647794722	8.507381222	7.487388556	7.875105944	7.825955889	7.635255	7.010093778	7.67857425	7.753981833	7.449540389	7.560156278	7.5889665	7.507370167	7.355469778	7.528362139	7.861790833	7.494053778	7.632005667
ARRDC3	9.407824111	9.679290722	9.577742722	9.493485444	9.220069722	9.208993444	9.311099111	9.634466	9.374594963	9.631789417	9.552695556	9.550471278	9.653596	9.336495417	9.729878889	9.602859222	8.954608333	9.260204333
ARRDC4	8.547273389	7.886884111	7.8136705	7.892379389	7.709697065	7.964123375	7.0859925	7.879075556	8.394933944	8.392543556	7.952504111	8.4880625	8.156192611	8.095185389	8.427327389	8.276934056	8.101469667	7.816764833
ARSA	6.765227389	7.4775105	6.878903222	7.509563194	6.897647722	7.011523889	6.723097556	6.911608	7.269027944	6.868930611	6.997178167	7.1420835	6.5901825	6.805940833	6.973229648	7.03905813	7.234467278	6.941073167
ARSB	7.701899861	7.324581167	7.660462778	7.422482222	7.327423694	7.461445056	7.147196722	7.445601444	7.712674611	7.547481111	7.418873778	7.5952435	6.910845306	7.276794944	7.4577045	7.424472528	7.434037694	7.418738111
ARSD	7.345768222	7.110079333	7.430248889	7.387011556	7.475272278	7.514012056	6.392806889	7.460464889	7.642167139	7.101359778	7.345768222	7.248547444	6.945647167	7.3287405	7.157858778	7.233294556	7.332871778	7.096249667
ARSE	6.265416611	6.1473325	6.142041833	6.292229667	6.371899111	6.393168889	6.458829889	6.257234389	5.940573472	6.223699167	6.083943861	6.198710278	6.141110889	6.255907833	6.322174278	6.064596648	6.151296556	6.499042444
ARSF	4.935550833	5.3866585	5.514175778	4.969046278	5.257779083	5.502188944	4.680895333	5.044462944	4.821657056	4.852629889	4.847075611	4.9968555	5.177641556	5.045347278	5.0761185	5.242034556	5.261178056	5.120800111
ARSG	6.937552722	6.955072667	6.993004639	6.986274556	7.100985167	7.305910389	6.904128611	7.0552185	7.1083445	7.033153722	7.073345528	7.002995278	7.028751278	6.957320472	7.020221278	6.880772917	7.134159306	6.980512944
ARSH	6.458995333	6.442912056	6.402666833	6.518632889	6.768059611	7.019305806	6.806952333	6.471446958	6.504507889	6.689037907	6.438241222	6.410902889	6.626847278	6.285625639	6.5901825	6.338709556	6.839964056	6.858458278
ARSI	6.762757333	6.7604255	6.251292722	6.675139778	6.554163778	6.768362722	7.860712444	6.5281925	6.579408778	6.866194861	6.203696889	6.388049222	6.485868194	6.474709	6.638457167	6.823122944	6.563603861	6.667703556
ARSJ	6.492663667	5.922667333	5.774922778	5.708466046	5.951188667	5.903408	6.311753944	5.866292722	5.726495389	5.662531667	5.611480556	6.018196278	5.632703889	5.688800167	5.64233737	5.953171667	5.709511556	5.844095389
ARSK	5.634886444	6.021257111	6.041887963	5.877155611	5.692513833	6.11181538	5.395795667	6.282386389	5.931409472	6.109578111	6.248174444	6.046754667	6.019745278	6.306288222	6.029727222	5.847476667	6.183693278	6.363768833
ART1	6.906316333	6.987719833	7.123469278	7.107827389	7.025320778	6.831755056	8.118965333	6.989813611	6.876414667	7.348591889	7.017094278	6.805146741	6.935474111	7.135861389	7.231342611	7.243196611	7.052043972	7.098836222
ART3	5.170964556	4.926314028	5.325347111	4.949740611	4.972191	4.300046611	5.668731139	5.575648278	5.001274972	4.883645	5.172971389	4.846676389	4.922969444	5.300384667	4.970592722	5.243905167	5.294106417	5.022450056
ART4	5.796838611	4.939372667	4.975900222	5.376758556	5.562187778	5.273963222	5.407134556	5.418316444	5.351194917	5.390324056	5.062135056	7.097227	5.315247778	5.240161444	5.404619167	5.896794333	5.385420611	5.306185694
ART5	6.985190111	7.509563194	7.689794111	7.185899444	7.091175333	7.443388444	7.03905813	7.505537333	7.256099722	7.016001611	7.393279167	7.016639611	7.105736111	7.227315389	7.307912417	7.372416722	7.374140722	7.206552259
ARTN	7.019511611	7.340820556	7.463218	7.389156778	7.833832556	7.171387306	7.121127583	7.254992222	7.456158556	7.406750889	7.227993444	7.313508444	7.551979111	7.165408722	7.317201	7.772977	7.154945	7.284195667
ARV1	7.837057833	7.925169639	7.698369296	7.678005222	7.498679806	8.128291444	7.373391167	7.828829778	7.627103278	7.973865944	7.788421278	7.827061	7.993658056	8.197817944	7.907686056	7.667983167	7.585375722	7.996119111
ARVCF	6.888467	7.023279056	7.413468056	7.325070833	7.222125722	7.319158556	6.953902556	7.197749056	7.243196611	7.080706167	7.098836222	6.983608611	7.216595833	7.188418333	7.258262722	7.076097185	7.255237056	7.060492722
ARVP6125	5.161772111	5.319015389	6.036749806	5.527042944	4.633731167	6.277955167	5.378817	5.144317556	5.663428611	5.257779083	5.816431389	5.597126778	4.839539667	5.452738111	5.665060167	5.839327833	4.858711	5.001274972
ARX	6.945647167	7.059465583	7.463805111	7.148352222	7.666840889	7.386708167	6.894516444	7.185253222	6.930664056	7.271975833	6.963079778	7.079517528	7.187893667	7.169739972	7.199882778	7.570807	7.148250833	7.1147775
ASAH1	11.44871556	11.90386611	11.27984111	12.06298556	11.25125667	11.29890611	11.82615611	11.63376667	11.81087389	11.91846833	11.54568736	11.35791333	11.50664722	12.372855	12.07778333	11.81087389	11.68745389	11.74260167
ASAP1	9.010432333	8.754259222	8.496278278	8.439915194	8.945010611	8.243351833	8.067672167	8.483661278	8.722554889	8.649890611	8.481231611	8.4649175	8.645396278	8.543490111	8.554328	9.058122167	8.437629815	8.417385083
ASAP2	8.363117278	7.881196111	8.319236972	8.230840444	8.333436056	8.092623458	7.941377611	8.009716056	8.168879889	7.989277833	8.224836056	7.968532722	8.280734278	8.251693556	8.157530333	8.109735333	8.15301075	8.024236889
ASAP3	7.437469481	7.473782389	7.538318028	7.353544083	7.393140787	7.286976278	7.030513361	7.1965055	7.478730556	7.096665	7.443633889	7.636215796	7.253472667	7.081477333	7.127484472	7.033999111	7.355660194	7.178584167
ASB1	7.639404	7.548324333	7.491713611	7.579216167	7.528884889	7.75257963	7.271030083	7.758077278	7.689117278	7.385369333	7.527152528	7.659333361	7.120986139	7.367024389	7.432753639	6.948159944	7.680276167	7.509294583
ASB10	6.215814667	6.372610333	6.630796833	6.727492111	6.696618111	6.546842111	6.707547194	6.267275907	6.568426278	6.229529889	6.523616056	6.834592389	6.391684389	6.422152444	6.321930667	6.697853944	6.577281528	6.531076944
ASB11	5.172105	5.039334944	5.232191722	4.904431611	5.107683722	5.246999111	4.991203111	5.135853944	4.912337722	5.046048611	5.005698	5.006569667	4.639247111	4.923709222	5.123766556	4.970592722	4.756153	4.989339333
ASB12	5.068280222	5.275483278	5.394019333	5.225572333	5.571290917	5.481890556	5.273963222	5.253939833	5.276609	4.9739375	5.313457667	5.594248278	5.419082944	5.081840722	5.118358611	5.693112861	5.422535889	5.193990944
ASB13	7.292405333	7.548089889	6.990803278	7.223743889	7.201698222	7.353066333	6.942574611	7.465089611	7.199067889	7.253993278	7.4778845	7.346240167	7.167786667	7.206058778	7.024353472	6.991059417	7.441868056	7.356507694
ASB14	3.875192278	4.37645075	4.525855056	4.19341413	4.068652944	4.475316944	4.203099389	4.091988611	4.213011556	3.966135278	4.224477833	4.449403611	4.224988778	4.1033715	4.088238667	4.283365944	4.548415222	4.426678167
ASB15	4.902118889	4.916146389	4.711493222	4.869848889	4.9038425	5.022884778	5.527812111	4.896226333	5.039844389	5.162695361	4.833294167	4.928584556	5.034046944	5.162414222	4.947175	5.0100005	5.2888345	5.073823222
ASB16	7.389265139	7.318283389	7.505537333	7.369071139	7.265062444	7.559850333	8.046001278	7.410767	7.211544167	7.590414222	7.2290435	7.257783556	7.254333889	7.322653889	7.394190917	7.409470556	7.543102056	7.313068444
ASB16-AS1	7.272475611	6.887362778	6.953289639	6.953807556	6.585898611	6.990657833	6.821330472	6.728829111	6.955965389	7.081304417	7.186937889	7.245858194	6.859081944	7.086750639	6.757239639	6.637738833	6.752762917	7.017435111
ASB17	3.695126778	3.514649167	3.837646056	3.546708333	3.320225389	3.696019222	3.775903833	3.196468556	3.470648889	4.005519028	3.637601556	3.656036167	3.668379889	3.638156444	3.432664556	3.559362056	3.586959278	3.594175167
ASB18	6.147686611	6.280108444	6.416077556	6.497065944	6.731492833	6.456936389	6.6361115	6.518384208	6.261263389	6.386044028	6.508189389	6.321483778	6.356823444	6.249601222	6.269717778	6.311344278	6.695968056	6.3871395
ASB2	5.618804972	5.637756556	5.672516389	5.701159389	5.721675389	6.121474111	6.153902722	6.023673028	5.905401333	5.832860556	5.541332903	5.618328833	5.748481833	5.797581278	5.641377667	5.888204833	5.749696611	5.701159389
ASB4	5.109689222	4.525855056	4.492124667	4.178074611	4.679831278	4.665680889	4.414909759	4.7126315	4.533099944	4.548791611	4.736428389	4.676834056	4.774747222	4.464394722	4.869848889	4.724058139	4.703845333	4.694779222
ASB5	4.467211111	4.717176167	5.031286333	4.741945111	4.407789	4.535936722	4.733955778	4.533700889	4.624836111	4.814065667	4.685254889	5.000492833	4.810223333	4.501600944	4.645000889	4.721442667	4.488315556	4.728913167
ASB6	6.975240444	7.024537889	6.916109639	7.033153722	7.035562444	7.106230611	7.279809278	7.100182944	7.029577667	6.899368917	7.139792972	7.106074833	7.044574111	6.977104278	6.885596315	7.051518889	6.697853944	6.935976556
ASB7	7.362410778	7.591169222	7.522412389	7.661265528	7.7050835	7.372809278	7.176988028	7.626243722	7.554075167	7.635936056	7.47802587	7.587112222	7.725313194	7.614146111	7.583823722	7.640610889	7.709501556	7.592482889
ASB8	7.763600444	7.863338306	7.6536825	7.987384167	7.364888796	8.088575194	7.839349056	8.226883333	7.836317056	8.014700611	7.817124556	7.767339944	8.085674444	8.298800611	7.937507056	7.876042472	8.192736278	8.188840833
ASB9	5.353749611	5.664204556	5.558187333	5.282660333	5.395795667	5.676388056	5.304570889	5.512527389	5.535518583	5.344210444	5.856154722	5.4841825	5.588703167	5.518807306	5.522238944	5.225572333	6.079971472	5.390324056
ASCC1	7.093563056	7.333771972	7.036531028	7.495310722	6.770520722	7.020679685	6.739137389	7.2355415	7.493424444	7.508676972	7.545647444	7.276228806	7.635629083	7.541767056	7.592014111	7.152215028	7.001170333	7.813374694
ASCC2	8.249749333	8.412532833	8.506721778	8.547901556	8.362352333	8.057149333	8.078742222	8.282490556	8.568123	8.208298056	8.395390389	8.628247944	8.208924889	8.330271056	8.202470167	8.123332796	8.263902444	8.483661278
ASCC3	7.720761722	7.349160722	7.271975833	7.139892194	6.976881972	6.898107	6.942141389	7.234669389	7.359527852	7.644090333	7.423940778	7.386708167	7.714648528	7.671218667	7.747860472	7.484485537	7.304569542	7.588380389
ASCL1	5.594248278	6.263337333	6.607968222	6.314496444	6.326701722	6.505766056	6.254746611	6.277163611	6.238981333	6.247952556	6.123713333	6.314496444	6.146370389	5.9754605	6.2682575	6.126011722	6.080490056	6.214692333
ASCL2	6.458132667	6.422573	6.950972056	6.687682333	7.387510917	6.778581806	6.896690556	6.443255083	6.750348278	6.720045083	6.6911315	6.700949667	6.588870778	6.535907222	6.617288833	6.797255111	6.655872889	6.502452556
ASCL3	4.587398278	4.991935944	5.164520417	5.236046056	5.527592556	5.110480722	5.416928167	5.2196145	4.983347944	5.010457333	4.732350833	4.9485685	4.836318185	5.065746556	4.817051444	5.367408889	5.232794639	5.253635556
ASCL4	5.489208278	5.412533556	5.528962667	5.866578278	5.727473611	5.269838667	5.729612	5.605819667	5.389886056	5.817844722	5.861692352	5.328854611	5.8423715	5.881334889	5.699939944	5.648438167	5.824590222	5.64735325
ASCL5	6.305708056	6.549851778	6.512669806	6.393553861	6.362054667	6.222793111	5.978164	6.550020889	6.64788625	6.368057667	6.385032111	6.212992556	6.431608278	6.602452167	6.425388194	6.244329556	6.482172639	6.422782889
ASF1A	7.7798535	7.605423	7.034808556	7.443960278	6.967627278	7.653472056	7.741650167	7.869750278	7.440980833	7.771641833	7.917632222	7.561345	7.755824389	8.009716056	7.786871444	7.297185056	7.796987167	7.933840111
ASF1B	5.990612667	5.928135833	6.081315944	6.025888778	6.274980444	6.083943861	5.564897556	5.936094	6.239936111	6.468648056	5.980537167	6.213253611	6.040052639	6.044801222	5.985308889	6.245442944	6.346612333	5.985858889
ASGR1	6.3587835	6.414029389	6.871471611	6.481481667	6.792652722	6.6435835	6.804961778	6.611792444	6.613008	6.722004944	6.540965333	6.815595722	6.754704333	6.757087	6.709310361	6.756545667	6.597532167	6.658518833
ASGR2	6.8559655	6.859485	6.928415722	7.170411	7.1337965	6.887103833	7.850013611	6.916461417	7.072979556	7.189565722	7.054785444	6.935158056	7.196715889	7.264802444	7.092332667	7.248068667	6.883305759	7.170592028
ASH1L	9.209781111	9.119975389	9.105284028	9.345024111	8.981065778	9.319169	8.942016167	9.516353667	9.215144833	9.184606556	9.363905611	9.145164167	9.4613065	9.100418667	9.337358167	9.393892111	9.494539222	9.591434944
ASH2L	9.414743556	9.432983611	9.233411833	9.313648278	9.0433635	9.406117222	9.306124	9.481320361	9.230122889	9.486556111	9.399477944	9.466761222	9.395702278	9.445171	9.317913722	9.262778306	9.487614556	9.514780463
ASIC1	5.990105667	5.892472611	6.094744944	6.235574222	6.0518005	6.3843425	5.610985278	6.285037972	6.151296556	6.184919833	6.149412333	6.206337778	5.870969833	6.051383333	6.064596648	5.703988694	5.7545555	6.039788139
ASIC2	5.118773222	5.472572944	5.233140444	5.699291417	5.420913056	5.069775222	5.354312778	5.320021435	5.172971389	5.267197796	5.179308444	5.308108833	5.380728556	5.282168778	5.172611722	5.338293861	5.215806778	5.352241056
ASIC4	5.612046444	5.565574111	5.889608472	5.533841889	5.624021333	5.794847389	5.694537472	5.300675056	5.632200685	5.796405583	5.4895695	5.431260056	5.628976444	5.437870722	5.546106528	5.827560889	5.133635472	5.771429204
ASIC5	4.926769222	4.372582111	4.300046611	4.325714278	4.5389005	4.725875611	4.724058139	4.866969278	4.583466944	4.558822833	4.355982389	4.459401278	4.270751944	4.502685056	4.5969975	4.426038667	4.810919694	4.387054778
ASIP	6.772425056	6.588870778	7.001467778	6.713899556	7.024254667	7.184128417	8.272669556	6.660819111	6.622584583	6.695524611	6.679452722	6.718246778	6.718568778	6.376745056	6.736231	6.683459944	6.980844972	6.651974972
ASL	7.645736	7.699978833	8.043166944	7.917632222	7.732477333	8.050852685	7.5952435	7.939167278	7.744144722	7.717621722	7.852666389	7.869750278	7.824879722	7.690334694	7.561062111	7.511941889	7.817784222	7.717621722
ASMTL	7.274648806	7.315811	7.412370778	7.425910167	7.176988028	7.565963694	6.762757333	7.369071139	7.393410306	7.3025515	7.421863889	7.46991375	7.205570972	7.230394611	7.263134722	7.275599028	7.473935444	7.315419361
ASMTL-AS1	7.061718194	7.103338333	7.048158139	7.265439278	7.347930028	7.177801222	7.514776889	7.142234398	6.957558694	7.471675	7.16105275	6.867226556	6.940211694	7.165311167	7.215222861	7.062476861	7.34550612	7.118318194
ASNA1	8.807620667	8.735720556	9.089016667	8.7744695	8.997680167	8.975296833	8.685360111	9.110446	8.776466778	8.655297833	8.769173111	8.829504333	8.629067556	8.635183111	8.581956056	8.409862028	8.920144278	8.733692111
ASNS	7.852179222	7.486932722	7.629478	7.562888889	7.535538528	7.3253695	7.402539278	7.198652444	7.561651444	7.26072125	7.687137361	7.460613074	7.4626305	8.182922611	7.582417278	7.383788833	7.742418167	7.349545972
ASNSD1	7.615515167	7.443200111	7.410625833	7.263728611	7.246330167	7.481359944	7.36717925	7.910541444	7.556791833	7.735671417	7.505987722	7.299575333	7.877240889	7.896573417	7.888265556	7.626839	7.553543889	7.667366556
ASPA	8.034396167	7.878131	7.247412333	7.887899278	7.648582278	7.393209977	7.441462667	7.904244278	7.6172415	7.880624833	8.167933222	7.945721333	8.025644222	8.1395115	8.466735	8.062418111	7.664457	8.324922528
ASPDH	7.012929667	6.946286278	7.153217778	6.945780556	7.239707056	7.105736111	6.991811611	7.013585722	6.840640722	6.984741278	7.027603139	6.785347111	6.903566278	6.878713778	6.769794222	7.195279222	7.131008444	6.921068667
ASPG	7.934250944	7.793923333	7.982210389	7.853046417	7.967369111	7.790451722	8.181517556	7.635811778	7.818386472	7.765867056	7.868850611	7.888711611	7.765867056	7.775136426	7.686226278	8.079788	7.861928963	7.806647111
ASPH	9.458005056	9.740286833	9.277940639	10.09331244	9.69097475	9.662672278	10.29956142	9.7717835	9.806651046	9.992325685	10.04501622	9.722436833	10.06633836	10.24522239	10.20544625	9.963493667	9.853372389	10.25691067
ASPHD1	6.669187972	6.624226861	6.717228667	6.693235028	6.588491278	6.852681861	6.683244611	6.678342722	6.741664407	6.424621	6.570223667	7.117315722	6.448596333	6.286024	6.305308111	6.144150278	6.892762	6.58064225
ASPHD2	5.707058056	5.961072389	5.824590222	5.949753833	6.26631	6.346829944	6.293638556	6.228365	6.0055505	5.941164352	6.007224556	5.7721085	5.455020583	5.772302889	5.804205667	6.101965556	5.206620833	5.842820194
ASPM	5.448967222	4.659935556	4.7690555	4.591273944	4.925472556	4.666083111	5.238335667	4.796824056	4.646834278	4.985992833	4.742250333	4.577328778	4.587398278	4.7690555	4.896901694	4.781619667	4.567737426	4.700182833
ASPN	10.29746722	8.143740167	8.000469111	8.539923574	8.352084333	6.399140778	7.642167139	7.514776889	8.449020861	7.839863333	7.929574778	8.878926111	7.767339944	8.226248222	8.397340833	9.081253111	8.156801167	8.376923278
ASPRV1	6.332327861	5.959427167	6.092926056	6.031189176	6.017324444	6.166130639	6.373457167	6.421393278	5.948620583	6.033220556	5.8746985	6.225661611	5.869625111	5.94505425	6.013201778	6.022979583	5.897739667	5.977717361
ASPSCR1	7.668797222	7.725886111	7.678395778	7.842878833	7.641286111	7.531090111	7.456828056	7.465574722	7.697754167	7.502941444	7.489171472	7.584514056	7.646015333	7.478730556	7.648794667	7.975985722	7.642488944	7.596087778
ASRGL1	6.942307278	6.952912417	6.684658889	6.775108278	7.169596713	7.051293444	6.674942861	6.8479115	6.928415722	6.876763361	6.937552722	6.868564	7.143009944	6.922034426	6.810421222	6.825753056	6.895056611	6.900333611
ASS1	9.661402722	10.14539733	10.54136352	9.934495167	10.08799944	10.67822611	9.768690861	10.44087944	9.896278028	10.202217	10.1775745	9.788474833	9.867814139	10.314225	9.936055167	9.842579444	10.48236944	10.09331244
ASS1P11	7.1147775	8.106466722	8.374061833	7.442038167	6.711400556	7.258504639	8.019894389	6.790324611	7.886700722	7.683553667	7.861651167	7.518204	7.636693667	8.121886167	7.615252556	7.624861722	6.867226556	7.862057148
ASTE1	5.987482111	6.111220472	5.977717361	5.844706539	6.179453472	5.813948778	5.469728148	5.915367667	5.937494778	5.862629278	6.181753444	5.804452278	5.926888444	5.869813111	5.586039556	5.898306611	5.934177444	5.888204833
ASTL	6.760297667	6.889893194	6.671131889	6.794237611	6.932818056	6.973703778	6.911384889	6.891760222	6.8290875	7.071469	6.678035611	6.652168167	6.657448056	6.71254613	6.622123583	6.847491139	7.091461389	6.6555615
ASTN1	7.130896278	6.395917278	6.678342722	6.609608755	6.626224833	6.552537389	6.760297667	6.2581135	6.645537806	6.603253	6.448785639	7.038450194	6.538113833	6.354601333	6.548902722	6.519497111	6.264312278	6.543744917
ASTN2	7.219816389	7.063769778	6.868761667	6.932073	7.126635667	7.205276167	7.529457444	6.824979389	7.020127667	7.212496722	6.968489889	6.892609667	6.918398306	7.121127583	6.961860056	7.160433278	7.005111528	7.117466611
ASUN	7.136729389	7.149267444	6.791738556	7.060116278	6.404411722	6.968744667	6.994797389	7.400020667	7.208882222	7.397924889	7.232185111	7.093004944	7.589328574	7.525812167	7.555050056	7.260866056	7.371297611	7.534499611
ASXL1	7.957196056	7.986836556	7.974242556	7.873771389	7.979508556	8.064568944	7.315419361	8.201879444	8.061587463	7.923681389	8.10035375	8.039014333	8.031158306	7.637584528	7.886700722	8.016200074	7.73514025	7.888478167
ASXL2	7.703982722	7.465843667	7.640293611	7.602111056	7.4775105	7.650952889	7.652363111	8.004721722	7.622111167	7.512259944	7.702849333	7.492695056	7.671450889	7.588540611	7.763199278	7.714520056	7.812784639	7.692474056
ASXL3	4.937940333	4.667664889	5.156312222	5.1080595	4.896570722	5.302913389	5.0789055	5.015349639	4.907061944	4.987601444	5.0296465	4.920022222	5.260149111	5.227303083	4.924630833	5.088116861	4.697568722	5.028243528
ASZ1	4.108772556	4.029649889	4.169896333	4.052099722	4.106141556	4.0578891	4.028002222	4.084898278	4.2884105	4.195567056	4.025673093	3.966135278	4.034905722	4.056361222	4.096089611	4.093260667	4.110348	4.136225333
ATAD1	8.601767398	8.696539056	8.566192167	8.730309833	8.320925056	8.361826083	8.760477556	8.711073778	8.671869861	9.148362667	8.758042444	8.633394417	9.166809278	9.494539222	9.177285111	8.718051806	8.761626722	9.167854722
ATAD2	7.179229222	6.658199944	6.422998389	6.781355148	6.671477056	6.897647722	6.170312046	7.124562444	6.579713528	6.897816222	6.883967139	7.000803944	6.673890444	6.833607833	6.7380485	6.550197833	7.049285694	6.7378755
ATAD2B	7.255970833	7.095834556	6.925322194	6.997618833	6.654013722	6.777309889	6.495095111	6.996499278	7.081073222	6.974289833	7.237233222	6.926712194	7.382408278	7.145498556	7.288846815	7.1276815	6.842170824	7.097390778
ATAD5	5.337076944	5.136068259	5.156948278	5.240602944	5.210486889	5.192643833	4.993511667	5.353983306	5.497964778	5.142266861	5.655540056	5.2888345	5.459716056	5.440049056	5.654861389	5.432034583	5.421343472	5.078543778
ATAT1	5.983001407	6.27350762	6.427257	6.132539741	6.217690407	5.695925056	5.957053019	6.091611574	6.162046981	6.114519481	6.090558481	5.960060148	6.1098005	6.041887963	5.916937093	6.414277074	6.452079796	6.152933056
ATCAY	6.810970556	6.901558167	7.011962472	6.789293056	6.98969075	6.708791278	6.890573444	6.631053306	6.753533444	6.774447056	6.724567833	6.790827389	6.670935222	6.8216385	6.714492722	6.80200525	6.923827667	6.801174833
ATE1	8.524089528	8.514058889	8.445976722	8.397844778	7.903988344	8.429647278	8.356275389	8.551352111	8.499483389	8.383017667	8.675014222	8.446252833	8.605600194	8.591043556	8.639972944	8.472718667	8.267438167	8.651252917
ATF1	7.934644222	7.936920556	7.822305278	7.987738833	7.482637389	7.945964306	7.375759611	7.975584889	7.886505389	8.160918667	7.944879	8.093918778	8.319492722	8.315452889	8.1276525	7.730904833	7.604674667	8.054094
ATF2	9.7548055	9.518236194	9.725340954	9.570995278	9.226714028	9.712339889	9.518236194	9.821764389	9.4247975	9.7548055	9.805214056	9.605500278	9.883183167	9.811062481	9.8458105	9.873905778	9.316109833	9.794653056
ATF3	8.015590556	7.459995556	8.406449389	7.978283139	8.49453975	8.543896944	7.884431806	8.339496444	8.232859083	8.293891444	7.969908963	6.983184222	9.085178833	8.037992222	8.186679111	8.314178333	8.138040056	7.309353889
ATF4	9.064115778	8.904723556	8.956517222	8.821458167	9.287372037	9.334768444	8.168679611	8.940224889	9.088612278	8.666768556	9.054933889	9.175657352	8.923672556	8.778619972	8.739025056	8.707457667	8.913768056	8.780988611
ATF5	7.152325694	7.0552185	7.212141778	7.200719889	7.227834	7.287448278	7.518855556	7.409644278	7.236905472	7.393410306	7.192472194	7.014241028	7.280265861	7.696749833	7.091175333	7.016639611	7.718978889	7.262972167
ATF6	9.230857417	8.881348111	9.206764444	9.099677694	9.475431389	8.675898167	9.152617333	9.063633889	9.131026889	9.163863889	9.103431444	8.877208278	9.306869111	9.179131722	9.396644056	9.517623333	8.941487167	9.2138485
ATF7IP	9.777819611	9.586108917	9.598647667	9.703520167	9.7452775	9.323417778	9.514780463	9.866584167	9.713751056	9.5058115	9.760998278	9.773518306	9.751765	9.601789722	9.775188639	10.10407467	9.594301722	9.768690861
ATF7IP2	6.032227556	5.941482222	5.535518583	5.663843778	5.236826417	5.078543778	5.066811083	5.756369972	5.610737278	5.616878833	5.772560222	5.877820278	5.848568833	5.944200778	5.869395444	5.736399389	5.847023194	5.6730615
ATG10	6.886790389	7.366227889	6.874499611	7.095113889	6.762637556	7.024254667	7.115262222	7.159368417	7.189981778	7.353391333	7.327808222	6.69296925	7.441731148	7.618064944	7.531524944	7.139792972	7.087700778	7.3406475
ATG101	7.5587625	7.510954861	7.507215611	7.604052574	7.303269833	7.982670093	7.017939139	7.652870528	7.668082944	7.588838556	7.490517333	7.677347111	7.2704255	7.141385833	7.129951	7.11696175	7.717091861	7.313237083
ATG12	7.055521583	7.210342	6.914733222	7.091175333	7.087845833	7.363901278	6.482395667	7.191232944	7.113073111	7.175583444	7.218119861	7.070736389	7.377348389	7.285367056	7.446940833	7.223550972	6.888279194	7.398484556
ATG13	8.195154806	8.185404667	7.8200875	8.290005667	7.870982667	8.417794	8.466735	8.395390389	8.449411444	8.5244535	8.362352333	8.397340833	8.122105333	8.395782111	8.435860167	7.891502944	8.403733667	8.453161667
ATG14	7.639693667	8.225733167	7.835745167	8.007563278	7.671085648	7.747727537	7.162220056	8.00677325	7.697862944	7.862497028	8.142176944	7.877111472	8.155186667	8.112755889	7.989277833	8.076447222	7.937324056	8.148026463
ATG16L1	7.163816111	7.178185194	6.598409556	6.817740815	6.676428944	6.763705222	6.212389889	7.355364833	6.841529574	7.0636645	7.088414611	7.006636944	6.77541825	6.903681056	7.063769778	6.883528611	6.853168278	6.784045556
ATG16L2	7.430096944	7.621094	7.529952444	7.471675	7.691032056	7.539557444	7.573341889	7.197430528	7.577909611	7.337982667	7.506097111	7.61329125	7.122971241	7.323366028	7.363137167	7.3957395	7.438910583	7.339807556
ATG2A	7.400144306	7.533642981	7.499148222	7.645888444	7.612773	7.540768935	7.861928963	7.607879889	7.517911	7.488822722	7.442340778	7.525812167	7.294698	7.443083167	7.393671	7.274984722	7.520412889	7.510954861
ATG2B	8.065874111	7.977445083	7.911779944	7.94474725	8.02826825	7.875420778	7.666352389	8.173617667	7.947163611	7.929331028	8.054353111	7.84657162	8.248889139	7.981877222	8.238059139	8.257386876	7.922150333	8.200550806
ATG3	8.495700787	8.601767398	8.614699028	8.562884556	7.939744583	8.204487139	8.552104833	8.528481333	8.479780574	8.645734444	8.553390972	8.516502611	8.540557722	8.732583972	8.657066444	8.5865105	8.136908611	8.605938694
ATG4A	7.000062	7.411860167	7.159368417	7.297646611	6.569738667	5.886187222	7.122653056	7.377005	7.271483667	7.644434	7.263338889	6.744349194	7.585375722	7.724015056	7.618575972	7.040915139	6.769912333	7.646875111
ATG4B	7.354865361	7.308760333	7.139892194	7.411704028	7.163052583	7.569248917	6.768189694	7.604052574	7.418738111	7.376447806	7.475167806	7.24238875	7.296217778	7.245316694	7.208024833	7.496249417	7.508676972	7.3287405
ATG4C	7.143009944	7.150376278	6.899191667	6.979353111	5.872587333	7.057566667	7.132256889	6.943832907	7.06644325	7.337442833	7.099373111	7.106544333	7.380410833	7.527733444	7.152325694	7.189696028	6.691894889	7.14705575
ATG4D	7.5819225	7.807791694	7.880388278	7.803322722	8.264908222	8.089697778	8.0364865	7.937507056	7.727502444	7.743667222	7.777565667	7.688961417	7.653103667	7.791104833	7.707375111	8.069858889	8.042649806	7.645108889
ATG5	7.929898556	8.110173898	7.766840722	7.941202111	7.762029667	7.4645935	7.674784444	7.881965611	7.923099667	8.0859055	8.045484056	7.9498715	8.257212167	8.283351	8.276380056	8.116829667	7.640610889	8.151261556
ATG7	8.251693556	8.258532444	8.282048667	8.000953056	7.799775778	7.696206	7.582334167	8.041781	8.198215222	8.018013741	8.141333833	7.891995222	7.971078806	8.334494333	8.151261556	8.4347285	7.941814222	7.958509389
ATG9A	7.519207731	7.748209056	7.656907389	7.836499222	7.455822833	8.027717528	7.411704028	8.023561861	7.922506694	7.713087111	7.840480611	7.766036167	7.585477667	7.667760333	7.696749833	7.499148222	7.839349056	7.761373185
ATG9B	7.371511056	7.499148222	7.625250611	7.431560944	7.821733444	7.360898556	7.750844667	7.265248556	7.277409611	7.513887111	7.342761778	7.642488944	7.362108222	7.266347833	7.515354667	7.538454722	7.224661667	7.293451833
ATHL1	7.623888278	7.6391465	7.30738788	7.443537833	7.644270944	7.209786833	7.501660556	7.468467722	7.714194361	7.596237278	7.529457444	7.675002667	7.067680111	7.120464065	7.416709722	7.392890778	7.187723306	7.427871
ATIC	7.868850611	7.916647889	7.629907056	7.856375056	7.484022	7.268148444	7.290102611	8.009079259	7.667245722	7.881017056	7.801151889	7.946399722	7.595554083	8.125863778	7.744989833	7.377348389	8.154773611	7.755824389
ATL1	6.352526944	6.462843167	5.7249335	6.339656417	6.011307389	6.068231	6.3578565	5.987748778	6.494256111	6.532588574	6.612880333	6.519870889	6.785559333	6.410241722	6.484069167	6.411226444	6.124615361	6.752908722
ATL2	8.508120667	8.514318389	8.082641	8.167421639	7.822880278	8.217514444	8.5809005	8.190249278	8.128518167	8.777864556	8.630953778	8.420837944	8.701263611	8.856000833	8.807620667	8.174411444	8.334494333	8.722210389
ATL3	9.559825778	9.555468139	9.134758	9.725340954	9.290306361	9.244516611	10.12060461	9.350314111	9.830068611	9.742941222	9.975264157	9.512895194	9.876056417	9.864487352	10.01315933	9.646086611	9.503613167	10.05987989
ATMIN	8.163091833	8.257386876	8.600939056	8.498112204	8.522842778	8.500390056	8.604588944	8.5053985	8.232038389	8.311509167	8.245610861	8.356043056	8.497117444	8.313909833	8.327794444	8.5470205	8.453686167	8.553754611
ATN1	8.167421639	8.323445778	8.225733167	8.380984852	8.402398389	8.407404815	8.143547333	8.278293	8.379206	8.007343694	8.412958722	8.515817389	7.865022	7.825711444	7.97515025	7.998594556	8.354393056	8.027717528
ATOH1	6.698511111	6.711400556	6.880306444	6.76622925	6.865016722	6.789487	6.863029889	6.483431	6.863029889	6.587030278	6.640793583	6.707071583	6.552537389	6.947635889	6.813246333	6.789487	6.345988222	6.757985111
ATOH7	6.1151065	6.121915778	6.355908111	6.026918056	6.331903167	6.279521389	6.059429204	6.096351861	6.230725972	6.061813222	5.931658306	6.148908611	6.1755865	5.833766389	6.084591806	6.279013722	6.419055056	6.015642889
ATOH8	6.650960667	7.513173444	6.563778889	7.105518264	6.871121056	6.949087556	6.917459167	7.045942111	7.018306111	6.767902333	7.137265611	7.041899861	6.744537167	6.751398333	6.726238194	6.923444222	6.907527611	6.925056222
ATOX1	8.101244611	8.265144944	8.701975778	8.384195056	8.334900944	8.369952167	7.967594944	8.288916	8.289829444	8.076106333	8.201879444	8.119775056	7.974242556	8.063038444	8.073504833	8.369952167	8.520418444	7.991194056
ATP10A	6.597693556	6.714091296	7.067345556	6.991970944	6.851354056	6.722716944	6.536606278	7.102298	6.845399583	7.309353889	7.081653778	6.307932111	6.733952056	6.850214056	6.785140972	6.581747	7.083572222	6.799300148
ATP10B	5.541904222	5.706273778	5.63073	5.670933444	5.528449889	5.799085278	5.8671135	5.785618056	5.417178222	5.737196852	5.405571111	5.635739222	5.64622575	5.827058333	5.662207056	5.561879444	5.730204806	5.562187778
ATP10D	8.098870167	7.706376	7.401019278	7.770955963	7.5558485	7.770955963	8.006972389	7.955095278	7.564486333	8.197553444	7.875420778	8.130917944	7.986836556	7.996119111	8.002240167	8.317366	7.596456111	7.906025917
ATP11A	8.369210111	7.588838556	7.293451833	7.595554083	7.447557778	7.745738722	7.036199944	7.619325278	7.743297056	7.674784444	7.812076333	8.020824611	7.227627056	7.404861352	7.741035	7.591169222	7.605423	7.380264546
ATP11AUN	5.328122444	5.389886056	4.985658917	5.441753333	5.418316444	5.334079	5.118358611	5.407628444	5.424055861	5.309071611	5.204051333	5.504211222	5.396816944	5.524970444	5.230371944	5.321621852	5.769010444	5.643742722
ATP11B	8.768708074	8.614207278	8.728660444	8.619331278	8.654600222	7.606076444	8.914952667	8.798968583	8.763098639	8.606859333	8.790396333	8.692079778	8.980407278	8.717681444	9.136539667	9.1065575	8.2007145	8.928358278
ATP11C	7.426645333	7.671450889	7.442038167	7.573341889	7.417823361	6.910164509	7.536258167	7.606875833	7.588838556	7.823039333	7.689367056	7.605074833	7.986458167	7.903334556	7.909915556	7.780487444	7.433869556	8.024831861
ATP12A	5.3926235	5.604329	5.655246778	5.815780889	5.595905167	5.967286778	5.946200083	5.918398667	5.653152639	5.8717865	5.487849111	5.513530111	5.498265463	5.427525111	5.675971	5.304953222	5.527293167	5.505056278
ATP13A1	7.780009778	7.671085648	7.691032056	7.673024778	7.211154444	7.769433611	7.967002278	7.597214556	7.635255	7.687826833	7.6757625	7.876927093	7.420035056	7.633797833	7.475908139	7.555390889	7.646015333	7.571520019
ATP13A2	7.057566667	7.084786611	7.215077778	7.209302056	7.191400889	7.458804333	7.079385167	7.492695056	7.2688595	7.206737222	7.202102444	7.1797965	7.047000333	7.003689333	6.779166778	7.010446611	7.324113	7.004676148
ATP13A3	9.876056417	9.715371611	9.608014139	9.844026278	9.587423	9.552695556	10.05789198	9.955772389	9.780091222	10.02955467	9.836636056	9.617839389	9.932403111	9.902959	10.00650791	9.629970056	9.8378655	9.777819611
ATP13A4	5.308824444	5.220226333	5.170183833	5.426897333	5.194593778	5.045347278	5.352919111	5.167722556	5.443054056	5.257306667	5.288484056	5.3850845	5.325347111	5.174503185	5.180373056	5.162695361	5.154405944	5.4392845
ATP13A5	5.224954833	5.462634167	5.199311056	5.133122889	5.227684556	6.059827889	5.430611111	5.067096222	5.068959972	5.384749333	5.226636611	5.429827361	5.103362278	5.301577	5.334573278	5.117771889	4.952007444	5.42039
ATP1A1	10.34652556	9.672839889	9.157805611	9.303043556	10.39579056	9.4547135	9.190041222	9.473046	9.982748167	9.801363556	9.582396944	10.28709333	9.573662222	9.233411833	9.510188833	9.379769213	9.255298667	9.54035712
ATP1A2	7.285666	8.835733861	8.279669556	8.841080833	8.630459	8.680027722	7.901327333	8.422962333	8.055687139	7.629651083	8.072217722	8.878250833	8.642387194	7.861468667	8.230840444	7.013867833	8.492288444	9.270517167
ATP1A4	5.415020144	5.408723333	5.347350778	5.569633333	5.83821413	5.583955389	6.170516833	5.401500333	5.604637639	5.639812	5.519146778	5.499369389	5.410475333	5.736823778	5.643742722	5.527812111	5.457702611	5.676388056
ATP1B1	8.630459	7.989277833	7.893280981	7.297812	7.272613667	6.742415111	6.891219889	7.4626305	7.798217111	7.717252444	7.6215605	8.306622944	7.613977222	7.828829778	7.664191833	8.190249278	7.862292722	6.849374083
ATP1B2	6.7056555	6.821872694	7.140362889	7.128746056	7.441462667	7.712275944	7.131008444	7.164032111	6.997442111	6.95810825	6.968313556	7.119738111	7.072559778	7.011244944	7.110079333	7.125197806	7.047562083	7.033617167
ATP1B3	6.319617833	7.154945	7.277327583	6.923253833	7.682096667	5.960510944	6.116258333	6.79331	7.598069361	7.034113278	7.0737605	7.204697	7.211966583	6.997618833	7.335746833	6.913745389	6.753673167	6.673569889
ATP1B3P1	5.4613335	5.560875556	5.705786278	5.600492167	6.028718167	5.637756556	5.653152639	5.255472611	5.784699722	5.679599	5.390324056	5.565160944	5.513832111	6.171993722	6.024659944	5.949753833	5.992546	5.524970444
ATP1B4	6.366062056	5.765755944	6.352096944	6.132266	6.083795833	6.131555083	6.787136907	6.107952889	6.219498528	6.181313639	5.940880111	6.179047889	6.136664556	6.075049278	5.998638833	5.910220556	6.501817722	6.177942
ATP2A1	6.339047444	6.388049222	6.450957278	6.358461611	6.357714889	6.665522611	7.090557167	6.371899111	6.313002	6.402666833	6.233765889	6.507419611	6.033220556	6.268657667	6.384056	6.264312278	6.066052259	6.335120833
ATP2A2	9.572000944	9.095690444	9.130401028	8.964017278	8.771964833	9.158325028	8.972340833	9.298736333	9.299245056	9.232184722	9.172220667	9.271600167	8.762694278	9.185779944	9.179131722	8.908914667	9.4247975	9.011824889
ATP2A3	7.421285611	7.377985611	7.272189907	7.347739056	7.505987722	7.239587444	7.621094	7.282161056	7.255237056	7.334541944	7.175782778	7.508347389	7.066238167	7.236905472	7.228247222	7.3737695	7.226831472	7.137047611
ATP2B1	9.493485444	7.777565667	8.110911222	8.08477525	8.760178333	8.2772825	8.062781333	8.311916444	8.503950333	8.443684778	8.314178333	8.637478278	8.376698444	8.425603722	8.5053985	8.323700704	8.46469775	8.115268
ATP2B2	7.175782778	7.134546139	6.950416389	7.173708889	7.128044833	6.8075855	7.812230778	6.780343463	6.938011333	6.985964389	6.970535722	6.923253833	7.066670769	7.12679725	7.098506722	7.077290444	7.215433944	7.177076056
ATP2B3	6.551835611	6.550585611	6.298200167	6.459158944	6.971143389	6.840788833	7.088542056	6.463694611	6.629755333	6.725805667	6.521234778	6.425388194	6.620029667	6.541194556	6.594013778	6.464693111	6.633872778	6.756545667
ATP2B4	11.01382667	10.92177111	10.34784944	10.98650685	10.60250778	10.96043028	10.38460222	11.00286342	10.7860737	10.87523593	10.87121889	10.70134759	10.42251556	10.57508444	10.56837917	10.74736556	10.85341944	10.66523389
ATP2C1	8.735080083	8.642054111	8.418266889	8.865760944	8.380158444	8.591792167	9.334768444	8.915541417	8.609342852	9.102173778	8.872763167	8.663405056	8.699170861	9.253148833	9.063219792	8.692818333	8.777864556	8.912206361
ATP2C2	6.176180833	6.081064722	6.122160389	6.090306167	6.198710278	6.345578167	6.621006444	5.996680778	6.144150278	6.293083778	5.961072389	5.943967556	6.204460778	6.243202556	6.248614528	6.224696611	6.218489944	6.161348444
ATP4A	6.579922611	6.6722635	6.333024278	6.528611833	6.78349125	6.285177222	7.323767222	6.678573759	6.61509563	6.467408639	6.688400278	6.44842313	6.622123583	6.686938833	6.695968056	6.803526333	6.1098005	6.742588278
ATP4B	6.396291944	6.639472444	6.770277389	6.690130389	7.206153454	6.549059056	6.394785111	6.443075139	6.634636546	6.612660778	6.343019	6.493446444	6.680131	6.387715556	6.542519139	6.702033667	6.750820667	6.436805611
ATP5A1	9.936055167	10.12505715	10.19309311	9.811062481	9.934495167	10.57166778	9.934495167	10.14380533	9.650936722	10.08178842	9.812288167	9.886113	9.663710833	9.984444667	9.7452775	9.898462833	10.314225	9.821764389
ATP5B	11.24621833	11.5712775	11.39191556	11.11326556	11.14655	11.37345778	11.43968889	11.32765944	11.01382667	11.53581833	11.32765944	11.39191556	11.13459889	11.49816278	11.10134833	11.11988611	11.38227228	11.28956261
ATP5C1	9.673646111	9.844026278	9.907475333	9.453697778	9.642735	9.456301	9.839418611	9.582396944	9.541469556	9.715371611	9.733324074	9.625746528	10.02041433	9.848514222	9.648979278	9.924187278	9.676442083	9.765677574
ATP5D	8.612233278	8.842945778	9.462262528	9.033369444	9.199490222	9.200041167	8.730309833	8.988848722	8.839118778	8.827674333	8.780122611	8.899622986	8.775794889	8.813323944	8.523169056	8.876113056	9.269758556	8.800710722
ATP5EP2	7.398794333	8.093681278	8.912206361	8.314178333	8.069858889	8.017531778	7.784770333	7.979098657	8.214215889	7.524411278	7.941202111	7.751817889	8.253431389	8.115481722	8.320484667	8.977284167	8.003990111	8.029853778
ATP5F1	8.2151965	8.261003167	8.153510889	7.872915278	7.677044222	8.081806	7.743984278	7.93545625	7.858021472	8.248889139	8.146643833	8.018013741	8.196606889	8.119534722	8.065702556	8.225350056	7.855171222	8.156192611
ATP5G1	8.314893222	8.038833583	8.730309833	8.328086833	8.553754611	8.207112556	7.965605444	8.425027111	8.154213889	8.238059139	8.126851056	8.104149556	8.138697944	7.801151889	8.016522667	8.1181625	8.511575444	8.022361611
ATP5G1P5	5.097423083	5.228450444	5.097423083	5.290700333	4.453748167	5.063789139	6.0347515	5.100050833	5.053527056	5.223532056	5.321954167	5.171738056	5.198807389	5.018708333	5.173789111	5.100050833	5.086181778	5.304570889
ATP5G2	8.557067222	8.827226833	9.1065575	9.042319222	8.919564667	8.946268556	8.257212167	8.733692111	8.859395167	8.634123	8.641352944	8.733149139	8.658073944	8.615522	8.532496833	8.950158361	8.800710722	8.675898167
ATP5G3	6.8221955	6.920938944	7.372416722	7.076848778	6.947635889	7.188593111	6.903681056	7.245725778	7.130270778	7.152325694	7.100182944	6.906066472	7.039716806	6.960330222	7.01468537	7.022772722	7.3253695	6.905766556
ATP5H	10.29430389	10.65804361	10.774295	10.43076667	10.12060461	10.0152665	10.53815389	10.10271408	10.47824778	10.21176686	10.41096667	10.51756833	10.37505889	10.43491389	10.37181167	10.37505889	10.14539733	10.1977
ATP5I	9.067180833	9.093179111	10.30160722	9.206764444	9.673646111	9.584375889	9.192297667	9.246477333	9.068227833	8.636020056	8.899622986	9.032030778	9.195951944	8.786223537	8.909783889	9.600030861	9.319169	8.797613722
ATP5J	7.170080111	7.705280722	7.759499778	7.518448778	7.107584278	7.444443611	7.532726722	7.315085389	7.524014778	7.671450889	7.482637389	7.644270944	7.7808705	7.816384611	7.876540833	7.756186972	7.749867556	7.640749333
ATP5J2P3	5.357134833	5.424755667	5.032323611	5.324711278	5.258504833	5.052059333	5.545125111	4.926314028	5.49912825	5.253939833	5.107082389	5.283754111	5.358580667	5.643906194	5.462377167	5.347083833	5.175335167	5.654447139
ATP5L	9.537953889	10.24716806	10.42527778	10.01178094	9.921006	10.22554278	9.682554111	10.00422928	9.798947472	9.784167944	9.894548056	9.992325685	9.973489722	9.746978278	9.815764907	10.10104506	10.14908092	9.6887915
ATP5L2	5.893004056	6.389515778	6.692135778	6.514283806	6.252769278	6.026613611	6.149412333	6.556967611	6.617182944	6.334339556	6.626407194	6.094296444	6.364357167	6.78349125	6.608895889	6.187808667	5.696769389	6.416469667
ATP5O	9.492087972	9.670115528	10.34114185	9.856746444	10.38061529	9.630768685	9.722436833	9.900780833	9.476936611	9.719585278	9.486556111	9.381470222	9.743893278	9.111065722	9.612294278	10.22349544	10.01016856	9.625746528
ATP5S	6.602786389	6.830590333	6.650465333	6.745737278	6.394268333	6.932818056	6.307116083	7.030872	6.813960333	6.912380972	6.77566538	6.635681917	6.531621139	6.941246611	6.832993222	6.219262778	6.995249667	6.6361115
ATP5SL	8.128291444	8.261774167	8.037992222	8.138697944	7.973605139	7.837963056	8.041781	7.984923111	8.219674333	8.203073278	8.162117167	8.489434917	7.952291111	8.156801167	8.135163907	7.821020722	8.0364865	8.121677889
ATP6AP1	9.1359195	9.176178556	9.047649	9.097293722	8.911489833	9.291054222	8.926221056	8.7966495	9.120534889	8.916408778	8.907366333	9.144646222	8.697360444	8.7962155	8.753559278	8.671427611	9.067180833	8.808101111
ATP6AP1L	6.577281528	6.746732778	6.567876694	6.573342417	6.640650167	7.220996778	6.957558694	7.091028389	6.842170824	6.751398333	6.971321306	6.560855806	6.626093444	6.768798806	6.723565222	6.393553861	6.953902556	6.944394556
ATP6AP2	9.600030861	9.559825778	9.52350325	9.68510225	9.4547135	8.114062667	9.44813	9.190041222	9.675144556	9.730743389	9.743893278	9.575698389	9.641636639	9.676442083	9.822799333	9.816880056	9.284950667	9.686495028
ATP6V0A1	9.247542944	8.976699056	8.875206167	8.828155556	8.362184444	8.579727778	8.5418705	8.981065778	8.830638111	8.928750111	8.898754056	8.961023722	8.787075444	9.045314944	8.797096972	8.874447296	9.112679574	8.821458167
ATP6V0A2	7.326028722	7.090322	7.094862	7.005754722	7.050985889	7.151395796	6.555384	7.335334833	7.095502028	7.114922	7.356183083	6.913052333	7.239235556	7.177300278	7.337053593	6.983444028	7.386280278	7.154335889
ATP6V0A4	6.155043472	6.024659944	6.254549	6.082975361	6.096351861	5.950002833	6.252575222	5.282168778	5.883082944	5.991445889	5.916206833	6.045508333	5.805819778	5.842820194	6.040895444	6.013201778	5.8027665	6.114341917
ATP6V0B	8.107084944	8.200550806	7.934421611	7.956565444	7.710669389	8.016200074	7.670333667	7.914940333	8.254365389	7.710924944	7.900167389	8.108108667	7.476547194	7.752493009	7.745513806	7.692792056	8.007563278	7.558516833
ATP6V0C	9.279588278	9.560984972	9.512895194	9.390421361	9.359018944	9.414743556	9.081253111	9.227491722	9.357558444	9.153281611	9.200041167	9.5195175	8.882935222	9.084514333	8.923672556	9.136539667	9.485887	8.990515296
ATP6V0CP1	5.656850889	5.190863944	5.717017097	5.519912889	5.983240444	5.808160111	5.314978333	5.792223611	5.372030056	5.521178389	5.239843778	5.419082944	5.566886444	5.500746139	5.593254	5.759537028	5.359994278	5.529596556
ATP6V0D1	8.797613722	8.648372278	8.549175722	8.5561175	8.618353556	8.679239222	8.597919833	8.660001833	8.808527056	8.681880833	8.560665222	8.775366222	8.369516889	8.526568333	8.3760035	8.417240778	8.67215225	8.345903444
ATP6V0D2	4.384847778	5.328854611	4.478459111	4.452893917	4.264015278	4.476764083	4.308169556	4.394386667	4.352258722	4.504017389	4.215590389	4.736613333	4.359441278	4.449403611	4.546609333	4.263510722	4.206326806	4.0578891
ATP6V0E1	10.42251556	10.312165	10.34336611	10.41368056	10.19557826	9.869504519	10.16677978	10.27456537	10.11629572	10.1977	10.24278006	10.35542539	10.04328194	10.25691067	10.16677978	10.15045472	10.20958261	10.14539733
ATP6V0E2	7.277565611	7.547207944	8.000953056	8.0732285	7.999677	7.690209917	7.196086333	7.889546722	7.714344944	7.675585944	7.614954639	7.528210944	7.531958139	7.382091833	7.559146944	7.761373185	7.8816125	7.697553917
ATP6V0E2-AS1	7.173221833	7.293693556	7.478889556	7.404526278	7.668797222	7.583354685	7.265248556	7.466284611	7.293296111	6.922219389	7.397924889	7.170992889	7.427333889	7.469574333	7.202380889	7.435491444	7.534127528	7.318131722
ATP6V1A	8.761888444	8.612233278	8.054353111	8.682208389	8.080241222	8.496032222	8.517992889	8.908914667	8.567807056	9.055585778	8.474788333	8.567807056	8.66749225	9.038408333	8.663405056	8.598309759	8.969208222	8.8375865
ATP6V1B1	7.446363611	7.415162778	7.314681833	7.287939926	7.409644278	7.339807556	7.823219056	7.227511148	7.2325825	7.267475111	7.358251778	7.503572333	7.026174537	7.230083611	7.346573556	7.248547444	7.291244417	7.266901694
ATP6V1B2	9.556648167	9.413898852	9.499692333	9.507651111	9.563908111	9.235622167	9.256940556	9.768690861	9.623367278	9.851493222	9.375293778	9.185367778	9.558737917	9.620281583	9.577742722	9.884684972	9.469838685	9.663710833
ATP6V1C1	8.679239222	8.675014222	8.059982889	8.339256722	7.551333833	7.525453306	8.572607944	8.413923944	8.396486222	8.684992778	8.720458056	8.450033833	8.705675167	8.914952667	8.674572972	8.464569	8.284275333	8.833959556
ATP6V1C2	5.938010389	6.059186944	6.426745454	6.269863167	6.170516833	5.934993889	6.540475389	6.249428611	6.099056278	6.355039944	6.351364278	6.064962861	6.540187722	6.056120778	6.383372361	6.31534325	6.179453472	6.135893167
ATP6V1D	7.913988056	8.115820444	8.105083833	8.396816444	7.390610167	7.203863611	7.841376944	7.380127861	7.930709083	8.482222722	8.180414	7.675190167	8.115820444	8.281865778	8.083684917	7.941814222	8.054353111	8.110173898
ATP6V1E1	8.218416778	8.871821722	9.190809889	8.903318889	8.904723556	8.580325722	8.755993333	8.797613722	8.765864222	8.516129241	8.651763778	8.449655056	9.102723444	8.970265111	9.001808056	8.870836611	9.180437833	8.939040556
ATP6V1E2	6.316033833	5.887487222	5.847724333	5.929274889	6.185603231	5.819347556	6.524308833	5.816431389	5.940130944	5.852183361	6.176180833	5.926888444	5.711043333	6.108402861	5.935569833	6.068231	5.532032833	6.057319611
ATP6V1G1	9.054382083	8.831289667	8.983242713	8.934656417	9.173355611	9.255687222	8.700010778	9.023750778	8.635183111	8.664969	8.686179889	8.722554889	8.922526222	8.753559278	8.682848139	9.025177444	8.873218944	8.7820695
ATP6V1G3	4.419505944	4.657700278	4.406559278	4.719832	4.663113389	4.37645075	4.589173611	4.9279455	4.719292611	4.557027222	4.562913389	4.670820056	4.731842667	4.786324528	4.685716111	4.801264611	4.906036278	4.835761278
ATP6V1H	8.004721722	8.118388167	7.906438722	7.949314167	7.849488556	7.970748222	7.434524389	8.20728025	7.885758833	8.061587463	8.059598667	7.868555833	7.894509944	7.906025917	7.968715389	7.902877278	8.129947556	8.047855306
ATP7A	7.689713778	7.549992167	7.410126333	7.385656944	7.398921111	7.269922111	7.606342056	7.554368778	7.563853944	7.624238694	7.610354444	7.383102111	7.884879611	7.836317056	7.860843759	7.770955963	7.552965398	7.702599167
ATP7B	7.379153722	6.985190111	7.023152685	6.946978556	6.690695639	7.415492389	7.0169385	7.282924	6.797812444	7.131008444	7.340168556	7.677730222	6.779864722	6.693235028	6.744537167	6.748406444	7.232025417	6.989985278
ATP8A1	7.362714139	7.213079278	7.112861778	7.576342074	6.89700537	7.063305222	7.066547102	6.796160111	6.888084833	6.890078333	7.171387306	7.545282389	7.494053778	7.743465278	7.375632111	7.260397583	6.8479115	7.045804944
ATP8A2	5.142266861	5.194593778	5.284783278	5.201002389	5.243905167	5.215172056	5.210226667	5.081406972	5.066375556	5.15973	5.247728944	5.080755389	5.251729694	5.192917167	5.103866389	5.353238046	5.059915333	5.267943
ATP8B1	6.660231333	6.997178167	7.085312639	7.000620111	6.943261926	7.451656611	6.463054972	6.99312	7.251723037	7.102113722	7.119864333	7.066670769	7.644604667	7.046404875	7.434470861	6.957888667	7.0552185	7.21915475
ATP8B2	8.197981333	7.410047944	7.075789778	7.503880944	7.790162444	7.671085648	7.522874278	7.606076444	7.676578611	7.585658222	7.576903222	7.713516194	7.366914389	7.364542278	7.332521722	7.564629056	7.375632111	7.368956667
ATP8B3	7.058869056	6.869600667	7.14631	7.0926775	7.059607889	6.7056555	7.537583111	6.774447056	6.945461556	7.130437056	7.003483944	6.768918417	7.143562056	7.082294667	6.924678833	7.255852917	6.915790296	7.0263235
ATP8B4	8.178991333	7.8955845	7.856858778	7.900939574	7.279650694	7.485636444	7.721279278	7.989917019	7.706892222	7.961239139	7.815133222	7.836317056	7.821020722	7.984309611	8.060913	8.380499917	7.400020667	7.843419833
ATP8B5P	4.826077944	4.989638222	5.120420889	4.966140111	5.295829167	5.176155861	5.190863944	5.270446667	5.171738056	5.064073611	4.958795389	4.587398278	4.864585222	5.041666833	5.245019111	5.095652944	4.661444889	5.121118
ATP9A	9.314463556	9.465116639	9.560984972	9.911962611	9.609727778	9.955772389	9.555468139	9.952102444	9.773518306	9.359953056	9.730743389	9.361844889	9.381470222	9.470551333	9.508960056	9.343474593	10.1977	9.900780833
ATP9B	8.019170778	7.921562111	7.852380556	7.781899222	7.681628778	7.909915556	7.575323778	8.054353111	7.670517583	8.172974028	7.840041556	7.796395944	7.920176574	7.865553278	7.844475611	7.856506639	7.679182833	7.985825
ATPAF1	6.973985278	7.194267167	7.149090611	7.185723556	6.837332278	7.359677556	7.415861889	7.421285611	7.212496722	7.2688595	7.115105889	7.230394611	7.316168667	7.434524389	7.248547444	7.171601222	7.207824222	7.249289222
ATPAF2	7.346899167	7.3958855	7.348758417	7.421863889	7.330737444	7.401772139	7.44624663	7.646196611	7.379496556	7.437852611	7.423197611	7.498023667	7.220845028	7.541068222	7.259956833	7.153713787	7.562247333	7.359293861
ATPIF1	6.744705028	7.141763611	7.356507694	7.074710056	7.018306111	6.786949056	6.353759389	6.998304	7.410126333	7.039716806	7.110553333	7.056755944	7.367962722	7.197318556	7.075789778	7.178584167	6.916461417	7.139892194
ATR	7.691175759	7.497731917	7.373910278	7.607220778	7.319729778	7.541947056	7.454231185	7.924743278	7.614739944	7.947163611	7.750262611	7.203863611	7.916974389	8.020824611	8.027866889	7.708275167	7.761373185	7.850753833
ATRAID	9.131026889	9.0798525	9.441395111	9.213186944	8.836106444	9.241123167	8.756657889	9.232715694	9.064115778	8.765864222	9.100894833	9.0603895	8.993847333	8.925074083	9.020892833	9.203678889	9.140365278	8.847484889
ATRN	8.677353444	8.259002833	8.250536019	8.318994611	8.237613389	8.421097917	8.379206	8.380984852	8.364588333	8.406124611	8.386849778	8.3088885	8.351519833	8.409862028	8.448765833	8.474558056	8.520951111	8.317098611
ATRNL1	6.815206	5.151503222	4.950319222	5.135467056	5.362571139	4.324995056	4.919171111	4.838524472	4.987601444	4.917090333	5.009104426	5.740895778	4.83121637	4.821282833	5.022178778	4.484961278	5.031724167	4.929214222
ATRX	8.040994694	8.071210306	7.663082194	8.201879444	7.861790833	8.044521889	8.105617444	8.528930694	7.857311333	8.291287167	8.097104074	7.740596778	8.435145444	8.439399944	8.489867306	8.106721667	7.837617667	8.607231806
ATXN1	8.180937083	7.5056725	7.368101	7.8543715	7.619941333	7.97515025	7.182799111	8.238281417	7.715459667	7.796002583	7.955751333	7.456158556	7.724535611	7.540172611	7.641947111	7.527219556	7.748866722	7.856654056
ATXN10	8.722210389	8.119775056	8.237148444	8.237613389	8.231368056	8.448765833	8.235288778	8.406124611	8.056953	8.370166889	8.245800222	8.370673167	8.343184278	8.504282083	8.438876389	8.241778361	8.5622135	8.439399944
ATXN2	8.792342889	8.899622986	8.708881222	8.808527056	8.632073444	8.842945778	8.650314222	9.010432333	8.864062	8.762694278	8.980407278	8.746828833	8.778164667	8.818243333	8.845673389	8.663003778	8.887782806	8.896680111
ATXN2L	7.581790889	7.691835111	7.538927028	7.692156167	7.367962722	7.451040204	7.002186833	7.289349833	7.760919278	7.338986444	7.541767056	7.673678556	7.246171333	7.322836583	7.386098222	7.113359167	7.537035259	7.453179778
ATXN3	8.659639028	8.621325556	8.301067111	8.736887565	8.544626	8.805834889	8.717681444	8.679708722	8.610882556	8.817861222	8.818243333	8.582346944	9.124708667	8.953307389	8.950632	8.830638111	8.472718667	9.201942778
ATXN3L	4.152763097	3.679585222	4.150103556	4.2937065	3.789491	3.761533222	4.132961944	4.287053833	4.047778583	4.0946365	3.779474111	3.928971111	4.322345222	4.086436333	4.095357111	4.219672833	4.829930111	4.277279028
ATXN7	8.429319889	8.241778361	8.161439074	8.241952917	8.346137611	8.247130556	8.022536667	8.122855667	8.297632778	8.279983	8.361322333	8.146895167	8.080241222	8.077292722	8.229693667	8.195690167	8.034703444	8.197981333
ATXN7L1	7.194095454	7.089684019	7.229183389	7.231171009	6.945215472	7.218399565	7.338121917	7.238022074	7.263338889	7.066547102	7.172932046	7.122971241	7.153713787	7.164919148	7.188718324	7.371733343	7.026174537	7.245036139
ATXN7L2	6.664845278	6.729455556	7.029577667	6.868930611	6.930346278	6.942874185	6.681219278	7.001813778	6.588870778	6.726399667	6.549307222	6.963781333	6.669187972	6.654748056	6.520285056	6.604558167	7.218399565	6.401606222
ATXN7L3	6.711117444	6.826062528	6.672587222	6.779864722	6.579713528	6.215814667	5.9820655	7.115439444	7.129794444	6.690130389	6.784805389	6.977274278	6.659141278	6.700804444	6.67374925	6.610835583	6.864708167	6.822677833
ATXN7L3B	8.432601833	8.495274852	8.016906889	8.233855278	7.937081389	8.822008056	7.913737389	8.477892472	8.346378611	8.568858722	8.501282111	8.633729	8.324297611	8.575856556	8.371019444	8.143740167	8.326724111	8.542540194
AUH	8.467024	8.473394278	8.636363611	8.334297806	8.681209444	8.406124611	8.299012722	8.061921778	8.267898833	8.20728025	8.445615241	8.5561175	8.153706722	8.287414667	8.217804667	8.363822556	8.356917	8.297093278
AUNIP	5.088929556	5.038965111	4.946336444	4.942265833	4.851410222	5.501647222	5.168821	5.048552	5.026196019	4.8377315	4.792892889	4.749065111	5.135097167	4.974853167	5.039334944	5.067713167	5.248826722	4.785433722
AUP1	8.536092556	8.509250833	8.741085667	8.508120667	8.452055491	8.522842778	8.712905056	8.400606278	8.657389944	8.3283725	8.537753444	8.545492278	8.422729167	8.289137889	8.333436056	8.575856556	8.414475806	8.358259111
AURKA	5.048552	5.494531444	5.306421333	5.036226333	4.780639889	4.948907444	4.977342361	5.220226333	5.300991278	5.435636222	5.389017944	4.796113944	5.579843444	5.616275556	5.158243111	5.143805333	5.241549611	5.027887889
AURKAIP1	8.729928778	8.885163611	9.495625361	9.030411528	9.492087972	9.322876194	9.000693944	8.900086389	8.825954	8.912206361	8.653517083	8.838628	8.601767398	8.616688917	8.610466694	8.615808028	9.038408333	8.575528222
AURKB	7.064485611	7.231809222	7.213079278	7.357182833	6.998614083	7.320367889	7.614354167	7.093867389	7.154335889	7.388469694	7.096106139	6.887362778	7.045942111	7.146603139	7.330196778	7.460182222	7.297123241	7.119738111
AURKC	7.187893667	7.053354556	7.085206944	7.313347056	7.274161944	7.376113333	7.540409	7.175583444	7.113359167	7.301715528	7.163594944	7.083085056	7.142391694	7.177446111	7.292252444	7.262504889	7.248963204	7.399827333
AUTS2	6.911384889	6.703781083	6.634873333	6.624895611	7.017094278	7.116028	6.459158944	6.767119278	6.784356417	6.753106833	6.8386325	6.642059167	6.752908722	6.558035333	6.958601722	6.864855778	6.807387611	6.765895778
AVEN	6.598493458	6.979137556	7.108841444	7.057775278	6.774977667	6.42318925	6.676955444	6.765746167	6.907102167	6.6796405	6.646799444	7.039209111	7.004477333	6.987569444	6.971469111	6.497065944	6.873123611	6.864286889
AVIL	6.884483611	6.457567722	6.581899444	6.606994556	6.406768222	6.614719667	6.958601722	6.830900167	6.679800389	6.830239222	6.790508111	6.832993222	6.890228944	6.763944833	6.661136111	6.723306833	6.656490722	6.654136472
AVL9	7.033617167	7.1041225	7.164032111	6.978521278	6.981419	6.970803861	6.436274111	7.266004361	6.899772667	7.063141167	7.131311278	6.848369444	7.0926775	7.111263583	7.164735019	6.922923611	6.882913056	7.122828167
AVP	6.929029333	6.924004417	7.334222028	7.080416	6.991811611	6.970045833	7.123764389	6.855233889	6.923444222	7.033617167	6.757419111	6.935474111	6.992618722	6.943832907	7.080252056	7.133985111	7.056585833	6.947166833
AVPI1	7.997763556	8.888157833	8.256760722	8.747771278	8.440216639	8.537753444	8.984171833	8.687094583	8.508738806	8.6379325	8.618353556	8.445327194	8.300804167	8.311699	8.400338333	7.992717556	8.509250833	8.46266625
AVPR1A	6.852188889	7.4670765	7.315653222	7.682440444	7.547765056	7.161310333	6.602963111	7.330737444	7.413089056	7.405423944	7.349295	7.186681944	7.869566926	7.427017389	7.415861889	7.088542056	7.658405	7.677828389
AVPR1B	5.558187333	5.737397056	5.797068611	5.781571194	5.791743278	5.828777056	6.736865167	6.0744715	5.602619208	5.982525	5.733444944	5.477488444	5.491323556	5.438448222	5.860783667	5.630503611	5.746755389	5.585694778
AVPR2	6.85928987	6.843505833	6.861491111	6.722363167	6.797693361	6.35921975	7.810423	6.794057833	6.909006917	7.161191167	6.940767833	6.80217087	6.696618111	6.872649056	6.671640028	6.647708972	6.7646605	6.9694355
AWAT1	5.909739	6.121724778	6.035810167	5.960781456	5.879699944	5.742262667	6.27350762	6.086773389	5.727473611	5.810345944	6.030223667	5.819017389	5.9148115	6.010731167	6.051383333	6.133012333	5.851739167	6.066489833
AWAT2	5.6082175	5.662531667	5.719939861	5.797068611	5.923977333	5.222544111	6.089371667	6.191310222	5.9754605	5.720303889	5.528016611	5.660273167	5.774539444	5.736399389	5.563097389	5.8623795	6.284646694	5.729846722
AXDND1	3.9885615	4.275979111	4.253103667	4.323968222	4.524709889	4.496138778	4.286334889	4.056361222	4.172128944	4.377107833	4.210816556	4.192491889	4.306715333	4.341780222	4.287926611	4.158296889	4.078037611	4.411195889
AXIN1	7.056585833	7.313068444	7.353066333	7.346135778	7.242530222	7.371511056	7.138485167	7.216595833	7.120075167	7.1854395	7.329522528	7.6159955	6.844724889	7.018984167	6.996778722	7.072792222	7.425619833	6.921870111
AXIN2	7.762526611	7.385369333	7.415162778	7.542974889	7.718587389	7.857628833	7.8951745	7.6611364	7.581235333	7.534363222	7.782816556	7.915707556	7.252521833	7.472928167	7.580676111	7.52587825	7.606342056	7.567651778
AXL	9.102173778	8.626413833	8.729095028	8.777864556	9.073477167	8.884129778	8.2935415	8.7724565	9.091977	8.564728833	8.790033972	8.901765667	8.543490111	8.422962333	8.471813278	8.52681275	8.900471667	8.742288944
AZGP1	8.04767712	8.846025333	10.10407467	8.2700115	7.211314444	9.176178556	9.022468667	8.313136389	7.834910278	8.632814389	8.542218222	9.114573222	7.004850722	8.360729944	8.130550556	8.124073	7.349848278	7.987843889
AZI2	8.089392056	8.327338778	8.476856611	8.264144083	7.956991889	6.8837515	8.404970389	7.900789333	8.242181944	8.438876389	8.320925056	8.023281333	8.842598056	8.757052389	8.808940542	8.559965917	8.026535778	8.897160028
AZIN1	9.474752778	9.246957944	8.716113222	9.237323056	8.945427389	8.888157833	9.305289	9.367675389	9.365326278	9.366925861	9.434114	9.317195944	9.526137056	9.232184722	9.423549028	8.901765667	9.155925944	9.598647667
AZIN2	7.032799278	6.800443278	6.663251056	6.608281889	7.056918111	7.007171944	6.530902935	6.888279194	6.647131444	6.827306	6.920649472	6.863221111	6.605024889	6.700071778	6.583105722	6.677815944	6.799093222	6.78349125
AZU1	7.061373333	7.093357167	7.551663333	7.212141778	7.348758417	7.128999278	7.112395167	7.352177944	6.959511583	7.475272278	7.133089611	7.230610278	7.476547194	7.120464065	7.293980056	7.732283583	7.1565365	7.397115639
B2M	11.43968889	11.84926056	11.47142833	11.5596	11.32765944	10.88555889	11.91846833	11.47142833	11.41515611	11.08556444	11.5596	11.67262556	11.60122528	11.22341389	11.61995278	12.03938611	11.08556444	11.23046722
B3GALNT1	6.959230833	6.702834056	6.347224889	6.640793583	6.62230963	6.474709	5.997824667	6.811380667	6.714812333	6.832616667	6.714242806	7.050985889	6.678573759	6.758268167	6.697206111	6.452277694	6.396668722	6.674340278
B3GALNT2	8.238059139	8.071016056	7.8293455	8.014700611	8.226652	7.901327333	7.738322944	7.861468667	7.738109667	7.815000167	7.808248833	7.879607444	8.288683278	7.873431667	8.168225722	8.015045528	7.949021389	7.910165611
B3GALT1	4.582709	4.733955778	4.738977722	4.711962722	5.305683556	4.309553333	4.936435722	4.402767556	4.809847111	4.794859778	4.705682444	4.678092639	4.810919694	4.568774611	4.790284556	4.553759389	5.039334944	4.585814778
B3GALT2	4.6496125	4.631058639	4.330719889	4.584801667	4.521379611	4.273652278	4.661033556	4.013328611	4.240200815	4.586692444	4.904779639	4.995358389	4.630350889	4.757734222	4.915710444	4.590883111	4.765605944	4.607957778
B3GALT4	6.936143861	6.82640625	7.328428667	7.155687796	6.999507222	7.121127583	6.837914019	7.086750639	7.113789444	6.863408389	7.081956222	6.866194861	6.925056222	6.909006917	6.908230111	7.132882444	6.916109639	7.094862
B3GALT5	5.2888345	5.216906	5.569973722	5.212882889	5.371624667	5.180755361	6.337161833	5.440049056	5.646839722	5.719312611	5.50823175	5.287686528	5.6166065	5.619005458	5.326518778	5.546570833	5.627688611	5.528962667
B3GALT6	7.308536167	7.450767556	7.648432778	7.532952556	7.591079444	7.591353611	7.387999333	7.17235825	7.280898	7.174751056	7.278203778	7.288687167	7.367338278	7.20250513	7.272317778	7.308689222	7.695654694	7.3958855
B3GALTL	6.213966	6.2882315	6.116745833	6.463694611	6.212589222	5.947533778	5.837689806	5.860783667	6.373912778	5.779625444	6.316521611	6.3413975	6.772425056	6.158232722	6.761551833	5.760622167	5.910938722	6.607216333
B3GAT1	6.396078222	6.580222667	7.174235889	6.676955444	7.001708833	6.821179444	6.386358444	6.65339	6.505590833	6.442629259	6.6056985	6.650136	6.710624889	6.474065944	6.4602955	6.989194722	7.038586444	6.542706056
B3GAT2	6.676029722	6.584586278	6.783155472	6.593668	6.885985722	7.123622222	6.670567917	6.656069722	6.638295389	6.555384	6.506758111	6.698999278	6.711400556	6.731792556	6.709641278	6.812414667	6.723565222	6.543924083
B3GAT3	7.690209917	7.629345889	7.737662778	7.560883093	7.553176944	7.806277722	7.246912222	7.657117917	7.657592139	7.194267167	7.651734667	8.083449722	7.304326556	7.310040028	7.269742704	7.449540389	7.564486333	7.442785944
B3GNT1	6.615783111	6.614899833	6.889132556	6.589889556	6.514283806	6.575622389	5.372030056	6.8612125	6.810621056	6.358227167	6.954846389	6.610488056	6.533268611	6.549851778	6.329753606	6.145405	6.67080775	6.274826889
B3GNT2	8.516502611	8.063864	8.041157861	7.934644222	7.520098611	7.784929	7.858021472	7.963292556	8.117305667	8.307137944	8.287801556	8.173617667	8.310061528	8.535157222	8.315657	8.5053985	7.727628833	8.033326278
B3GNT3	6.839224222	6.625970556	6.816149806	6.867908333	7.094718056	6.998901722	6.534628611	6.928415722	6.614323426	6.942984944	6.689720389	6.744877028	6.976770111	6.693367222	6.814886889	7.068441	6.765033944	6.878713778
B3GNT4	6.781355148	6.838928611	6.905893361	6.937821944	6.692465167	6.995552556	7.418534056	6.601677944	6.730922667	6.904913426	6.878369167	6.647303111	6.668154583	6.785885917	6.843718111	6.899368917	6.690281222	6.691483722
B3GNT5	6.353553389	6.161348444	6.55629	6.295762222	7.97515025	7.038518319	5.925450796	6.558992056	7.365076833	7.372209111	6.863029889	6.369897167	7.181016194	6.64573	7.649050111	6.535009639	6.781945944	6.591785222
B3GNT6	7.119053556	7.535374444	7.6617595	7.557106722	7.696401333	7.680572167	7.770641556	7.366754444	7.419500333	7.511829389	7.445601444	7.729884889	7.539747417	7.524014778	7.626035204	8.0822295	7.5922095	7.720323306
B3GNT7	7.480629056	7.250364167	7.239235556	7.165767806	7.120075167	7.171152889	6.955236028	7.0263235	7.210521611	7.0068335	6.672986833	7.230083611	7.164032111	6.8597975	6.717228667	7.215866667	7.040542556	6.912220537
B3GNT8	6.933792556	6.840788833	7.448397472	7.122971241	7.2966515	7.080416	8.137332	6.995885111	7.050624306	7.215222861	7.035731361	6.923134889	6.9626635	7.260569556	7.023279056	7.073198278	7.066866667	7.020014324
B3GNT9	7.741035	7.276384333	7.572045611	7.307042278	7.541497778	7.529632556	6.674340278	7.432220667	7.222125722	6.801598	7.130603556	7.468593167	7.131774222	6.979467278	6.908678667	7.052227444	7.481649111	7.030727167
B3GNTL1	6.498541963	6.339656417	6.537390194	6.374116694	6.686938833	6.831565667	6.591083611	6.451882111	6.451228333	6.857721278	6.463054972	6.471224639	6.554744722	6.553656583	6.485126639	6.533959694	6.539201361	6.423598667
B4GALNT1	6.554744722	6.401163389	6.184919833	6.531621139	6.624044167	6.307932111	7.410126333	6.409385167	6.4979915	6.556812139	6.645027	6.446084722	6.557499611	6.522609167	6.65119675	6.438629444	6.618135833	6.515763611
B4GALNT2	6.581747	6.638998444	6.802695852	6.713634889	7.119610778	6.491992	6.618944352	6.881761315	6.697206111	6.8837515	6.658051722	6.5251255	6.5336225	6.678573759	6.668154583	6.642943435	6.877898472	6.578623444
B4GALNT3	6.959511583	6.769912333	6.6562475	6.83194888	6.977803639	7.082375056	7.0172905	6.778499403	6.717228667	7.167307889	6.756032574	6.885985722	6.832476778	6.685024944	6.880608389	7.070578056	6.864453778	7.012667444
B4GALNT4	6.811951056	6.869946056	7.028317556	6.927192333	7.065061667	7.016156833	7.418195556	6.624044167	6.863628833	6.855423278	6.7344355	6.917029222	6.964264444	6.810139722	6.931247	6.76622925	6.897816222	6.836598278
B4GALT1	8.833959556	8.344341111	8.361322333	8.372747389	8.925074083	8.052836556	7.728938056	8.85795775	8.924126361	8.293259444	8.409862028	8.320653	8.397340833	8.372106889	8.512916722	8.365182778	8.337006444	8.352884028
B4GALT2	9.2138485	9.321534444	9.490732889	9.384803528	9.542547667	9.294207722	9.542547667	8.805001556	9.302428944	9.110446	9.051737389	9.333462611	9.202942556	9.102723444	9.165220667	9.133603833	9.363905611	9.202942556
B4GALT3	7.819142333	7.681478833	7.738858	7.719234722	7.541068222	7.824879722	7.725313194	7.683723611	7.819142333	7.627407778	7.693749944	7.947771852	7.642026	7.761373185	7.667077333	7.658955722	7.762029667	7.544951042
B4GALT4	7.521361611	6.747629056	6.603869556	6.990946722	7.014241028	6.803341306	6.894222056	7.006201222	6.998304	6.643336389	6.886365944	7.095351889	7.058869056	6.9694355	7.120240944	6.978521278	6.450529333	6.876414667
B4GALT5	8.218644944	8.4825895	8.151614833	8.452526333	8.557067222	8.506721778	8.607493667	8.432601833	8.645734444	8.677785	8.636711917	8.155899722	8.355260389	8.475270167	8.3860395	8.579092306	8.615522	8.461578037
B4GALT6	6.703893056	7.997974556	6.116063556	7.977903278	6.414646722	7.060836333	8.323174667	7.662945704	7.098255778	7.507976778	7.829073	7.116560625	6.338531	8.362835139	7.716579278	5.97837	7.139089972	6.902495306
B4GALT7	7.331193519	7.93842275	8.155899722	7.629217907	7.825538167	7.483461722	7.181527639	7.143967278	7.702219417	7.222658722	7.429890556	7.577909611	7.436839278	7.391505056	7.203224167	7.633797833	7.618064944	7.518111889
B9D1	6.616005778	6.478682611	6.853326722	6.802330167	6.389886722	6.719192944	6.251659889	6.677815944	6.690695639	6.489298389	6.700402444	6.671319556	6.455092889	6.596004111	6.561589389	6.912883944	6.655439	6.673138556
B9D2	7.505537333	7.271266222	7.613016528	7.305910389	7.873431667	7.596667556	7.809194222	7.776365722	7.33176875	7.418195556	7.412037611	7.372809278	7.584788278	7.463218	7.394582611	7.677567	7.689367056	7.415707
BAALC	6.759344778	7.090410694	6.862079333	6.856236361	6.849705833	6.759344778	7.574926389	6.996020556	6.819935352	7.027913667	6.998138667	7.384115944	6.986567889	6.805737	6.96704837	6.921505231	7.050985889	6.994437009
BAALCOS	6.123713333	6.428628833	6.136371778	5.989801278	5.998901528	6.790508111	6.285177222	6.005260333	6.118228444	6.1158315	5.986775667	6.152716	6.260117907	5.961240833	6.201221278	5.746502556	6.503700167	5.839015139
BAAT	4.274208778	4.226869056	4.105412556	4.526586333	4.264630778	4.506546111	4.626726222	4.308169556	4.344036	4.384847778	4.513100111	4.019421611	4.292188333	4.335085056	4.269371778	4.448775056	4.497965056	4.296055352
BABAM1	8.7724565	8.816679889	8.944503722	8.809908333	8.640336556	9.124708667	8.691771389	9.073477167	8.742288944	8.878250833	8.795122056	8.74487113	8.611917722	8.654600222	8.688064778	8.689070028	9.008146037	8.743331347
BACE1	7.812615056	7.519207731	7.543366611	7.798569111	7.907285167	7.8106575	7.380127861	7.939389833	7.794480611	7.541947056	7.643012722	7.818979333	7.636373889	7.447650444	7.646015333	7.443960278	7.534499611	7.737825278
BACE2	8.3860395	8.385344028	8.361572111	8.348459222	8.230456611	8.546547833	7.480041722	8.2607675	8.308658056	8.093918778	8.066761972	8.446583097	8.171687556	7.985825	8.0364865	8.455878056	8.659342667	8.074649778
BACH2	6.743087944	6.411042722	6.6745255	6.653034167	6.470803139	6.592600333	6.310367611	6.675847889	6.457457917	6.683594556	6.478056167	6.221457556	6.623072611	6.341701056	6.602111278	6.709445333	6.572325833	6.544445333
BAD	7.770955963	7.958962194	8.102205556	7.986291	7.810423	7.924593944	8.326724111	7.804999185	7.848935833	7.7269125	7.846392611	8.204664556	7.749268611	7.761543306	7.842700528	7.939934194	7.754776667	7.772470778
BAG1	7.278563167	7.529457444	7.988646444	7.590771	7.997396278	7.537871778	7.281513778	7.762859833	7.668797222	7.238022074	7.507370167	7.593685056	7.766036167	7.444598556	7.540909667	7.8850185	7.785972167	7.395382556
BAG2	8.034140963	7.434819278	7.380410833	7.840480611	7.311087556	7.542184444	7.2838375	7.565458806	7.747860472	7.521741056	7.43059975	7.611277889	7.571520019	7.553176944	7.621427778	7.448730667	7.801151889	7.775507667
BAG3	8.194462111	8.591792167	8.499839778	8.687672333	8.816097833	8.567518222	8.675414389	8.732151556	8.789015	8.504808	8.511820889	8.356275389	8.663405056	8.450671778	8.361572111	8.478402056	8.761888444	8.408155
BAG4	7.360729222	7.853943278	8.205291889	7.850297944	7.470891806	7.856375056	7.030727167	7.962414333	7.590249111	7.762271306	7.663994861	7.556175722	7.638147833	7.606688611	7.785107833	7.677347111	8.025478259	7.845510278
BAG5	8.393995667	8.232038389	8.176384889	8.370166889	8.136412333	8.486072056	8.063283833	8.091449167	8.311699	8.326724111	8.238281417	7.918391056	8.207112556	8.472718667	8.453686167	8.18190575	8.440327056	8.479009056
BAG6	8.791480019	9.175657352	9.198354056	9.127895444	8.955145255	9.18268287	8.628919111	8.902312833	9.14948387	8.930753556	9.125763537	9.314977565	8.624186648	8.788727815	8.649569556	8.750063815	9.162067833	8.827226833
BAHCC1	7.009929833	7.068752778	7.256099722	7.122499222	7.154945	7.302890333	7.453179778	7.173708889	7.203368611	7.059607889	7.135861389	7.222125722	7.031035472	7.124443722	7.084786611	6.800831833	7.121386556	6.993004639
BAHD1	7.094862	6.833269389	7.057250389	7.051102167	7.186260944	7.245176889	6.918398306	7.047140389	7.276958389	7.067873389	7.203863611	6.953147889	6.866194861	6.965057889	6.779984833	6.941898	7.160304306	6.986567889
BAI1	6.944394556	6.829690278	6.981580694	7.1687155	6.969912056	7.092825	7.244893889	6.971469111	6.994160667	6.997178167	6.901002222	6.844917944	7.056918111	6.918988	7.026622556	7.0425185	7.118559611	7.200301056
BAI2	7.334222028	7.407051056	7.528286542	7.292101417	7.108143444	7.665251556	7.2688595	7.248237167	7.476796444	7.354677111	7.239235556	7.268596889	7.146775648	7.3747525	7.148081611	7.036947611	7.186260944	7.375988556
BAI3	5.452986389	5.859234333	5.410475333	5.499716778	5.229116903	5.657522667	5.306835389	6.035561556	5.497326444	5.491607778	6.136664556	5.95165	5.634526056	5.781043824	5.401095778	5.542369833	5.695182	5.775404111
BAIAP2	7.040542556	6.601060889	6.722363167	6.7885245	6.910164509	6.679452722	6.352526944	6.654136472	6.671131889	6.768798806	6.739290833	6.694058185	6.572095222	6.6793255	6.814540194	6.806952333	6.696618111	6.685024944
BAIAP2-AS1	7.388302278	7.531215944	7.24912387	7.420853667	7.391312778	6.907527611	7.550801361	7.210948056	7.358251778	7.293570583	7.62322975	7.457919556	7.186260944	7.144496472	6.89594663	6.747065417	7.206058778	7.191232944
BAIAP2L1	6.512522722	6.129402722	6.033047278	6.255037278	6.081938444	6.078907167	5.340365083	6.395111083	6.595661889	5.9330075	6.160460981	6.466432278	6.544445333	6.063486056	6.309399222	6.380635833	6.124403861	6.191093667
BAIAP2L2	7.133320556	7.287112556	7.348156389	7.388302278	7.218551167	7.429696222	8.066986556	7.201380944	7.284425278	7.11696175	7.176988028	7.155982889	7.380264546	7.256099722	7.317822833	7.552363167	7.551485944	7.346899167
BAIAP3	6.903681056	6.832476778	7.06777675	6.942574611	6.932968	7.113196222	7.4775105	7.018306111	6.943601611	7.014241028	7.028915944	6.927354556	6.967798722	7.13781575	6.923673111	6.937082352	6.952769611	6.977274278
BAK1	6.544445333	6.835148528	6.553656583	6.4979915	6.425388194	6.413669167	6.852038056	6.588491278	6.758268167	6.688088056	6.661641056	6.392669528	6.158745333	6.44677938	6.519258278	6.207774472	6.355908111	6.392983167
BAK1P2	7.245439556	7.359293861	7.572708306	7.338270833	7.240208389	6.786466611	8.272234194	7.305405111	7.276228806	7.428774	7.342626056	7.422004333	7.670682611	7.395382556	7.268596889	7.347415167	7.145498556	7.417606139
BAMBI	6.475095944	6.489867667	6.392806889	6.545721056	6.477852111	6.985334056	7.082214278	6.584586278	7.005588944	6.819808944	6.930170806	7.100614556	6.916663556	7.079385167	6.729455556	6.863029889	6.733209694	6.589538056
BANF1	9.402645556	9.726179778	9.924187278	9.6662455	9.644664333	9.254764444	9.581351444	8.921480167	9.537953889	9.573662222	9.606701889	9.728884056	9.968680222	9.629970056	9.730743389	10.035257	9.349524222	9.784167944
BANF1P3	9.119129556	9.174149417	9.240488417	9.118102556	9.333462611	9.155329944	7.962244944	9.328008611	8.881044861	8.769173111	8.702320972	9.021277167	8.885817167	8.896064611	8.891554278	8.805508778	9.010432333	8.882935222
BANF2	6.216969111	6.081585167	6.568666861	6.44842313	6.653196278	5.887121444	7.075789778	6.820857889	6.264066167	6.800303278	6.141605556	6.349242361	6.661843778	6.492809167	6.510407278	6.292229667	6.377845778	6.427257
BANK1	6.464489722	6.730512	6.851354056	6.95258612	6.037893861	6.822328333	6.942307278	6.779166778	7.025117556	7.451179694	6.866569	6.255440694	6.776550556	8.01170463	7.089684019	6.596467972	7.305599222	6.9626635
BANP	8.191581917	7.853762722	7.758555944	8.076106333	7.676859222	8.212978944	8.986077667	7.9679745	8.019653833	8.076961611	7.908561278	7.955751333	7.860205278	7.960506222	7.886884111	7.6617595	7.803142278	7.987738833
BAP1	7.958049491	7.942304	7.973385972	7.980217528	7.686651111	8.155015611	7.703783778	8.103970722	8.057612889	7.930849833	7.974840444	7.970648403	7.756399083	7.864718389	7.824453167	7.434524389	8.093531167	7.896128889
BARD1	6.602111278	6.383063611	6.529234361	6.335314778	6.946104778	7.137047611	5.953171667	6.744537167	6.682811056	6.801004889	6.645971222	6.476035111	6.808999083	6.715988667	6.473298667	6.331407389	6.489512167	6.695241444
BARHL1	7.082657972	7.100768889	7.430096944	7.147970389	7.691371722	7.170592028	7.095834556	6.904128611	7.067505611	7.147196722	6.765033944	7.252871417	7.352177944	6.742131944	7.179012333	7.549810056	7.381307278	7.108841444
BARHL2	7.060962444	7.304515667	7.549810056	7.375074917	7.589924611	7.445212444	7.600013	7.08054975	7.274284833	7.324113	7.293064222	7.163052583	7.415023056	7.336542722	7.318475889	7.562888889	7.323012611	7.456707111
BARX1	7.572045611	7.860010167	8.287414667	8.117305667	8.559669056	8.225350056	8.258532444	8.222248111	7.832113611	7.919333389	7.6650825	8.182503944	8.270546333	7.774166685	8.007563278	8.501625	7.949446222	8.050299444
BARX2	6.689880222	6.674942861	7.392204278	7.104302167	7.165071111	7.341256889	7.13486875	7.001467778	6.858458278	7.087700778	6.737632333	6.832616667	7.087845833	6.878903222	6.858780056	7.206552259	7.072559778	7.070068611
BASP1	8.298333389	8.436064472	8.634490861	8.343184278	8.412211626	8.016522667	8.478159833	7.781064167	8.454538778	7.991194056	8.156192611	8.387479667	8.077540389	8.150724389	8.216954889	8.559271389	8.615071	8.176734611
BATF	7.037476944	7.057775278	7.4263485	7.167919694	7.402104278	7.190610444	8.041571	7.312649	7.173098167	7.299703778	7.097673611	7.126294611	7.393140787	7.334541944	7.239707056	7.387164889	6.7453705	7.242530222
BATF2	7.146931389	7.087978111	6.936212931	7.419856667	7.4676345	7.025883833	8.028423278	7.534363222	7.002329722	7.2744265	7.023279056	7.312498833	7.373910278	7.231809222	7.205415944	7.510954861	7.216430796	7.087845833
BATF3	7.066866667	7.1854395	7.381874778	7.150524333	7.382250944	7.216003778	7.152610889	7.016331583	7.200301056	6.869083278	7.184597944	6.809768333	7.146445944	7.177601139	7.208092056	7.169596713	7.144101056	7.131624389
BAX	8.564073444	8.622334333	8.671427611	8.474069889	8.808527056	8.431152111	8.987172722	8.088335333	8.361826083	8.365746611	8.458869889	8.780988611	8.335838259	8.240775083	8.227048889	8.488872944	8.491021889	8.3181055
BAZ1A	7.805136593	7.694345889	7.573518639	7.611277889	7.913083222	7.300217694	7.379967778	7.651230889	7.753218556	7.765278889	7.757929111	7.312775778	7.862497028	7.708968222	7.929331028	8.052692278	7.822098944	7.920313222
BAZ1B	9.103966389	8.905628889	8.867208944	9.033916806	8.828155556	8.944503722	8.703848833	9.108058722	8.939040556	8.875206167	9.007544611	8.847484889	9.064115778	8.924126361	8.955571056	8.834897889	9.256940556	9.148362667
BAZ2A	8.359649611	8.185588861	8.140307333	8.206569	8.063544333	8.67215225	7.947163611	8.391320111	8.371468722	8.055687139	8.37775813	8.266854444	7.938827222	7.834712556	8.149074667	7.990665222	8.278293	8.168225722
BAZ2B	8.610090722	8.5334615	8.243496611	8.364588333	8.275783056	8.449020861	8.108950472	8.573731111	8.188840833	8.333261	8.46605575	8.308002778	8.623893667	8.473762278	8.650648148	8.640336556	8.261003167	8.56104325
BBOX1	4.494387944	4.587398278	4.609463056	5.312253833	4.243661556	4.786324528	4.4554475	4.750032944	5.175335167	4.766630167	4.672236611	4.143775444	4.368400222	5.140105111	4.923338333	4.627315648	4.736243444	4.924241778
BBS1	7.525322528	7.367836861	7.088542056	7.457584833	7.2523175	7.190745222	7.220319722	7.651617333	7.553915222	7.3200595	7.5770435	7.6391465	7.235108389	7.242530222	7.434470861	7.110763519	7.183764861	7.323012611
BBS10	7.085806972	7.097535111	6.326915944	6.899951556	5.980161861	6.417146306	6.53678537	7.338827556	6.950669444	6.989508556	6.827161611	6.952769611	7.362410778	7.430096944	7.529833361	6.667703556	6.885596315	7.249742222
BBS12	6.338620278	6.134001333	5.682403556	5.873296333	6.061483306	5.698228667	5.565905111	6.3903625	5.993013778	6.0345235	6.056371833	6.030223667	6.128314056	5.947741153	6.052490889	5.862095278	6.212389889	6.294455222
BBS2	8.741085667	8.419696167	8.013164639	8.319492722	8.163221167	8.440698778	8.156991833	8.585801194	8.210134778	8.233276833	8.557391167	8.599823833	8.209611028	8.531465167	8.186871056	8.347624333	8.272426306	8.322598139
BBS4	7.204340333	7.032799278	7.048814556	7.162377944	6.7056555	7.022772722	7.156416972	6.954846389	7.063935889	7.192134833	7.272749722	7.080252056	7.650836333	7.427120417	7.314681833	7.002068333	7.018306111	7.350834241
BBS5	6.658978111	6.960826556	6.658978111	6.79155337	6.291061778	6.889478722	5.951868056	6.85713425	6.964534556	6.845690167	7.043301389	6.815395056	7.160710389	7.192300833	6.8669235	6.716663167	6.706260167	6.898963278
BBS7	6.979137556	6.881468917	6.772775167	6.719857361	6.697853944	6.555384	6.297015667	6.920938944	6.974289833	6.840640722	6.965426889	6.588491278	7.220132667	7.043301389	6.934598222	6.814670778	6.4006845	7.058730667
BBS9	7.971078806	7.369263667	7.344750611	7.591710306	7.284624528	7.691371722	7.328011889	7.738858	7.5868565	7.823708722	7.648432778	7.41705387	8.020578111	7.93545625	7.821269167	7.71675775	7.211314444	7.848497444
BBX	8.704203722	8.430865167	8.514750667	8.759690111	8.481591694	8.160087778	8.421097917	8.926221056	8.46108125	8.591043556	8.638238556	8.4347285	8.645734444	8.697360444	8.757052389	8.868131889	8.69823425	8.715819667
BCAM	7.980747889	8.060913	7.502853306	7.76851925	7.712071778	7.918569	7.241041833	7.7344565	7.890789889	7.669984611	7.905744759	8.695756389	7.600013	7.570173019	7.429890556	7.723580944	7.596817611	7.682685833
BCAN	7.485871833	7.576023333	7.878131	7.502077694	7.637288278	7.262504889	7.431370056	7.312340528	7.299703778	7.059306731	7.347930028	7.419617889	7.466284611	7.4578065	7.3836465	7.825825306	7.289007528	7.404343944
BCAP31	8.883634194	9.456301	9.068227833	9.14948387	9.253803056	9.553424861	9.087567722	9.318651889	9.109590778	9.201942778	9.020892833	9.111065722	8.463853444	9.029123861	8.842038222	8.819138778	9.543790278	8.900086389
BCAR1	7.556175722	7.559681222	7.532952556	7.339503944	7.197430528	7.450251111	6.883136056	7.244067556	7.439397889	7.189981778	7.423055611	7.519207731	7.011523889	7.187893667	7.030872	7.282161056	7.419252611	7.272917194
BCAR3	7.16713275	7.655916528	7.386826528	7.599401444	7.617898583	7.49498825	7.203863611	7.826419667	7.500296833	7.296062722	7.3372455	7.670161556	7.250648306	7.271975833	7.2355415	7.323767222	7.499065333	7.335495444
BCAS1	6.236621278	6.463694611	6.666446222	6.229921926	6.392983167	6.562534556	6.210120778	6.126358444	6.182853444	6.020641306	6.287256556	6.840942102	5.6936757	5.850519306	5.869813111	6.174308278	6.062748556	6.094296444
BCAS2	8.331163611	8.546786222	8.550601111	8.399068056	8.216215667	8.467024	8.241778361	8.420837944	8.379739111	8.723366722	8.376272889	8.436550222	8.56104325	8.824474722	8.482988611	8.261480111	8.446252833	8.598684333
BCAS3	8.286256028	8.183290556	7.988894583	8.197553444	8.085081056	8.584583722	7.792262722	8.367408222	8.109405306	8.068161611	8.176384889	7.859290833	8.0968255	8.141333833	8.160757722	8.225582833	8.283700792	8.349865194
BCAS4	7.753981833	7.840480611	7.968715389	7.931524833	8.017283222	7.923250111	8.338660556	7.667585778	7.915841167	7.844115611	7.680276167	7.893280981	7.861790833	7.704732056	7.788421278	8.124316333	7.706546389	7.824326389
BCAT1	8.66253325	7.582810333	7.5348425	7.984721722	7.6511285	6.941246611	7.323237667	7.576426787	7.853943278	7.7808705	7.83144	7.883996861	7.559313389	7.904244278	7.819849833	7.916974389	7.298596944	7.706546389
BCAT2	7.543366611	7.452996944	7.859290833	7.475007	7.12887	7.741174472	7.598192278	7.595856278	7.342626056	7.3737695	7.4263485	7.515354667	7.249578889	7.289514528	7.422337944	7.247668556	6.988917111	7.306033611
BCCIP	7.006464333	7.360462722	7.043017278	7.161707611	6.762757333	6.855725722	7.079045722	7.225767806	7.040108944	7.078419333	7.3633475	7.109491333	7.591710306	7.559681222	7.488822722	7.016331583	7.288307222	7.532105778
BCDIN3D	6.931728389	7.065827694	6.975537667	7.13781575	7.0550725	7.074199556	6.989374361	7.1432125	7.103051167	6.908061778	6.906316333	7.13486875	7.097227	6.898638833	7.102806444	7.189565722	7.073198278	7.287257778
BCHE	6.164283861	4.295318278	4.046011389	4.568269389	4.020248333	3.796937833	4.169896333	4.712285556	4.169165611	4.1033715	4.524709889	7.035393722	4.500986444	4.679428889	4.2858825	3.852474	4.343279389	4.392734433
BCKDHA	8.381861972	8.864459167	8.480152278	8.092144028	8.485719431	8.820422833	8.0968255	8.5578705	8.376272889	8.391960889	8.531738778	8.604588944	8.365493222	8.415899389	8.134689944	8.207460444	8.756657889	8.406124611
BCKDHB	8.551698611	8.833959556	8.633151056	8.5380355	8.642995778	9.439510278	8.559965917	9.012161926	8.28567	9.057517861	8.65103875	8.599334861	8.514750667	8.879935556	8.714321889	8.305183167	8.729095028	8.701975778
BCKDK	7.328145028	7.868693444	7.833425056	7.699503111	7.677730222	7.941202111	7.237038111	7.945201944	7.837809444	7.356320583	7.736991028	7.538803222	7.187199444	7.517007944	7.22936875	7.164919148	8.122105333	7.396042278
BCL10	7.253132667	7.141267167	7.442503889	7.342626056	7.343739778	7.502941444	7.155486639	7.499148222	7.423197611	7.331299444	7.367338278	7.230230306	7.769433611	7.424472528	7.6536825	7.474718833	7.111763611	7.389747472
BCL11A	5.595361	5.481890556	5.541904222	5.883714833	5.959427167	5.408723333	5.540323444	5.764165528	5.589663422	5.452375222	5.434041278	5.356373361	5.564897556	5.64233737	5.291023167	5.667021167	5.711348972	5.261178056
BCL11B	6.257733111	6.445018889	6.630990944	6.558598556	6.570408694	6.485637583	6.822466778	6.433162056	6.355908111	6.584289889	6.325646861	6.535670278	6.301016111	6.334825944	6.391684389	6.652633444	6.5387985	6.218891667
BCL2	8.260012111	8.546547833	8.610466694	8.613945556	8.474558056	8.916408778	8.137551667	8.925074083	8.298569056	8.540271944	8.723920333	8.099800722	8.366390333	8.396035528	8.627531889	8.361826083	8.797096972	8.681543
BCL2A1	4.831674667	5.661912111	4.886364889	5.317096333	5.240161444	5.169196333	5.745708278	5.234450333	5.448467833	5.438448222	5.019970778	5.0789055	5.281803167	5.302484	5.258751111	5.058068167	4.518840833	5.039334944
BCL2L1	8.0562885	8.318692722	8.153911444	8.235579167	8.16383	7.9932035	7.654279556	8.3181055	8.722210389	8.349541833	8.066287833	8.196772167	8.087818722	8.2007145	8.245369278	8.363117278	8.006336778	8.139037528
BCL2L10	6.401834167	6.285177222	6.809129611	6.34941125	6.589182833	6.242437111	5.865591278	6.349834389	6.5210925	6.379359944	6.644636639	6.556468778	6.266038556	6.1473325	6.040663389	6.118610722	6.654332111	6.139064389
BCL2L11	6.213253611	6.407930056	6.519032083	6.708791278	6.349242361	6.784962333	6.051629889	6.832224139	6.652633444	6.385712167	6.77566538	6.456780278	6.373286944	6.703781083	6.630499833	6.346829944	6.510157444	6.495680944
BCL2L12	7.254514444	7.241350111	7.361163333	7.152735667	7.132882444	7.402356444	7.680105389	7.209450389	7.201795611	7.281359278	7.238504528	6.955698722	7.167699333	7.070068611	7.491562278	7.385656944	7.220132667	7.165311167
BCL2L13	8.030472444	8.070777935	7.873992667	8.124469875	7.990445222	8.5176855	7.995083111	8.323700704	8.265846889	8.301067111	8.210501278	7.949446222	8.441638208	8.2700115	8.016269398	7.8073935	8.588517389	8.243147972
BCL2L14	6.232900444	6.5602055	6.462707778	6.261995333	6.217489722	6.342820556	6.805439472	6.467004778	6.137119889	6.308631972	6.21981713	6.169389926	6.430766222	6.631483444	6.509690565	6.484227778	6.525546361	6.50949
BCL2L15	5.656532389	5.290466167	5.304206222	5.452738111	5.190863944	5.050796667	5.847724333	5.751782078	5.308824444	5.783196319	5.378344833	5.609283361	5.507179389	5.927804028	5.747375889	5.444464833	5.583669222	5.792402778
BCL6	8.356043056	9.148362667	9.034522611	9.130401028	8.660679944	9.508960056	8.585143333	9.416441056	8.946268556	8.788727815	8.830638111	8.629067556	8.836757833	8.634810667	8.781410972	8.664616056	9.25958925	8.926540389
BCL6B	7.186584056	7.233294556	7.040542556	7.444774472	7.324581167	7.904773889	6.773244389	7.317448389	7.449374944	7.231809222	7.415707	7.689587917	7.254804417	7.114277778	7.110271444	7.28850275	7.395227278	7.010446611
BCL7A	8.014315056	8.264908222	8.300548222	7.978660333	8.238586778	8.4085705	8.611464741	8.175018222	8.171687556	8.124073	8.130917944	8.391320111	8.161439074	8.082917889	8.184661333	8.169914056	8.189421556	8.211185611
BCL7B	8.246092833	8.616688917	8.725212944	8.7490435	9.123627111	8.816097833	8.3871145	9.080629611	8.835733861	8.43916	8.522123167	8.46605575	8.896680111	8.677785	8.736887565	8.574081611	9.341552611	8.759690111
BCL7C	7.666991778	7.822709056	8.056461806	7.8955845	8.148902741	7.848935833	7.709086556	7.669786519	7.795804778	7.586033	7.780669561	7.934041667	7.883996861	7.641492111	7.640749333	7.640049278	7.956565444	7.633256556
BCL9	7.109760056	7.238873694	7.055862	7.222935056	7.290229833	7.677567	6.736231	7.631706944	7.147196722	7.135164	7.210948056	7.361756722	7.152215028	6.975845611	7.06644325	7.102806444	7.277125833	6.955392333
BCL9L	7.708063472	7.959187111	7.701127111	7.927835111	7.863338306	8.439399944	8.143740167	8.158697278	7.890535889	7.834712556	8.020824611	7.806277722	7.784106583	7.7390395	7.580782667	7.744144722	8.074783333	7.939389833
BCLAF1	9.316802028	8.925074083	9.075702944	8.8438795	9.702329389	9.378474611	8.761626722	9.43715	9.040098556	9.4613065	9.451636833	9.126827	9.695412222	9.306124	9.52350325	9.402645556	8.974011667	9.288971917
BCMO1	5.441753333	5.544793444	5.315975944	5.404090528	5.417624028	4.973345722	5.410475333	5.1889685	5.168132167	4.975900222	5.467217611	4.973345722	5.245336222	5.1861935	4.887056611	5.279183	5.737397056	5.443208889
BCO2	7.120676972	5.845882222	5.975118111	6.121244417	5.887679944	6.452079796	6.247690972	6.075312111	5.874368778	5.708466046	6.070375528	6.385276722	6.042853778	6.025888778	6.127103222	6.0055505	5.998189333	6.038066833
BCOR	7.336148639	6.809768333	6.8518665	6.900653333	6.995734944	7.043563667	6.702408944	7.103942444	7.118559611	6.896359111	7.051961704	7.086576444	7.043988278	6.962167944	6.987105111	7.092332667	7.1797965	6.898441556
BCORL1	7.194680972	7.072979556	7.212319278	7.035393722	6.910845306	7.341088556	7.245176889	7.241789778	7.292879778	7.098836222	7.119259806	7.130166333	6.993236611	6.784805389	6.877059556	7.1036225	7.181792778	6.894668167
BCORP1	5.389414389	5.969112778	4.9493575	5.797339667	5.649023722	4.338948	6.152485278	4.371711556	5.397922667	5.320438759	5.5831635	5.248058556	5.250268056	5.599529667	5.5588855	5.187654944	5.369154667	5.791910056
BCR	8.194241556	8.312920278	8.69823425	8.606203222	8.693793556	8.519234194	8.58408	8.6197635	8.698745194	8.437428056	8.460685111	8.547273389	8.214736333	8.420312833	8.378094333	8.649890611	8.814614611	8.281515222
BCRP8	7.1898565	7.3836465	7.312775778	7.240720444	7.447451944	7.43303	7.470644556	7.083818472	7.310136333	7.154945	7.270638556	7.135861389	7.206058778	7.174235889	7.270064306	7.317822833	7.418195556	7.461925167
BCS1L	7.415162778	7.46991375	7.018511583	7.275916222	6.822025444	7.1015255	6.526316556	7.192134833	7.231342611	7.3071945	7.375402389	7.640749333	7.180687639	7.170992889	6.983830833	6.689720389	7.025588889	7.246330167
BDH1	5.293041611	5.729612	5.817844722	5.858182	6.22065613	5.809840944	5.300675056	5.923700944	5.737397056	5.5842705	5.672516389	5.719312611	6.000531333	6.076082639	5.476206981	5.934993889	6.074778111	5.602899222
BDH2	6.668356111	6.847587778	6.638658111	7.037184389	6.683594556	5.901222333	6.024429556	6.333551565	6.287062611	6.395286333	6.720045083	7.142567167	7.197749056	6.847491139	6.565168556	6.832224139	6.345188444	6.804589889
BDH2P1	7.893892056	7.787912667	7.866025722	8.226248222	7.649813519	7.379798444	6.8235525	7.177801222	7.490183972	7.827324222	7.671085648	8.451121333	7.915707556	7.7045425	7.834309139	7.907285167	7.078766056	7.885573
BDKRB1	8.484762111	6.350745611	6.329753606	6.368446722	6.367785222	6.416285111	7.034930139	6.395286333	6.851354056	6.500970333	6.541739389	6.469121056	6.030223667	6.693527111	6.259247444	6.460922278	6.855090741	6.671640028
BDKRB2	7.646654111	7.287939926	7.078124389	7.262846694	7.514601389	7.882151917	7.845033306	7.355598722	7.653559389	7.556175722	7.473782389	7.285034528	7.339943111	7.463496333	7.546419778	7.451447597	7.4734875	7.437364333
BDNF	5.0789055	4.884630333	5.137370111	4.946790556	5.035789722	4.467539667	4.942265833	5.084912556	5.027409389	4.954844278	4.919171111	5.086181778	5.095369778	4.951628722	5.080266278	4.944981056	4.955328278	5.125693056
BDP1	8.38121525	8.236626722	8.306941444	8.204487139	8.53900975	8.017054444	8.366647778	8.481755611	8.241020028	8.364833472	8.498112204	8.009534778	8.769595722	8.418266889	8.642387194	8.598992222	8.2853655	8.613945556
BEAN1	7.504975167	7.243977167	7.210217194	7.194680972	7.199237056	7.042087454	7.986010417	6.962494444	7.079517528	7.239235556	7.204558917	7.167454194	7.040542556	7.240602167	7.195450667	6.989374361	7.058542333	7.239587444
BECN1	8.036652444	8.128105	8.020306889	8.114300556	7.938669556	7.364888796	7.640749333	8.267898833	8.008277278	7.972335667	8.150253083	7.920519667	8.145570593	8.043166944	8.146152222	7.999677	8.286256028	8.217514444
BEGAIN	6.427761278	6.262832944	6.174308278	6.305308111	6.067030889	6.134581259	6.933792556	6.225520167	6.065610167	6.407930056	6.282386389	6.322832222	6.148162278	6.177655389	6.150036444	6.097987583	6.508869611	6.21211525
BEND2	4.490135056	4.545654389	4.635489	4.661949611	4.536458194	4.473736	5.427525111	4.696249722	4.607957778	4.7543115	4.658136	4.840874	4.726422556	4.607957778	4.673864222	4.712285556	4.623792722	4.632709833
BEND3	6.638888944	6.683053333	6.714091296	6.694715111	6.969245139	6.891032278	6.393811889	7.043563667	6.731349889	6.5374965	6.634636546	6.877898472	6.641527278	6.520745167	6.577281528	6.5466625	7.089684019	6.581545444
BEND4	5.9007665	6.270315	6.585898611	6.441673417	6.789077889	6.1470015	6.178792056	6.408958167	6.212389889	6.333024278	6.30880125	6.435519	6.385032111	6.089215056	6.198411833	6.309954	6.570626222	6.228648426
BEND5	6.212847667	6.230907056	6.281434667	6.262348833	6.157578352	6.654748056	6.240686611	6.496038963	6.214429278	6.496588444	6.135538778	6.360418056	6.393357667	6.390166889	6.056906917	6.2581135	6.440341333	6.347628222
BEND6	4.764510833	4.780639889	4.571840444	5.004878556	5.232584667	4.522055944	4.673223389	4.496728694	5.1893795	4.869363611	4.879533778	5.143805333	4.874425778	4.691961944	4.844424	4.802439944	4.791104444	4.920339278
BEND7	6.759039167	6.949802	7.036840556	6.983305833	6.704144352	6.965818722	6.628786861	7.434996333	6.610337333	6.550020889	7.144715944	6.780183833	6.943094444	6.901374778	6.982237889	6.723867778	6.972861222	7.0169385
BEST1	6.519258278	6.486498972	7.004256167	6.58064225	6.900478833	6.802501111	6.325375722	6.690851167	6.803200556	6.6341525	6.727729593	6.594664	6.640343389	6.784962333	6.5014785	6.370616667	7.196086333	6.346155111
BEST2	5.839015139	5.871467056	6.052988704	6.145800722	5.993013778	5.926030833	6.106774556	5.966513907	5.998189333	5.891729222	5.844385833	6.123985111	6.110319278	5.958175444	6.058148944	6.184167972	6.012443444	6.066899889
BEST3	4.068652944	4.191433611	4.121083778	4.074481944	4.015909278	3.781575722	4.067875806	4.104033	4.189262	4.145148056	3.977517444	4.0946365	4.111865722	4.148021222	4.047778583	3.976527667	4.038098056	4.050483889
BEST4	6.56420912	6.272503389	6.618944352	6.566452333	6.686218694	6.655439	6.98643025	6.704270222	6.418887222	6.514643889	6.410662139	6.307553389	6.609485343	6.5182015	6.657673583	6.581899444	6.756932667	6.465636861
BET1	7.916974389	7.728752667	7.447650444	7.647974278	7.376729389	7.576141944	7.316904972	7.704914333	7.588024833	7.972492944	7.793592944	7.700852944	7.713516194	8.095545667	8.000953056	7.231061685	7.877914944	7.8293455
BET1L	7.386098222	7.652363111	7.270638556	7.541068222	7.378475111	7.661886139	6.670253667	7.481981333	7.649813519	7.030344083	7.556313944	7.606875833	7.210744528	6.919140167	6.9091275	6.867226556	7.484245667	7.278563167
BEX1	5.773169611	6.042137722	6.408958167	6.182422278	6.007751833	5.7545555	6.769912333	6.160038694	6.056371833	5.788193	6.101153556	6.137363278	6.039354111	5.86736575	6.1755865	5.931409472	6.163331667	5.906226222
BEX2	5.86600525	6.050094722	6.670935222	6.536998944	6.030608556	6.441903556	5.487386	5.470043	6.235979944	5.900489944	6.146370389	6.105524083	5.887972833	6.008262944	5.942093611	6.560674194	6.175826167	6.109578111
BEX4	8.808527056	8.727390389	8.644652722	8.442384917	8.836757833	8.733149139	8.608254333	8.370372167	8.550891833	8.250536019	8.355755694	8.616688917	8.536092556	8.244695667	8.465203389	8.583642944	8.4913025	8.388291556
BEX5	5.738190222	5.71912	6.157337083	5.965703222	6.400492778	6.415133194	6.027838778	6.187334556	6.073852944	6.064596648	5.829855667	6.155381889	5.998189333	6.001394278	5.911770111	6.123985111	6.292229667	6.134763306
BFAR	8.416080056	8.520418444	8.535157222	8.488399389	8.112947778	8.790732889	8.547273389	8.915943528	8.4902395	8.577212222	8.457660556	8.439915194	8.560214611	8.583014611	8.453433333	8.494145167	8.701666056	8.591453056
BFSP1	5.600492167	5.858182	5.64622575	5.789672444	5.813535389	5.954212611	6.056702778	5.742815	5.695925056	5.488907556	5.857371	5.742815	5.819932167	5.86293125	5.829855667	5.892472611	5.803865611	5.845636833
BFSP2	6.776737722	6.675698222	6.431360278	6.727729593	6.581545444	6.890804556	6.686748667	6.414646722	6.612298333	6.703472167	6.742588278	6.852188889	6.3655025	6.584074528	6.290661389	6.225978417	7.030648204	6.474065944
BGN	9.484978593	7.997396278	8.4698755	8.955571056	8.803614222	8.384521	8.158697278	8.049442778	8.584583722	8.294255611	8.48088675	9.373401056	7.799479056	8.104474694	8.349541833	8.21253225	8.188612611	8.085674444
BHLHA15	8.00419925	7.853046417	7.726668278	7.8897425	8.026076167	7.762271306	8.5292325	7.550947444	7.813144111	7.611277889	7.835952907	7.891650778	7.877111472	7.842977222	7.882520292	8.038395583	7.622435556	7.919771111
BHLHA9	7.2483975	6.915245657	7.778239167	7.513589333	8.697013963	7.339268667	7.424472528	7.227627056	7.331299444	7.170230611	7.61179725	7.054328333	7.573883	7.252161056	7.309353889	7.873431667	7.642314167	7.610712889
BHLHB9	6.702586278	6.668356111	6.3135195	6.501817722	6.521927611	6.943832907	6.937821944	6.307116083	6.735311278	6.450957278	6.676215454	6.843418278	6.373117157	6.557334556	6.267518944	6.488660222	6.435519	6.727729593
BHLHE22	6.946741667	6.961039194	7.006636944	6.769630833	6.9697645	6.891914056	6.388390361	6.819484361	6.848600537	6.871618778	6.578038333	7.235283056	6.858780056	6.988189889	6.657233389	6.956124694	7.014241028	6.91
BHLHE23	7.102598389	7.252971	7.462901667	7.371297611	7.687826833	7.255852917	6.931401333	7.225464556	7.180083556	7.300366944	7.140821222	7.327808222	7.345190778	7.246043037	7.311997389	7.702849333	7.060668472	7.356183083
BHLHE40	8.477724556	8.065702556	8.735720556	8.226652	9.238904389	8.909783889	7.795070611	8.229978778	9.371138833	8.850872611	8.390719111	7.958691278	8.390719111	8.354644278	8.818243333	8.7790395	8.563761389	8.051755
BHLHE41	8.215416611	8.705151333	8.421496167	8.681880833	8.290830824	8.809521667	8.866070472	8.836106444	8.418999333	8.859395167	8.716413056	8.438505611	8.559965917	8.908004611	8.618684056	8.872763167	8.660679944	8.967548296
BHMT	6.274570444	6.564435833	6.3785825	6.155620111	6.328472028	6.195798056	6.410902889	6.123508389	6.343453167	6.301016111	6.923533667	6.173890167	6.415339944	6.019745278	6.474709	6.158032861	6.592600333	6.445191278
BHMT2	8.528481333	9.269758556	8.530874694	9.464022556	8.564728833	9.294787528	9.063633889	9.656633722	9.466761222	9.572000944	9.447137389	8.739626611	9.119129556	9.773518306	9.5246865	9.202942556	9.750653667	9.574377889
BICC1	8.507639333	7.765076167	7.756918389	7.344105556	7.278203778	7.036199944	6.806532111	7.365496667	7.393805944	7.627103278	7.373141556	8.131294278	7.405005907	7.714344944	7.450767556	7.735884167	7.844295722	7.299193056
BICD1	8.28567	7.769433611	7.774706	7.724693833	7.974444611	7.960506222	8.279669556	7.808430111	7.563161444	7.753557139	7.781533528	7.733985028	7.590950444	7.691175759	7.520551278	7.934041667	7.730343361	7.713888278
BICD2	7.729247222	7.778239167	7.731490833	7.742768556	7.654773778	8.062163222	7.282661556	7.925758222	7.7817265	7.6010575	7.771350611	7.729754194	7.579629389	7.633256556	7.458468389	7.599823889	7.765457667	7.5094405
BIK	5.764165528	5.907682111	6.267072667	5.863994583	5.910220556	5.384360556	5.123446241	4.992275222	5.899620333	5.673973333	5.707802278	5.898007972	5.625189167	5.738683778	5.699550111	5.9473185	5.286859583	5.765464
BIN1	8.856326139	9.188802056	9.22519088	8.99423	9.147685056	9.333462611	8.908914667	9.096389694	8.7550175	8.906786056	8.977284167	8.983242713	8.756657889	8.896321333	8.766230056	8.794735889	9.018269278	8.87775925
BIN2	6.262348833	6.693858722	6.273728056	6.496588444	6.433601889	5.647720407	6.375555056	6.405992917	6.810264111	6.251475389	6.616995	6.713899556	6.386358444	6.600702611	6.397442944	6.938940917	6.550964889	6.015787778
BIN2P1	5.337898944	5.785324833	5.124159944	5.750074444	5.886729889	5.3163195	6.982237889	5.530018389	5.844385833	5.603334093	5.717977361	5.909221389	6.096867778	5.958592167	5.774002944	5.934177444	5.883714833	5.444814056
BIN3	8.011933194	7.923250111	8.143030222	8.035790333	8.048565333	8.093918778	8.173851083	8.146428972	8.295727806	8.152895778	8.076106333	7.904418	8.1395115	8.049077583	8.104299944	7.984309611	8.003779667	8.258532444
BIN3-IT1	6.570090111	6.3033155	6.749181139	6.521401278	6.924895667	6.957888667	7.144496472	6.360767722	6.799637556	7.002618444	6.372391278	6.662018056	6.750192833	6.438412278	6.811759167	6.537670204	6.217232667	6.737632333
BIRC2	8.463611667	8.299709389	8.154773611	8.358692389	7.736795778	7.554075167	8.259700306	8.074783333	8.458180944	8.59770575	8.476461167	8.242762667	8.572242667	8.493749833	8.775366222	8.3760035	7.961866139	8.510903037
BIRC3	6.648892556	6.771877	6.397714778	6.983941444	7.113789444	6.7512415	6.708791278	6.847587778	7.271030083	7.462800694	6.563434667	6.481999944	7.1036225	6.812819194	6.978712222	7.303587389	6.660458778	6.643182444
BIRC5	6.042415528	6.100660722	6.218891667	6.078190194	6.345347528	6.260117907	6.738596806	6.041645139	6.200309	6.0784845	6.105524083	5.915618444	6.222566556	6.026613611	5.979496972	6.059623417	6.251292722	6.11181538
BIRC6	9.013061157	8.763434556	8.693449778	8.669976722	8.529561444	8.688064778	8.664278278	8.913768056	8.632814389	8.9353695	8.901765667	8.682462667	9.172220667	8.748576667	8.906073722	9.015587667	8.818841694	8.943963889
BIRC7	7.907285167	7.733237167	7.910541444	7.717621722	8.028423278	7.789056667	8.068161611	7.502672833	7.599823889	7.842475667	7.597036444	7.760712611	7.54503175	7.540036	7.752250167	7.997396278	7.723406667	7.684916028
BIRC8	5.530808833	5.6218255	5.620772741	5.507476444	5.540058167	5.501015222	5.850803556	5.7675695	5.474109	5.543059722	5.530340639	5.404090528	5.575262611	5.511648986	5.533271111	5.688515667	5.592906	5.596435944
BIVM	6.144654889	6.320800389	6.784045556	6.352815833	7.450451	5.624525278	4.45507325	7.1999865	6.205686333	5.815210417	6.625089741	6.046527148	6.458132667	5.7545555	6.315957722	6.382315611	6.976464417	6.093736111
BLCAP	9.681311278	9.749653722	9.819481722	9.591434944	9.762595472	10.07729506	9.686495028	9.7452775	9.594301722	9.880569056	9.766932611	9.660548889	9.549529611	9.790699833	9.590518722	9.686495028	9.728884056	9.636533444
BLID	6.463694611	5.972542889	5.955505556	6.486019389	5.8423715	5.863298056	5.782631944	6.130515889	5.494253	5.844095389	6.177942	6.504966	5.86600525	6.018452944	6.002197111	5.649023722	5.859810778	5.824098222
BLK	6.669698722	6.395286333	6.6056985	6.680131	6.85713425	7.077290444	6.973229648	6.588326278	6.556967611	6.89700537	6.437644333	6.549447306	6.663875389	6.613261111	6.572517	6.642059167	6.771009111	6.719639833
BLM	5.640211944	5.486748667	5.456977694	5.376429222	5.555224778	5.492792556	5.998901528	5.468406722	5.488611611	5.702154824	5.523809778	5.553677444	5.487386	5.483542278	5.586637778	5.603974167	5.024748722	5.520773694
BLMH	8.020083037	7.832858556	7.90622875	7.869566926	7.759347778	7.944181806	7.490659611	7.986836556	7.900074278	7.688629944	7.826264667	7.830847815	7.8293455	7.759347778	8.035790333	7.922150333	7.885573	8.048292111
BLNK	6.8290875	6.838147	7.002786278	7.146775648	6.413112778	7.004370778	7.438395111	6.945057278	7.064701056	6.90202525	6.827306	6.539593694	6.890804556	6.938657676	6.864453778	7.211544167	6.742588278	6.848961667
BLOC1S2	7.927630472	7.700190556	7.974635694	7.845131444	8.014315056	7.494053778	8.042981167	7.449229222	7.940557722	7.970164278	7.825955889	7.714344944	7.962244944	8.126371889	7.934250944	7.860342889	7.708645472	7.958691278
BLOC1S3	8.598992222	8.540271944	8.969208222	8.710448972	9.070627556	8.472484889	8.7820695	8.313684556	8.518320833	8.548679167	8.435485685	8.729457389	8.528481333	8.422345167	8.436550222	8.716867944	8.596892861	8.548219167
BLOC1S4	6.714492722	6.880200306	6.850549389	6.667310111	6.946286278	6.87624975	6.41810575	6.500776778	6.953902556	6.450733722	6.966683333	7.095113889	6.585323944	6.717095333	6.411042722	6.659893389	6.783324333	6.799471444
BLOC1S6	8.475069926	8.52681275	8.388540278	8.7937675	8.756657889	8.511331222	8.208298056	8.667824333	8.690076472	8.965301861	8.724725667	8.641749611	8.7937675	8.789015	8.9301485	8.739998111	8.848120537	8.889563889
BLVRA	8.956517222	8.824474722	9.014108222	8.822365778	8.657389944	8.988848722	8.670887944	8.947760444	8.878250833	8.861601583	8.744162694	8.649890611	8.711073778	8.703518278	8.866070472	8.825954	9.053163556	8.639972944
BLVRB	8.633151056	8.609701944	8.760178333	8.699170861	8.560214611	8.7643065	8.371279722	8.333436056	8.58408	8.2522945	8.584583722	8.614699028	8.1181625	8.237799417	7.946399722	8.281865778	8.559271389	8.171992667
BLZF1	8.370166889	8.063283833	8.297632778	8.167722	7.871122444	7.913652611	8.155371778	8.438505611	8.205102444	8.438505611	8.170637722	8.022925667	8.621325556	8.750527222	8.752359472	8.324297611	8.3220635	8.575272278
BMF	7.135402611	7.351549167	7.336729889	7.308222361	7.285666	7.407051056	7.178406028	7.326028722	7.37033525	7.287667611	7.211154444	7.279965	7.178683296	7.317721222	7.3071945	7.164262889	7.171152889	7.085036806
BMP1	7.041054417	6.951141389	6.917266778	6.993835556	7.005111528	7.009514722	7.214927361	7.095502028	7.103210806	7.065201389	6.954140583	6.816509722	6.921068667	6.856995111	6.870913861	6.712317861	6.959372556	6.910164509
BMP10	4.452368417	4.711493222	4.852629889	4.665680889	4.932658333	4.431650444	5.171453556	5.066811083	4.772497	4.879033778	4.673864222	4.784276667	4.691053389	4.914610389	4.884630333	4.895751778	5.019061944	4.889376556
BMP15	5.471004444	5.283754111	5.628976444	5.466416833	5.769010444	5.482785944	5.446529389	5.733179167	5.5097155	5.64336575	5.622749806	5.314978333	5.587660361	5.381359833	5.437420889	5.236489333	5.881015528	5.325689833
BMP2	7.924743278	8.024074389	7.370946611	7.810818722	8.26219775	7.811298667	7.330631278	8.303127889	7.857628833	7.938234278	7.558516833	7.322248056	7.426787778	7.902712944	7.848935833	7.828257833	8.080894889	7.593484056
BMP2K	8.055863778	7.776573222	7.896573417	7.842700528	7.827159611	7.24238875	7.840624167	7.793161167	7.869159194	7.962414333	7.868555833	7.911288778	8.025038	8.265144944	8.2778365	8.294892389	7.818486639	8.096345667
BMP3	7.376113333	6.190307278	6.377646667	6.553048389	6.735909833	6.786577	6.297353278	6.671558542	6.142231556	6.449699111	6.427902667	6.696618111	6.479013667	6.648031389	6.556967611	6.260609722	6.309716815	8.362184444
BMP4	6.656490722	6.846829833	6.607606111	6.931532778	6.3310545	6.824067583	6.139463444	6.469880389	6.776367111	6.824848278	6.888583278	7.167919694	6.877735111	6.897816222	6.727088333	6.456780278	7.193423333	6.870085056
BMP5	5.367077333	5.783196319	5.385785778	5.911360056	6.475602167	5.915618444	5.644069667	5.511075333	5.242873444	5.789212167	5.844706539	5.446255861	5.928380852	5.472923722	5.518807306	5.269414833	5.103577778	5.461586111
BMP6	7.572524722	8.180155611	8.223960907	7.909644528	7.715681148	8.104149556	7.681410389	8.054499389	8.092712778	7.658405	8.086356278	8.019653833	8.183290556	7.7934595	7.82504	8.197981333	8.408943667	8.047300667
BMP7	6.392806889	5.739012611	6.059827889	6.201703556	6.131113111	5.8585825	6.1151065	5.816183278	5.928135833	5.803416389	6.008791833	5.962757778	5.928960333	5.846087722	6.082173111	5.954527278	6.066233167	5.8423715
BMP8A	7.917861778	7.262154611	7.326420306	7.331193519	7.802123593	7.485536972	7.870982667	7.338399972	7.176588944	7.710193722	7.388416333	7.338986444	7.550213444	7.232316139	7.273516944	7.0550725	7.586033	7.254333889
BMP8B	7.934834722	7.866222389	8.167238972	7.698691167	8.409862028	8.290005667	7.900629611	7.360729222	7.769148	7.279650694	7.691994556	8.0364865	7.949957139	7.751252944	7.88524275	7.975780556	7.79074475	7.606076444
BMPER	7.715814778	7.428188722	7.523079611	7.16105275	7.923681389	7.534363222	7.204697	7.490517333	7.295211306	7.406349861	7.518855556	7.530399556	7.662057056	7.453516917	7.37621675	7.592841167	7.727371778	7.478889556
BMPR1B	5.473256903	5.394019333	5.259447833	5.560610111	5.588703167	5.149597389	6.059827889	5.173789111	5.5235245	5.298941583	5.298941583	5.2891455	5.429388778	5.547989167	5.555602981	5.401095778	5.103142778	5.319218389
BMPR2	9.600951111	9.216669667	9.155925944	9.265700444	9.438073833	8.928358278	9.449993111	9.490732889	9.388424	9.265145944	9.428637361	9.305289	9.719585278	9.373974333	9.703520167	9.588565278	8.978386028	9.716837278
BMS1P20	9.646086611	9.6662455	9.387544333	9.245231611	8.839827	9.431923611	9.528103444	9.312859444	9.560984972	9.766932611	9.8378655	9.624056333	9.539278667	9.749653722	9.689785444	9.575698389	9.317913722	9.676442083
BMX	5.772913667	6.570090111	6.207774472	6.261743444	6.120387778	6.302281741	5.96468475	6.300348667	6.172857222	6.003519389	6.252575222	6.459158944	6.694058185	6.459856667	6.35699375	6.0145365	6.367785222	6.424172944
BNC1	7.817124556	6.0345235	6.069623278	5.923700944	5.864746889	6.164124333	5.893004056	6.218660333	5.95165	5.645845944	5.841138472	7.980747889	5.716486389	5.533841889	5.923977333	5.874998472	6.197318889	5.752670444
BNC2	8.446252833	8.092712778	8.205876278	8.206064444	7.980938889	8.14764337	7.385820611	8.153510889	7.918569	7.941202111	8.145758833	8.390387167	8.106721667	8.023281333	7.9958475	8.177006806	8.238586778	8.156991833
BNIP1	5.744649722	5.973553097	6.090799222	5.783765444	5.687675222	5.917259778	5.858045833	6.458829889	6.103775	5.830689972	6.021824056	5.821644639	5.953667167	6.135538778	6.11181538	6.192495444	5.932653389	6.073852944
BNIP2	8.794229769	8.864780722	8.723366722	8.854182333	8.424697056	8.116829667	8.691208111	8.703848833	8.867619722	8.803008417	8.959866111	8.770720222	9.226714028	9.275433833	9.192935611	8.809908333	8.290005667	9.1440515
BNIP3L	9.986041556	10.03684783	9.818106556	10.01690758	10.01315933	10.31559556	10.02266311	10.40218944	9.873905778	10.19935983	10.09634511	9.890830204	10.12505715	10.29956142	10.18981683	9.91826225	10.10971306	10.30160722
BNIP3P1	3.309308611	3.955457889	4.311177611	4.424660111	4.366728389	3.5068185	3.948206778	3.832023611	3.9885615	4.539351333	3.956393722	3.765010556	4.128223333	4.01249225	4.281546722	3.839480472	3.035780722	4.699714611
BNIPL	6.237354722	6.318748556	6.203059556	6.265416611	6.402666833	6.414646722	6.703325167	6.294735944	6.363768833	6.592298759	6.433395444	6.358227167	6.311344278	6.295974778	6.237669389	6.109578111	6.1859855	6.016578611
BOC	8.650648148	7.640928	7.699574148	7.882379139	7.961518167	8.070777935	6.720220111	7.768396481	7.397352389	7.259442111	7.6360855	8.49843163	7.470778472	7.234341583	7.5227255	7.329992722	7.426645333	7.465574722
BOD1	8.193562444	8.656792509	8.585426833	8.591043556	8.713924139	8.492914667	8.651252917	8.525691611	8.601334472	8.359276444	8.349262889	8.5176855	8.797096972	8.565151278	8.690493389	8.67257725	8.531465167	8.577926861
BOD1L1	7.561062111	7.646015333	7.506097111	7.678714917	7.520880389	7.042872889	7.302710778	7.648794667	7.596237278	7.459128944	7.733579056	7.451976889	8.031736139	7.861928963	7.911779944	7.754776667	7.552363167	8.023151
BOD1L2	7.176191056	7.188219833	7.3958855	7.315811	7.338270833	7.0204965	7.770017333	7.456548583	7.130727222	7.093867389	7.106074833	7.036947611	7.348156389	7.262972167	7.373015639	7.5558485	7.281359278	7.2584135
BOK	8.643437944	9.562707815	9.825663556	9.676442083	9.234919111	9.648064139	9.141600056	9.351398611	9.421758722	8.982117907	9.537953889	9.558737917	8.802507167	9.206764444	8.834897889	9.106252083	9.788474833	9.10155213
BOLA1	7.817533389	7.629478	7.676728667	7.834309139	7.538803222	8.358692389	8.147485333	7.914145944	7.486570333	7.677044222	7.766036167	7.557838556	7.340965778	7.401244241	7.555170056	7.433307056	7.981401611	7.668233111
BOLA3	8.779644111	8.927471167	9.368763639	8.792342889	9.058737417	9.021756889	8.809521667	8.895295833	8.791480019	9.000115611	8.817398278	8.457476667	8.744162694	8.809521667	8.7937675	9.082091222	9.071467333	8.767310667
BOLL	5.110798667	4.738430944	5.043224833	4.784276667	4.977342361	4.570439222	5.241110944	5.278928778	4.778824611	4.822919778	4.743158667	4.604589667	4.798667556	4.907920333	4.925901944	5.001026722	5.180081	4.898631556
BORA	5.440671	5.674199056	5.253302667	5.627197667	5.484558037	4.956610944	4.907061944	5.2888345	5.406621444	5.524970444	5.604971056	5.479449444	5.538581833	5.701643556	5.532347444	5.371032972	5.3310205	5.648438167
BPESC1	6.427257	6.390946056	6.677418333	6.565718194	6.828376111	7.026024528	6.793854694	6.432936611	6.479456806	6.637436389	6.388779333	6.383372361	6.768601741	6.674681889	6.842170824	6.64456	6.3180365	6.519258278
BPGM	8.149269611	8.048070778	8.124316333	8.068421	8.140518889	7.879075556	8.226883333	8.077540389	8.312222444	8.3888515	8.189421556	8.007343694	8.470268611	8.59770575	8.237446556	7.903590056	8.371774278	8.1785045
BPHL	7.205415944	7.555538722	7.549545611	7.386708167	7.512446278	7.503880944	7.327140278	7.544545333	7.079996278	7.226247	7.274648806	7.168118833	7.075123111	7.343987722	7.133320556	7.428023444	7.683553667	7.128044833
BPIFA1	6.061039417	6.006908278	6.003519389	6.026613611	5.572753333	6.000902611	6.671477056	5.926703556	5.737583944	6.014818556	5.99912825	5.792869722	5.914258278	5.88158325	6.162667556	6.021824056	5.364298528	6.320626556
BPIFA2	5.669489074	5.429388778	5.692513833	5.705094611	5.64556875	5.993499167	6.663488778	5.720625389	5.806385972	5.841376222	5.446255861	5.545125111	5.537639389	5.583955389	5.811607944	5.756795694	5.957053019	5.718552722
BPIFA3	6.279013722	6.197889389	6.226146917	6.204669111	6.092776667	6.5766185	7.092004722	6.148162278	6.185603231	6.311092583	6.155856222	6.284472889	6.005260333	6.217232667	5.894310083	5.904138157	6.637436389	6.239936111
BPIFA4P	4.790284556	4.494900833	4.497965056	4.629024278	4.68364	4.5286985	4.677389667	4.728913167	4.529389722	4.584801667	4.634661333	4.742250333	4.770052056	4.638013667	4.512378444	4.805232611	4.428250856	4.669701111
BPIFB1	5.949148889	5.704596222	5.66650625	5.746502556	5.874080222	5.876330315	6.468648056	5.703387333	5.714982778	6.013946861	5.816744167	5.5842705	5.956890361	6.038524389	5.9820655	6.099499139	6.038524389	5.9911425
BPIFB2	6.685855417	6.724041389	6.924215611	6.567469556	6.838298611	6.989508556	6.775282722	6.959881611	6.741814222	6.656069722	6.751150694	6.545721056	6.421741833	6.708791278	6.676215454	6.682811056	7.030872	6.779984833
BPIFB3	6.895764778	6.630990944	7.245858194	6.822466778	7.403563333	6.797419944	6.912220537	6.650960667	6.675698222	7.007589944	6.806764056	6.6056985	6.971601111	6.751028667	6.903566278	7.147867889	6.871817611	6.920151389
BPIFB4	5.277499722	5.225254833	5.5029375	5.47812325	5.4080005	5.825538111	5.522831111	5.596435944	5.481064056	5.314978333	5.396816944	5.429388778	5.513258722	5.464629611	5.196119222	5.456836764	5.726204028	5.297572278
BPIFB6	6.112598722	6.078721667	6.604398296	6.331230556	5.848316222	6.467408639	6.528437611	6.592120611	6.007446778	6.243202556	6.199159778	6.1299135	6.469275722	6.432550944	6.397714778	6.158999361	6.3820935	6.464833222
BPIFB9P	5.088116861	5.335337667	5.411542167	5.520239389	5.747639889	5.620081806	5.781820917	5.062432583	5.331631139	5.392237	5.531394806	5.296832556	5.326169	5.574995583	5.531697722	5.483819917	5.586039556	5.432034583
BPIFC	4.6530095	4.214973972	4.252177889	4.363609056	4.404471667	4.055701306	5.061365306	4.481204278	4.621109639	4.574820056	4.659935556	4.434222111	4.383471167	4.555881056	4.371711556	4.372582111	4.385541778	4.512378444
BPNT1	7.491713611	7.269372389	7.4317425	7.350710907	7.160433278	7.315653222	7.339268667	7.450926389	7.488732444	7.652363111	7.458468389	7.394190917	7.444292333	7.481092444	7.467500194	7.3633475	7.512446278	7.403245796
BPTF	8.386584611	8.437428056	8.450953611	8.464249667	8.307471778	7.918391056	8.511820889	8.182922611	8.438505611	8.453161667	8.572905194	8.330593056	8.750063815	8.543896944	8.819621583	8.652033333	8.247800611	8.665289167
BRAP	8.084238833	8.292812444	8.142369111	8.234851	7.847179833	8.341967444	7.861790833	8.463611667	8.101469667	8.216792833	8.297093278	8.155732889	8.284815667	8.320925056	8.256235722	8.070536944	8.057149333	8.465203389
BRAT1	7.495139556	7.785417889	7.810287667	7.821961667	7.760306278	7.828829778	7.039527472	7.582608611	7.800231111	7.656565333	7.683723611	7.825825306	7.517588185	7.564937833	7.534499611	7.662624722	7.701899861	7.6159955
BRCA1	6.1028045	6.091611574	6.126667778	6.6409885	6.035002944	5.609283361	6.022979583	6.801174833	6.567876694	6.215215833	6.40372175	6.108127583	6.553292111	6.617590333	6.500565389	6.372610333	6.690498306	6.612298333
BRCA2	5.465029333	5.103362278	5.185785333	5.178889611	5.468406722	4.805232611	4.941191111	5.396033444	5.127378444	5.300384667	5.316726333	4.907920333	5.370762056	5.104420778	5.222846292	5.367628833	5.408419722	5.205805667
BRCC3	7.288307222	7.215433944	7.1041225	7.206058778	6.738931167	5.696620611	6.124615361	7.663082194	7.225315056	6.841977167	7.269372389	7.246171333	7.144715944	7.160304306	7.215077778	6.708414398	6.801769778	7.411251167
BRD1	7.811298667	7.463698167	7.655622222	7.523202111	7.716931667	8.060913	7.056918111	7.877914944	7.627407778	7.411565444	7.743667222	7.661026222	7.514206667	7.375759611	7.588540611	7.485164722	7.740726167	7.527906167
BRD2	9.207960861	8.891156833	8.861601583	8.946695792	9.160472083	9.530723167	8.735720556	9.147096639	9.178398778	9.028488944	9.178398778	9.251182889	9.054933889	8.812936333	8.937242389	9.013482694	8.974833472	9.074531611
BRD3	8.565151278	8.425027111	8.415899389	8.516129241	8.499069278	8.468945222	8.807235528	8.427805444	8.436550222	8.302565833	8.374402113	8.537045111	8.301994778	8.261480111	8.382212736	8.459792722	8.40283387	8.545147333
BRD4	7.166781111	7.376880083	7.676859222	7.600013	8.006336778	7.706892222	7.61179725	7.539557444	7.620270667	7.421568694	7.452279889	7.448852667	7.288846815	7.320202083	7.352345667	7.558516833	7.439601417	7.553176944
BRD7P2	7.056755944	7.296523778	7.17953	7.416357972	6.943601611	5.857371	7.105910333	6.028718167	7.494395944	6.929293583	7.297812	7.1965055	7.365496667	7.6226625	7.75922475	7.559681222	6.455890083	7.721912278
BRD7P3	4.644589611	4.417129472	4.4798435	4.357753611	4.028906472	3.879165583	4.202437028	4.515979083	4.471528213	4.142026889	4.499305583	4.269936972	4.479289444	4.500401	4.569176	4.564231333	4.123429028	4.455944389
BRD8	7.917482278	7.577486778	7.075954833	7.526066222	7.401244241	7.802123593	7.373312333	7.799609278	7.460811194	7.602680222	7.628572556	7.840480611	7.635811778	7.57678375	7.688032972	7.459291111	7.415162778	7.555538722
BRD9	7.297533028	7.067011889	7.084888111	7.374969704	7.577340944	7.597611056	6.551317639	7.578597556	7.189341389	7.201380944	7.431884278	7.134979167	7.154335889	6.942019694	7.240083806	7.135693944	7.342957778	7.031035472
BRDT	4.947175	5.007546	4.745681306	5.144317556	5.237885306	5.318145389	5.129174722	5.061073778	4.740200343	4.870820806	4.891197278	4.801859667	4.924241778	4.691053389	4.7543115	4.767194389	5.298396278	4.845564167
BRE	8.665289167	8.7243735	8.511575444	8.598684333	8.457476667	8.287586944	8.773121833	8.643899556	8.658073944	8.716113222	8.607863111	8.699170861	8.735720556	8.774886278	8.754064583	8.970660074	8.788324	8.784043389
BREA2	6.616732194	6.323229556	6.386543722	6.524882222	6.415492444	6.711552472	6.811636806	6.591785222	6.279234833	6.813396139	6.560855806	6.424471667	6.398341778	6.632125111	6.631825972	6.249815944	6.3578565	6.642059167
BRF1	7.275916222	7.5348425	7.456269278	7.484983611	7.420853667	7.472672167	7.446539444	7.272317778	7.398921111	7.416532722	7.447650444	7.393410306	7.182432111	7.164360111	7.323012611	7.506714722	7.353788648	7.334096667
BRF2	7.759499778	7.689117278	7.521741056	7.867709556	7.563853944	7.724203667	7.760539194	7.8200875	7.632523722	7.580079611	7.680572167	7.936387556	7.447129972	7.529952444	7.450644611	7.684759972	7.635629083	7.667245722
BRI3	9.292590222	9.900780833	10.14908092	9.982748167	9.412360889	9.240488417	9.619358389	9.167343167	9.529821833	9.055920278	9.648064139	9.7452775	9.788474833	9.313648278	9.373401056	10.01690758	9.217317667	9.5024975
BRI3BP	7.098122056	6.858878444	6.965426889	7.038109889	7.012792111	7.028915944	6.998138667	7.154945	7.031387611	7.075789778	6.819484361	6.80307087	6.964704287	6.987719833	6.899640472	6.797574278	7.233294556	6.949273472
BRICD5	8.351188444	8.448428778	8.615808028	8.242181944	8.456760167	8.677353444	8.753869944	8.247320583	8.177652889	8.348459222	8.366021861	8.474069889	7.89355212	8.033721833	7.950647444	8.185881056	8.347913667	8.044253639
BRINP1	5.131866833	5.281803167	5.752003917	5.472923722	5.705389222	5.226254833	5.550622074	5.421343472	5.532347444	5.227684556	5.086181778	5.434720444	5.4767715	5.4452375	5.507179389	5.681472056	5.004414833	5.388825639
BRINP2	6.071652667	5.858842278	5.96938225	6.077570667	6.047388306	5.744649722	6.608601981	5.495613889	5.873102685	5.997060185	5.742262667	6.235574222	6.027193111	6.000531333	5.970805157	5.438448222	5.698798278	5.815989778
BRINP3	4.971489944	5.110480722	4.942265833	5.307427	5.505415778	5.373928222	5.184012722	4.9957695	5.052681333	4.819019667	5.034640306	5.186533778	5.025467611	5.046552222	4.840536722	5.068280222	5.629780889	4.942265833
BRIP1	4.946336444	4.522055944	4.554863111	4.573580344	4.467539667	4.363150056	4.3383715	4.480875444	4.430987667	4.473736	4.459401278	4.308841833	4.558358833	4.687203889	4.196543389	4.704517667	3.944162222	4.475525944
BRIX1	7.177076056	7.515581917	7.808139528	7.537188194	7.466934222	7.205158306	7.484022	7.003689333	7.572524722	7.539322583	7.532105778	7.383788833	8.121297	7.989917019	7.995457111	8.05527375	7.436647722	8.160629056
BRK1	6.532859028	6.616732194	6.9694355	6.699150639	6.686372181	6.590299806	6.373286944	6.821330472	6.751150694	6.690695639	6.69296925	6.585528417	6.878903222	6.717504611	6.753795861	6.694552778	6.588080472	6.766523083
BRMS1	6.976035278	7.390610167	7.148799306	7.160093667	6.984042889	7.379016833	6.299231111	7.224316667	7.291734167	7.038109889	7.256447	7.335495444	7.109364333	6.888467	7.113196222	6.810621056	7.193022389	6.972129056
BRMS1L	5.569145556	5.6210005	5.513530111	5.716105889	5.410138667	5.182381833	4.820248833	5.547176556	5.884607037	5.828148944	5.853249056	5.567619611	6.08537825	6.148908611	6.027193111	5.293694	5.498265463	6.007751833
BROX	9.245725222	9.053163556	8.879935556	9.095227944	8.660303722	8.639637722	9.279588278	9.117602722	9.083298472	9.587423	9.282654722	9.143528333	9.480478167	9.574377889	9.436364444	9.313648278	9.051737389	9.5467675
BRPF1	7.275599028	7.392890778	7.490659611	7.395382556	7.215866667	7.490013333	7.094031056	7.624379056	7.438395111	7.137047611	7.383967944	7.363901278	7.086750639	7.260866056	7.269372389	7.045804944	7.103514417	7.279965
BRPF3	7.286308	7.460987111	7.190610444	7.385974056	7.337721722	7.722398556	7.390096722	7.656907389	7.5211905	7.098122056	7.314774056	7.496249417	7.230704333	7.219467	7.230704333	7.070402833	7.499920278	7.254804417
BRS3	5.403258222	5.0901925	5.068280222	4.9957695	5.2109435	5.115507028	5.956890361	5.105709778	4.906036278	5.182381833	5.0789055	4.922243944	4.694394278	5.0514925	4.976622722	4.659935556	5.026196019	4.885700167
BRSK1	7.025588889	7.061373333	7.270284222	7.138905972	7.175233056	7.0859925	7.065984278	6.706260167	7.069195056	7.331488944	7.146130417	7.051102167	7.073625278	6.939711861	6.870085056	6.910693833	7.018984167	7.071301444
BRSK2	7.052227444	7.041054417	7.167699333	7.059306731	7.483660556	7.125197806	7.911989	7.241181361	6.996778722	7.056918111	6.981081389	7.008081556	7.034504833	7.047997944	7.352177944	7.210342	7.175782778	7.021340667
BRWD1	7.956991889	8.054499389	7.697190278	7.882661444	7.647794722	7.587290389	8.046591333	8.12870175	7.876404667	8.004721722	8.2772825	7.883028667	8.320484667	8.151112944	8.342681667	8.197190333	7.817978556	8.312222444
BRWD3	7.490183972	7.149972333	7.117466611	7.266347833	7.406041167	7.479348417	7.359086667	7.356183083	7.416532722	7.419735222	7.531524944	7.388961222	7.460613074	7.507820111	7.621029472	7.468891889	7.357906722	7.530099667
BSDC1	8.281865778	8.508120667	8.221108056	8.416363167	8.185881056	8.716113222	8.283801028	8.500390056	8.530874694	8.507639333	8.612978444	8.306084944	8.237148444	8.185035389	8.197981333	7.95298337	8.453433333	8.248889139
BSG	10.47567167	10.55518722	10.26025189	10.51756833	10.34114185	10.75333667	10.29430389	10.619825	10.41931747	10.41931747	10.54728069	10.69354889	10.08799944	10.37505889	10.16257178	9.883183167	10.69782611	10.36824
BSN	6.017575278	5.676388056	6.025178778	5.891729222	6.219998889	6.311092583	6.263493833	5.826153111	6.000531333	5.833480556	5.904481167	5.850013167	5.947908389	6.129490944	5.879996778	6.298200167	5.715279667	6.099056278
BSND	6.3578565	6.563778889	6.223039694	6.332327861	6.479707917	6.422782889	6.69801825	6.433601889	6.334825944	6.391475611	6.257733111	6.435640944	6.398909889	6.428628833	6.28125	5.940290833	6.518632889	6.451472444
BSPH1	4.064031833	4.129771111	3.931725444	4.066458722	3.734573611	3.755952167	4.227748944	4.214973972	4.006852611	3.933341667	3.961048111	4.227328	3.962828444	4.187988778	3.894842556	3.818459278	3.603814944	4.069492926
BSPRY	7.461445056	7.425457556	7.493584667	7.3200595	7.8543715	7.403745556	7.681792111	7.0636645	7.297329167	7.28010325	7.221959833	7.246912222	7.043773389	6.915128222	7.223445444	7.412370778	7.609141333	7.224125444
BST1	8.365182778	8.112328167	7.955460889	8.101469667	8.155732889	8.237799417	7.629907056	7.982210389	8.510903037	8.112328167	8.076649111	8.141544222	8.284545556	8.079488944	8.045721222	8.274707278	7.923250111	8.117947778
BST2	7.95826825	8.192249222	7.93545625	7.268283778	7.555699833	7.920998528	7.582219389	7.723242111	7.928532056	7.671085648	8.066986556	8.174154	7.763039833	7.406041167	7.309703	7.709086556	7.52587825	7.475455167
BSX	6.784045556	6.940592722	7.046605944	7.089336222	7.197318556	7.332708139	8.307137944	6.908061778	7.224853389	7.137265611	6.994613472	7.067505611	7.196086333	7.049150806	7.1565365	7.243027611	7.114922	7.09496
BTAF1	8.809279778	8.786574222	8.593840444	8.262857444	8.648635056	8.489867306	8.503950333	8.533597639	8.49453975	8.7669105	8.759690111	8.425973222	9.029954722	8.607863111	8.719256056	8.762294889	8.3888515	8.697785917
BTBD1	8.887782806	8.981065778	9.071848889	8.974833472	9.204093167	8.594479722	8.861601583	8.943088833	8.894825611	8.922048278	8.877208278	8.956517222	9.108509889	9.173355611	9.093179111	8.908004611	8.881691	9.044705833
BTBD10	8.378674972	8.054895731	8.027572056	8.138495889	8.255961407	8.222832056	8.115481722	8.097999306	8.065268722	8.276934056	8.107776056	8.301671056	8.156061306	8.328086833	8.185404667	8.316852056	8.032415611	8.278509944
BTBD11	4.484416824	4.775037722	4.552388083	5.015349639	5.324290639	4.898143056	4.676834056	5.540323444	4.722574361	5.034640306	5.083809944	4.592772583	4.723348667	4.645569944	4.766047944	4.810919694	5.118773222	5.286859583
BTBD16	6.612450889	6.582292083	6.748742444	6.762757333	7.436647722	7.169739972	6.871121056	6.523616056	6.432936611	6.688623889	6.536114519	6.5182015	6.576773333	6.774977667	6.656490722	6.691894889	6.859993056	6.6439505
BTBD2	8.606203222	8.862169944	8.828945278	8.686179889	8.702320972	8.945767833	8.286716667	8.296452778	8.733692111	8.295727806	8.650314222	8.855525111	8.2930025	8.135881556	8.215954889	8.330863778	8.691208111	8.447178056
BTBD3	7.514940944	7.719928444	7.437852611	7.454387667	7.188048481	7.613782611	7.653559389	7.793298278	7.510264111	7.713516194	7.484485537	7.758077278	7.804431278	7.659810667	7.701605667	7.547076333	7.888265556	7.606521556
BTBD6	7.368101	7.990870944	8.081383111	7.879374694	8.063161139	7.532952556	6.714812333	7.970371333	7.874907583	7.923864944	7.712275944	7.879827333	7.8816125	7.808248833	7.648582278	7.891995222	8.029221194	7.735451889
BTBD7	7.254804417	7.067345556	7.007912278	7.023695241	6.895764778	7.083085056	6.3135195	7.281943056	7.091612194	7.102464111	7.232881333	7.186584056	7.293064222	7.014138222	7.260397583	7.083952556	7.036840556	7.181527639
BTBD8	5.6210005	6.176732639	5.448967222	5.915367667	5.365218444	5.405571111	5.251729694	5.877155611	5.850519306	5.2495075	6.310367611	6.137857222	6.223039694	6.066233167	6.142767333	5.738683778	5.613212417	6.175175611
BTBD9	7.633591139	7.477718778	7.355469778	7.457159278	7.240720444	7.5765115	6.876053833	7.504203611	7.240448426	7.616987111	7.573518639	7.493207333	7.436285278	7.686919833	7.367338278	7.481804796	7.554227333	7.629478
BTC	5.897739667	6.272671833	6.333551565	6.253735778	6.260387722	6.294003111	5.860783667	5.904481167	6.396668722	6.171128778	6.192801833	6.270026944	6.195798056	6.228138056	6.348836333	5.879057583	6.228365	6.041143667
BTD	8.016200074	8.301371944	8.225134444	8.545894333	7.850497787	8.768708074	8.588870667	8.317098611	8.585426833	8.582346944	8.629067556	8.098417889	8.497442722	8.550891833	8.593049278	8.247800611	8.678431556	8.547901556
BTF3	8.786223537	9.163241167	9.402645556	9.132216444	9.138219056	8.869589667	9.111065722	8.597413222	9.099077278	8.565151278	9.049819907	9.168666167	9.102173778	8.917129833	9.006633028	9.017648556	9.155329944	9.003103222
BTF3P10	6.184271111	7.147333778	7.069813222	6.718109278	6.550197833	6.212389889	7.725150611	6.173583722	7.019848	6.248614528	6.878713778	7.102113722	7.157602278	6.987227167	6.930957958	6.833955639	6.240376889	6.648211722
BTF3P11	5.948620583	6.045139	6.323229556	6.136917778	6.174308278	6.682160556	7.045804944	6.358461611	6.086264667	5.968356833	5.993499167	6.217489722	6.095814611	6.221237167	6.218248333	6.248402722	6.483740944	6.022497333
BTF3P13	5.049488222	5.310906278	5.276148278	5.211782667	5.142604778	5.398942056	5.261917056	5.176743722	5.242034556	5.119263889	5.149597389	5.222178833	5.545809389	5.447904463	5.505056278	5.260149111	5.4059515	5.541059222
BTF3P9	6.012443444	6.062914389	5.932417222	5.829416167	5.580489722	5.475458667	5.732854417	5.960309491	5.889969194	5.628976444	6.046527148	5.742262667	5.884371611	5.753474028	5.658584806	5.250845444	6.016907889	5.856154722
BTG1	9.861109889	10.292753	9.978618833	10.00422928	10.09331244	10.45858722	9.780091222	10.25438344	10.04120356	9.970637722	10.07580517	10.270195	10.54136352	10.17046472	10.01016856	9.659164194	10.30705889	10.32794611
BTG2	9.021756889	9.575698389	9.160819944	9.182012944	9.847151611	9.623367278	8.4297915	8.978802056	9.395702278	8.554328	8.945767833	8.959866111	9.001808056	8.584583722	8.830638111	8.8611405	8.962929639	8.384001667
BTG3	7.561475556	7.641753931	7.75922475	7.455822833	7.625250611	7.667983167	6.949392889	7.914701722	7.593593333	7.773815694	7.628400556	7.438529556	7.78215588	7.529632556	7.8200875	7.470891806	7.636373889	7.695523556
BTG4	4.489538667	4.319625611	4.241447111	4.312958278	4.235060444	4.199524	4.2035685	4.300046611	4.174221667	4.143775444	4.313377778	4.145765361	4.280557778	4.373748111	4.258447556	4.3324215	4.132961944	4.337653167
BTK	6.628305583	6.256179889	6.141827167	6.265750278	6.200309	6.205317056	6.020233	6.259715111	6.449973944	6.416469667	5.926888444	6.107792444	5.919477722	6.571112611	6.353200222	6.373457167	6.091611574	5.956111194
BTLA	5.847476667	5.747639889	5.994201667	5.759537028	5.217806556	6.004101	7.402104278	5.745387056	5.966315056	6.040052639	6.000323111	5.723955889	6.024139444	5.977953944	5.903408	6.041415333	5.889608472	5.861269389
BTN1A1	5.820592722	5.808523278	5.880267185	5.9345115	5.836640222	6.008063167	6.434991444	5.530808833	5.947908389	5.410138667	5.603112833	5.836942056	5.535518583	5.684541389	5.684225389	5.727473611	6.0518005	5.818155389
BTN2A1	7.999677	7.796761222	7.826419667	7.864239611	7.8076735	7.738545472	7.266206389	7.759347778	7.770955963	7.902442852	8.0227375	7.959778444	7.659810667	7.850753833	7.740175333	7.926646639	7.690037722	7.697190278
BTN2A2	8.201636333	8.036652444	7.522084361	7.698369296	7.599401444	7.874669333	7.974242556	7.839147722	7.7447575	8.013037556	7.935654278	8.011237667	7.731184556	7.814587722	7.694345889	7.836499222	7.458130722	7.691587667
BTN2A3P	6.665959657	6.443752472	6.623683333	6.142767333	5.787875444	6.199745361	6.410662139	5.938665833	6.377845778	5.930235889	6.236852833	6.415892167	6.005841926	6.016907889	6.252769278	6.442912056	6.028122185	6.23818125
BTN3A1	7.859160426	7.545647444	7.051518889	7.581235333	7.229183389	7.553176944	7.936920556	7.873607722	7.55213875	7.734149	7.907088	8.034598972	7.683553667	7.956378389	7.683157889	8.268929833	7.545999389	7.804999185
BTN3A2	8.090899389	7.5227255	6.577111204	7.645551556	6.950044056	7.211654222	7.676257778	7.879607444	7.773633056	8.106030944	8.008411889	8.444376333	7.740726167	8.169646389	7.755020111	8.478159833	7.864568833	7.600923
BTN3A3	7.786682667	7.8850185	7.145250833	7.408601722	7.034808556	6.944931444	8.025478259	7.631453611	7.805438333	7.922034704	7.840624167	8.206325556	7.696401333	8.153706722	7.736059111	8.103026389	7.313666056	7.534127528
BTNL2	6.7399245	6.747823444	6.740468667	6.491518611	6.741952694	7.025320778	6.668664722	6.646912222	6.675139778	6.770077194	6.533959694	6.716663167	6.634873333	6.882711278	6.635783444	6.753983889	6.6562475	6.848149667
BTNL3	5.130146222	5.395795667	5.300675056	5.115137389	4.724058139	5.820882444	4.929214222	4.863582167	5.050052367	4.799095667	5.336468167	5.175335167	5.271198778	5.037525	5.103577778	4.879985722	5.401500333	5.136405778
BTNL9	8.651763778	9.529821833	8.613218778	8.965837722	8.913768056	9.782589611	8.743331347	9.268352583	9.112679574	9.151757833	9.4613065	9.093179111	9.041919111	9.082669889	9.087567722	8.943572167	9.223825333	8.981065778
BTRC	7.821020722	7.421285611	7.192300833	7.345054056	7.272917194	7.399478056	6.865807389	7.647037833	7.397924889	7.499920278	7.459291111	7.085036806	7.407051056	7.554612778	7.415707	7.285114097	7.506391167	7.394944
BUB1	5.077392611	4.738977722	5.006915981	4.992791389	5.031286333	5.354312778	5.082841278	4.8531535	4.975900222	4.852250667	4.689256278	4.674234556	4.837218278	4.83121637	4.989638222	4.797739944	5.032919833	4.980646667
BUB1B	5.532657667	5.297572278	5.233665917	5.218784708	5.350378639	5.388322222	5.445507056	4.925901944	5.280890167	5.331277528	5.514175778	5.319015389	5.236489333	5.229448111	5.160093	5.420003833	5.016599167	5.220529111
BUB3	8.680027722	8.661397167	8.3416385	8.534803056	8.182503944	8.488872944	8.422345167	8.498734722	8.560214611	8.575856556	8.781410972	8.6701355	8.871821722	8.603166222	8.632814389	8.425027111	8.214543056	8.742980333
BUD13	6.638658111	6.803703167	7.186418611	6.768601741	6.882913056	6.590484778	6.489673722	7.145871111	6.813628111	6.654748056	6.957888667	7.008529417	7.090410694	6.759533	6.888279194	6.871927667	6.906830944	6.779166778
BUD31	7.6511285	7.756618611	8.249071944	7.8076735	8.183736472	7.893892056	7.474878278	8.052463556	7.755504278	7.672447056	7.771162389	7.761543306	7.966608	7.807183694	7.870347278	8.051378389	8.117947778	7.731682611
BVES	6.41662325	5.885552556	6.079724389	5.826579111	6.033698944	5.797581278	5.685134833	5.841138472	6.0744715	5.885711389	6.061813222	6.038066833	6.121915778	5.836037444	6.134939722	6.023206389	6.491735889	5.885242889
BYSL	7.074199556	7.141624833	7.1074945	6.679959639	6.719639833	7.295363278	6.6911315	7.238394833	7.003483944	6.917459167	7.059465583	7.028054278	6.751398333	7.2483975	6.860901722	6.543579278	7.11796806	6.942141389
BZRAP1	7.322653889	7.244739593	7.469574333	7.4824895	7.6683145	7.634059167	8.003779667	7.218627167	7.400565167	7.511941889	7.465023889	7.491713611	7.376113333	7.396959	7.412370778	7.533962333	7.484807611	7.511643111
BZW2	6.942751167	7.303714611	7.425910167	6.920649472	6.99797075	7.068626667	7.043301389	7.337442833	7.357906722	7.377493556	7.091461389	6.912690944	7.526066222	7.147196722	7.277327583	6.950158611	7.536375333	7.352883694
C10orf10	9.462262528	10.71590852	9.9490945	10.54728069	10.55774167	10.70437278	9.589512667	9.971889333	10.29746722	9.7452775	9.679290722	10.73471889	10.09101639	9.832710139	9.957483167	9.080629611	10.17535967	10.17046472
C10orf107	4.055042907	3.981397444	4.072738611	4.029649889	3.975648389	3.674508111	3.915423278	3.946083	4.191433611	4.005998417	4.078037611	4.5389005	4.52715287	4.100397611	3.921018528	3.866544	4.121083778	4.220751111
C10orf11	7.601638056	7.347577111	6.806357	7.127900111	7.756035722	7.640610889	7.677567	7.649615833	7.21753375	7.557248556	7.506391167	7.220742778	7.362808528	7.530296833	7.700852944	7.800622889	7.649459861	7.060116278
C10orf111	6.677197389	6.85928987	6.890749111	6.753380611	6.8221955	6.703472167	7.20250513	7.0139815	6.91	6.773469944	6.872649056	6.827306	6.870733333	6.677815944	6.717881417	6.862868167	6.931728389	6.804961778
C10orf113	4.893833	4.799458417	4.447366667	4.537992056	4.474796111	4.233213722	4.823393722	4.44991575	4.744716111	4.380943778	4.6648305	5.018708333	4.397318556	4.5969975	4.614522889	4.671861056	4.287053833	4.406559278
C10orf12	6.282173944	6.403830681	6.353004278	6.505421056	6.167846315	6.5251255	5.787337444	6.641732	6.455890083	6.488031611	6.469121056	5.8884885	6.291576611	6.392669528	6.620205361	6.628064389	6.632369389	6.450733722
C10orf120	5.035455944	5.344937806	5.718552722	5.325689833	5.653152639	5.350378639	5.356068889	5.812419944	5.278928778	5.014514556	5.310123972	5.1936795	5.302913389	5.024748722	5.256924111	5.166448611	5.388322222	5.408723333
C10orf126	5.882819722	5.957809389	5.805138778	5.702708111	5.726495389	5.479133704	5.240161444	5.935569833	5.684750667	5.686645944	5.729612	5.739197778	5.791743278	5.627985944	5.782631944	5.612046444	6.121244417	5.802028778
C10orf131	3.650580889	3.333079667	3.316683889	3.874229389	3.461093667	3.341330444	3.363067722	3.705652667	3.444011556	3.354561611	3.440908056	3.541747722	3.741135333	3.546708333	3.785002944	3.151595222	4.143129722	3.379919611
C10orf2	6.248402722	6.04044425	5.905401333	5.8671135	5.923244639	6.145978333	6.107872667	5.849234556	5.979741167	5.783765444	6.087305611	5.726204028	6.103063111	6.114690111	5.887679944	5.574698667	5.702708111	6.176732639
C10orf25	5.537639389	5.606966944	5.520239389	5.685134833	5.704843667	5.831227306	5.494764444	5.844706539	5.620772741	5.648438167	5.459716056	5.989550111	5.754310028	5.725542639	5.625653472	5.721969333	5.956549667	5.54691
C10orf35	7.141763611	7.192839444	7.442340778	7.356616722	7.536692111	7.29487775	7.978660333	6.961387056	7.152735667	7.314564574	7.171896944	7.093867389	7.266705389	7.487158833	7.291244417	7.282076417	7.277327583	7.381026306
C10orf53	6.454756528	6.787463833	6.384056	6.5698745	6.875369139	6.690130389	7.320799778	6.659893389	6.665210583	6.508189389	6.681667833	6.413669167	6.621676056	6.445191278	6.675698222	6.485126639	6.656069722	6.9077085
C10orf54	7.777079767	8.203593389	7.690545028	7.751896833	7.581095139	7.487286	7.2704255	7.717252444	7.926006778	7.480176861	7.776216611	7.913988056	7.582608611	7.494823472	7.671085648	7.561195556	7.795070611	7.530739417
C10orf55	5.5029375	5.392237	5.937494778	5.739197778	5.658901667	5.778531019	5.352665111	5.190863944	5.868996222	5.641110019	5.440976778	5.548754833	5.520076139	5.548530944	5.595905167	5.282660333	5.555224778	5.448967222
C10orf62	5.471408222	5.681778444	5.95471125	5.796838611	5.730204806	5.483819917	6.467408639	5.7772765	5.688515667	5.647720407	5.715717722	5.691320852	5.616878833	5.922368074	5.752418222	5.80755525	6.042853778	5.7586495
C10orf67	4.562913389	4.098248722	3.905192222	4.165491444	4.143129722	3.569025556	3.963570639	3.792495722	4.214973972	4.143129722	4.244696444	3.974813944	3.952091056	4.077378611	3.982080861	3.895604	3.531834556	4.122415889
C10orf71	6.480518722	6.107065972	6.295762222	6.477177065	6.419930194	6.407257444	6.954335806	6.279521389	6.178792056	6.421554	6.202447944	6.359866722	6.125810667	6.476035111	6.406313694	6.232233167	6.4401375	6.402360056
C10orf76	7.7390395	7.843419833	7.709633056	7.825890597	7.560156278	7.52587825	7.190889	7.833246889	7.672640944	7.728088722	7.824663389	7.664599333	7.797688611	7.745361778	7.598816028	7.738725222	7.712475444	7.967594944
C10orf82	7.384314389	7.009929833	7.322101111	6.808999083	7.069813222	7.432522741	7.903334556	6.866009111	6.781945944	7.074463056	7.196086333	7.124443722	6.957558694	7.125197806	7.021909819	6.932625065	7.295363278	7.253811833
C10orf85	6.423781056	6.343019	6.384672	6.423781056	6.108402861	6.621500611	7.523549056	6.450529333	6.249166889	6.715511667	6.539433222	6.469880389	6.419271722	6.641881694	6.552537389	6.3903625	5.8884885	6.579922611
C10orf88	7.140171667	7.108476667	6.935627111	7.058869056	6.762935389	7.122971241	6.3369855	7.225643944	6.857508667	7.20373975	7.134312556	6.8216385	7.243541111	7.223832667	7.178185194	6.8216385	7.202234722	7.090880222
C10orf90	5.407628444	5.156948278	5.692776944	5.576680944	5.247728944	5.255200056	5.797836722	5.489208278	5.267513389	5.655246778	5.504533389	5.205160944	5.688282204	5.693112861	5.778531019	5.467217611	5.501355778	5.406861
C10orf91	5.534376722	5.654447139	5.833194111	5.887972833	5.9250555	6.053271028	5.76181375	5.372370389	5.885821009	5.987482111	5.837173611	5.587296028	5.884607037	5.697934667	6.000902611	6.132539741	5.737397056	5.852183361
C10orf95	7.596817611	7.687137361	8.037051722	7.682685833	7.766840722	7.871648044	7.567996722	7.527219556	7.631338722	7.448212611	7.608912	7.530586333	7.456707111	7.457489	7.566105667	7.6368605	7.804876389	7.274284833
C10orf99	6.637297528	6.651615972	6.744537167	6.469656667	6.624895611	6.149537111	7.714850889	6.552904722	6.655872889	6.626678944	6.586107611	6.474709	6.679959639	6.667931759	6.624226861	6.785347111	6.739290833	6.599092306
C11orf1	6.465241944	6.8759055	6.986274556	6.887103833	6.3820935	6.887969093	6.123713333	6.851008556	6.580890222	6.771009111	6.648892556	6.871927667	6.915245657	6.906203667	6.716467167	6.737398833	7.004571556	6.745238833
C11orf16	6.317835333	6.510644556	6.710339444	6.383063611	6.657782	6.934972722	6.578245167	6.444173944	6.525373361	6.523616056	6.479951556	6.494256111	6.232449278	6.362416278	6.334097722	6.50433325	6.248402722	6.431806333
C11orf21	6.620029667	6.61509563	6.843330722	6.649207778	6.892762	6.892762	6.680998843	6.643813694	6.544804583	6.589054111	6.718763389	6.590299806	6.492202389	6.605377444	6.525546361	6.509690565	6.645027	6.652414667
C11orf24	7.365800778	7.344905722	7.3287405	7.366227889	7.3200595	7.432857944	7.635119444	7.572045611	7.508490444	7.358615833	7.481804796	7.2287185	7.348758417	7.495595333	7.309204889	7.157602278	7.330318417	7.378282056
C11orf30	7.259343833	6.98969075	6.871618778	7.112558528	6.977678889	7.277327583	6.701836278	7.379496556	7.068752778	6.920256472	7.112097889	6.976881972	7.039527472	7.056332278	7.158895111	6.981419	6.966683333	7.014395278
C11orf31	7.501215278	7.806277722	8.107084944	7.659417889	7.802930444	7.73514025	6.871471611	7.338986444	7.662257	7.319580722	7.755020111	7.5486555	7.461732944	7.383102111	7.43059975	7.379357722	7.541617778	7.489341796
C11orf40	6.124403861	6.405583889	6.436805611	6.458330815	6.2437985	6.370416889	6.690281222	6.496212778	6.416931111	6.457457917	6.266038556	6.289341889	6.177942	6.398164722	6.293790167	6.385368722	6.337797333	6.315557444
C11orf42	5.668116	5.953390389	5.7898685	6.002197111	5.984514194	5.943236889	5.588062111	5.928135833	5.7675695	6.022497333	5.651789611	6.008262944	5.723955889	5.689234778	5.600492167	5.859810778	5.754310028	5.925450796
C11orf44	6.362668056	6.123508389	6.129402722	6.377845778	6.408740944	6.870085056	7.237387667	5.989550111	6.446888222	6.679112889	6.181568667	6.379359944	6.454487611	6.7031765	6.593422361	6.407257444	6.425543852	6.610157167
C11orf45	5.989111694	5.889315889	5.831512444	5.950562361	5.302116333	5.944536444	5.329110639	5.278576167	5.632918111	5.898541278	5.899361389	6.050358583	5.596862167	5.769716019	5.922667333	5.803865611	5.996299278	5.835223861
C11orf49	7.130270778	6.570408694	6.571711722	6.745572667	6.524469167	6.656857333	6.23818125	6.860901722	6.804112833	6.401163389	6.833426944	6.811951056	6.481999944	6.701291611	6.418300861	6.407930056	6.719192944	6.705083083
C11orf53	6.013796847	6.081938444	5.972542889	6.028437056	6.026437667	6.314942889	6.866569	5.684056444	5.745888333	5.786573889	6.094999111	5.996299278	6.053271028	5.9803055	5.721675389	5.975663	6.051117889	6.066052259
C11orf54	8.509250833	8.27297875	8.0968255	8.496602111	8.210717667	7.569465	8.166285833	8.026535778	8.129101944	8.361075667	8.354073056	8.375055806	8.492288444	8.4698755	8.444188944	8.356917	8.301371944	8.557620278
C11orf57	7.056430972	6.910845306	6.671818889	6.759533	6.553656583	6.712196833	6.465241944	6.861041	6.768189694	6.609732167	6.826062528	6.637297528	6.8612125	6.912690944	6.950319278	6.919998	6.817201028	6.92080337
C11orf58	10.64967728	10.551345	10.35542539	10.38732676	10.07729506	9.884684972	10.54728069	10.21176686	10.33242122	10.63118389	10.64967728	10.61628936	10.50447961	10.65804361	10.56463611	10.1388915	9.910689889	10.6736925
C11orf63	7.185899444	7.087112222	7.176988028	7.321757111	6.872214222	7.355092833	7.257484111	7.570999278	7.187614556	7.008992444	7.188865472	6.648570056	7.010446611	7.449045278	7.476975556	7.133320556	7.562419722	7.510444972
C11orf65	4.977043389	4.863582167	5.056272611	4.866429083	4.7276045	5.574995583	4.619115778	5.272937278	4.846150944	4.971812722	4.7276045	5.190150139	4.819688389	4.990256389	4.961340444	4.746710278	5.007833833	5.038181222
C11orf68	8.115820444	8.005958111	7.946195056	8.195154806	7.985590944	8.00419925	8.029853778	7.930055083	8.148902741	7.969018861	8.127135167	8.274174444	7.968715389	7.820308611	7.71675775	7.823540611	7.956791	7.704087639
C11orf70	4.169165611	4.517796167	4.887445722	4.574282833	4.740200343	4.575905	4.230879833	4.501600944	4.402767556	4.613135389	4.606738389	4.155212333	4.937372556	4.586262	4.619115778	4.343279389	4.482869778	4.664316
C11orf71	6.241443444	6.299062278	5.807870889	6.312707167	6.205317056	6.5863925	5.762690111	6.373457167	6.305052861	6.340953111	6.437264833	6.107065972	6.813960333	6.173583722	6.2866405	6.451722167	6.197889389	6.273104111
C11orf72	5.720303889	5.624306944	5.188057889	5.650033222	5.872013278	5.259794167	6.962494444	5.505056278	5.455423	5.538581833	5.413555556	5.687439389	5.644350444	5.8684895	5.460949833	5.556577694	5.829855667	5.685134833
C11orf73	7.555390889	7.8533705	7.751138833	7.802718389	7.542775528	7.571221056	7.625404944	7.533962333	7.678904	7.545804944	7.836317056	7.669461778	7.67857425	7.919966889	7.5952435	7.447309	7.651890167	7.739365389
C11orf74	5.788193	6.170516833	6.180903944	6.166867111	5.641110019	5.707802278	6.252393	5.938010389	6.280303611	6.122160389	5.880866167	6.08067913	6.511261556	6.570223667	6.425543852	6.336499111	6.152716	6.464489722
C11orf80	6.715511667	6.602596972	6.620205361	6.55629	6.544101806	6.516160444	6.411042722	6.180494278	6.4809255	6.458132667	6.443075139	6.779439889	6.625089741	6.622414389	6.690005306	6.58064225	6.499042444	6.457567722
C11orf83	6.011940722	6.2655425	6.558035333	6.268100333	6.310367611	6.1017455	5.955349056	6.138836944	6.338368278	6.070375528	6.329977593	6.408245	6.177194722	5.930680111	6.080255167	6.325130111	6.561301278	6.202447944
C11orf84	7.155828861	7.277327583	7.475617889	7.045293056	7.264454778	7.348156389	6.888583278	7.360576444	7.108841444	7.013867833	7.154811861	7.306679167	7.092332667	6.950828815	6.833955639	7.111134722	7.423896819	6.906066472
C11orf85	5.579843444	5.902228278	5.756795694	5.738473278	5.103362278	6.248402722	5.912055278	5.548292278	5.745708278	5.586039556	5.708700556	5.808337222	5.449749167	5.391833167	5.5235245	5.455020583	5.873296333	5.482461333
C11orf86	7.76752912	7.603445167	7.801151889	7.596456111	7.8955845	7.883617389	7.811884778	7.331488944	7.556917278	7.730343361	7.704087639	7.87889975	7.700337889	7.471125472	7.475455167	7.705663889	7.4692715	7.622972778
C11orf87	7.284195667	7.170230611	7.165919778	7.503279389	7.906438722	7.452431667	8.11338	7.386418667	6.972522907	7.447129972	7.173098167	7.314389278	7.431370056	7.538454722	7.394857722	7.647794722	7.012667444	7.353066333
C11orf88	5.180081	5.311420167	5.284415694	5.241110944	5.208511194	5.216041556	5.799805444	5.435339722	5.0120115	5.152860889	5.084527333	5.0910005	5.181566222	5.181854111	5.365662611	5.328122444	5.293694	5.1893795
C11orf95	8.7790395	8.910800111	9.229435278	8.811380944	9.18268287	8.818243333	9.197094944	8.410946	8.836757833	8.884129778	8.776055111	8.943572167	8.826863861	8.730309833	8.653517083	8.7966495	8.739998111	8.755482056
C11orf96	7.662479472	7.749867556	8.769173111	7.888853361	8.825549056	8.417037611	7.388818222	8.099339648	8.531465167	7.725886111	7.778239167	7.945201944	8.212006	7.590414222	7.702341278	7.920176574	8.581572056	7.578159083
C12orf10	7.549320611	7.7817265	7.979287917	7.786348278	7.858491167	7.720323306	7.313666056	7.745738722	7.778404333	7.689117278	7.641492111	7.752159722	7.630137556	7.536692111	7.538927028	7.7231225	7.706376	7.693115444
C12orf29	7.375402389	7.212496722	7.117901954	7.310514278	7.219669222	7.464377056	7.749268611	7.502941444	7.3071945	7.484245667	7.483660556	7.314076667	7.447557778	7.511503611	7.402539278	6.942984944	7.389950222	7.509939194
C12orf36	4.838090722	4.654160167	4.292873639	4.404471667	4.917835167	4.428983556	5.045347278	4.470482333	4.49863	4.598658	4.383471167	4.58300125	4.3324215	4.740372421	4.41039875	4.651441333	4.199277083	4.434222111
C12orf4	7.010683778	7.183420306	7.359677556	7.077156167	6.893329028	6.795508972	7.085036806	7.107150861	7.206737222	7.328955806	7.292879778	7.155140056	7.5809166	7.760306278	7.651230889	7.370946611	7.151491111	7.412741444
C12orf40	4.290077333	4.285401722	4.978459722	4.599234611	4.75209475	4.830823167	4.387054778	5.097791111	4.44991575	4.696249722	4.514899333	4.619803611	4.582035056	4.577810472	4.343279389	4.281546722	4.743711593	4.391586278
C12orf42	4.639698361	4.755206278	4.654624917	4.692893111	4.484961278	4.253103667	4.744053389	4.744716111	4.399303422	4.688151444	4.605850759	4.548791611	4.473028833	4.5097325	4.480330278	4.840874	4.581492056	4.658136
C12orf43	7.421409	7.555699833	7.535202333	7.7390395	7.161310333	7.691587667	7.6650825	7.672447056	7.696401333	7.431884278	7.532952556	7.541337222	7.714344944	7.564629056	7.507521333	7.393522111	7.776216611	7.691032056
C12orf45	6.8166845	7.466934222	7.198572556	7.068990167	6.414416944	6.616189889	6.807081	6.709139565	7.132114611	6.843505833	7.0031695	7.097390778	6.846447944	7.344105556	6.877433167	6.929498722	6.768059611	6.791933389
C12orf49	7.689252583	7.793761722	7.967002278	7.793161167	8.369210111	8.0364865	7.284884667	8.079214111	7.99768975	7.768396481	7.681628778	7.811744778	7.972819667	7.890535889	7.817124556	7.9958475	8.1631565	7.848935833
C12orf5	6.7644865	6.806532111	6.918988	6.628499694	5.978164	6.176930278	5.953991333	6.687254472	6.878217667	7.058065611	6.564435833	6.33462675	6.652168167	7.298777667	6.961640111	6.655239222	5.985052944	6.539317292
C12orf50	3.971671333	4.343279389	4.333150722	4.535287667	4.522608944	4.714754389	4.322345222	4.593256	4.380943778	4.648746333	4.312634639	4.290916722	4.277935111	4.144390389	4.333748889	3.953531333	4.511940694	4.248296111
C12orf54	5.1633885	5.431555222	5.471004444	5.432788889	5.293694	5.332292944	5.773764667	5.277124833	5.171453556	4.9957695	5.365970667	5.379279	5.391833167	5.336148583	5.222178833	5.351877	5.409143111	5.248826722
C12orf55	5.256199556	4.679099611	4.735749861	4.903274	4.904779639	5.324027611	4.508472056	5.057708944	4.775037722	4.547274806	4.639698361	5.050052367	4.768456139	4.715988556	4.678092639	4.740200343	4.933127	4.786324528
C12orf56	4.450413222	4.834246889	4.8412435	4.587398278	4.791892333	4.606738389	4.477754	4.641489389	4.561768667	4.569870944	4.473028833	4.618598583	4.611463833	4.287926611	4.151443056	4.611084278	4.832137556	4.3324215
C12orf57	8.407404815	8.4649175	9.223019389	8.476086	8.950158361	9.197812861	7.891995222	8.477724556	8.551698611	8.141775278	8.558162667	8.885817167	8.845673389	8.236079833	8.288916	8.604329	8.560665222	8.447702333
C12orf60	5.431260056	5.350378639	5.546106528	5.581896222	5.512866333	5.407372389	5.221274889	5.7554155	5.295011556	5.377919778	5.437870722	5.430611111	5.958592167	5.451565222	5.499716778	5.483293	5.375376667	5.57851575
C12orf61	6.608206389	6.807820315	7.180872056	6.90516725	7.477718778	7.001170333	6.790110639	6.797812444	6.822818889	6.810970556	6.763944833	6.819294	7.037665056	6.782112611	6.841132296	7.266206389	7.019511611	6.862079333
C12orf65	6.949549778	6.918613111	6.963079778	6.962167944	6.905597389	6.918542222	6.985190111	6.967266083	6.746732778	6.824067583	7.009929833	6.820857889	7.017939139	6.863408389	6.938940917	6.967266083	6.653592111	6.955698722
C12orf66	6.869946056	6.751150694	7.019848	6.565168556	7.0187825	6.735660889	6.846129278	6.925630222	6.538113833	6.673443667	6.788707944	6.825574611	6.827161611	6.874293722	6.8221955	6.704144352	7.1077615	6.9046515
C12orf74	5.28654075	5.442899222	4.842310833	5.465029333	5.535849583	5.7249335	5.524154389	5.255882167	5.465029333	5.494764444	5.187654944	5.329239486	5.258146417	5.203226556	5.477151528	5.488907556	5.627197667	5.548530944
C12orf75	7.005588944	6.585898611	6.975240444	6.508013639	6.456600167	6.436112722	5.977717361	6.239157722	6.484227778	6.420072667	6.561957889	6.607606111	6.519714583	6.158032861	6.310192167	6.718442111	6.320153639	6.21044
C12orf76	7.045942111	7.186260944	6.904128611	6.875195167	7.239235556	6.841529574	7.192472194	6.709445333	6.853645611	6.703038056	6.772604833	6.953807556	6.799093222	6.861768389	6.768189694	6.734148	7.048158139	7.000478
C14orf1	8.373405056	8.243772389	8.213175611	8.087583472	7.925169639	8.3993475	8.282289889	8.0822295	8.158697278	8.34348275	8.170807	8.551352111	8.317366	8.240627056	8.123859778	7.990259	8.317819056	8.289429
C14orf105	4.333748889	4.268256	4.169165611	4.133719333	4.021427222	4.602893389	4.200297417	4.275979111	4.076099722	4.2314775	4.092614278	4.182121222	4.260247278	4.205743722	4.180455389	4.157714167	4.216181694	4.2858825
C14orf119	7.616649056	7.452858972	7.219669222	7.102598389	7.091612194	7.226247	7.480629056	7.395227278	7.354415444	7.527906167	7.326265833	7.342163167	7.335334833	7.485871833	7.393805944	7.20768225	7.164919148	7.420992194
C14orf132	7.629907056	6.875369139	6.741168556	6.971143389	6.949392889	7.148352222	6.745737278	6.970803861	6.8455475	6.923673111	7.058869056	6.970969806	6.895555944	6.925442278	6.962959056	6.946741667	6.553467167	6.809965972
C14orf142	7.883617389	8.018573241	7.828096111	7.988646444	7.55213875	7.981226352	7.876248889	7.384314389	7.809684333	7.812230778	7.896390556	8.052463556	8.083449722	7.923864944	7.913652611	7.724693833	7.569248917	7.730904833
C14orf166	7.932312028	8.38121525	8.663405056	8.295428333	8.664616056	7.9753435	8.299226833	8.578741167	8.133032056	8.206064444	8.33647575	7.977096111	8.630953778	8.441827111	8.4043155	8.3416385	8.703848833	8.396369694
C14orf169	7.410625833	7.264802444	7.524014778	7.365496667	7.517911	7.594314222	7.309703	7.380264546	7.182319833	7.292405333	7.405601556	7.234669389	7.124670944	7.192839444	7.229833389	7.28918325	7.612773	7.132256889
C14orf177	6.715073306	6.798999111	6.688799472	6.779166778	6.776367111	6.548177222	6.913052333	6.324159722	6.657881028	6.337356278	6.818241444	6.861370833	6.508583833	6.639207944	6.485637583	6.416285111	6.981970667	6.415133194
C14orf180	7.926006778	8.294892389	8.854742528	8.443261889	8.486684833	8.577212222	8.535736667	8.160629056	8.232700611	8.125173981	8.273984944	8.128291444	8.110701667	8.098417889	8.077909833	8.222004389	8.257577667	8.286716667
C14orf182	6.039508417	6.087019278	5.918188333	5.759879222	5.938519389	5.651449722	6.439132167	6.31917	6.244870722	6.027476167	5.909221389	6.028122185	6.075833944	6.1151065	6.000323111	6.167635444	6.225378722	5.932653389
C14orf183	6.2311505	6.035561556	6.138127722	6.183846333	6.106168389	6.104509833	7.1948275	6.635943056	6.261743444	6.353004278	6.236215111	6.345988222	6.293790167	6.495538111	6.412329528	6.441903556	6.297671167	6.496879889
C14orf2	8.133997528	8.244004111	8.727390389	8.327794444	8.357090833	7.978423722	8.560665222	8.287967	8.135163907	8.1526965	8.070318222	8.124073	8.316039889	8.352084333	8.348840944	8.534324056	8.380158444	8.050852685
C14orf23	5.768377944	5.709055	5.569633333	5.683778556	6.170312046	6.0345235	6.987569444	6.163031611	5.928654472	5.710022167	5.961889667	5.473794667	5.939107528	6.113206389	6.209520222	6.088870611	6.213966	6.3180365
C14orf28	6.724567833	7.048657556	6.887362778	6.952769611	6.442629259	6.753983889	6.195978222	6.859634222	6.903236889	6.803876815	7.15994725	6.955853944	7.142875	7.086576444	7.175583444	6.974421722	6.480099389	7.190610444
C14orf37	6.899772667	6.633192444	6.091957167	6.583835722	6.52582863	6.411226444	6.544251667	6.858258833	6.672787222	6.276976	6.486498972	6.622362009	6.508406528	6.561589389	6.417564222	6.504507889	6.34973225	6.573478944
C14orf39	3.760752222	3.745484167	3.812363722	3.446357917	3.477015111	3.795071444	3.613609944	3.701103944	3.852474	3.7273005	3.993266667	3.312102111	4.082913083	3.800227444	3.811568222	3.482844278	3.623238833	4.121083778
C14orf79	6.410241722	6.499530222	6.341844611	6.492809167	6.619604667	6.847401931	6.229073611	6.429240389	6.3668685	6.211679667	6.461055583	6.186668056	6.392806889	6.415892167	6.331903167	6.378053611	6.316995056	6.437845944
C14orf93	6.538370667	6.883305759	6.700242444	6.830372611	6.2581135	7.0552185	6.310192167	6.877433167	6.835148528	6.4401375	6.669025667	6.884483611	6.961387056	6.718109278	6.669187972	6.662018056	6.516857167	6.733403278
C15orf26	5.622125444	5.422939222	5.661311583	5.686645944	5.050052367	5.493924944	5.212210667	5.4841825	5.517114833	5.339327889	5.376758556	5.637498556	5.631811667	5.337076944	5.438448222	5.301243472	5.746502556	5.227992889
C15orf27	7.077461111	6.904913426	7.026622556	6.936446222	6.975093083	6.640343389	7.0263235	7.0068335	6.540475389	7.043563667	6.769912333	6.998802306	6.790827389	6.703605	6.864177056	6.856475722	6.766022139	6.831328611
C15orf32	5.264489611	5.100490389	5.496991167	5.540323444	5.448107417	5.691320852	6.249166889	5.480195278	5.412811944	5.627688611	5.393334944	5.329239486	5.700185222	5.422535889	5.454543778	5.5831635	5.8951517	5.444814056
C15orf37	6.379750167	6.159745444	6.775978056	6.540041611	7.045804944	6.471004139	6.065182889	7.132114611	6.364852833	6.718442111	6.450529333	6.322174278	6.637951444	6.401356556	6.494023444	7.071061333	6.8837515	6.232652722
C15orf39	7.325243611	7.339190556	7.508490444	7.301715528	7.404226111	7.443960278	7.598987056	7.189981778	7.469416444	7.365800778	7.410767	7.317948667	7.050471426	7.184128417	7.230871111	7.379653722	7.403077111	7.295211306
C15orf40	6.905412444	7.012516333	6.788707944	6.778169222	6.880772917	6.806764056	6.31534325	6.725720667	6.642943435	6.447666056	6.776367111	6.758106667	6.767286111	6.792652722	6.486899222	6.445720222	6.694715111	6.565417796
C15orf41	6.980138278	6.771175611	6.726092833	6.712317861	6.542519139	6.548668472	6.921263444	6.853810778	6.795021537	6.778784611	7.085206944	6.992618722	6.631483444	7.033999111	6.893708648	7.051293444	7.005588944	6.830900167
C15orf43	3.713174833	3.453238556	4.127709278	3.604849	4.135376889	3.357202889	3.807748111	3.637601556	3.862592444	3.840489611	3.523758222	3.833265444	3.835499667	3.647805167	3.686379889	3.869510222	3.740357889	3.796937833
C15orf48	4.538448667	4.407789	4.524166111	4.7393505	4.981448056	4.346097333	4.634149389	4.804716611	4.594588778	4.695119111	4.217728278	4.441705611	4.785782722	4.3877715	4.522055944	4.401472333	4.531754444	4.460588444
C15orf52	6.623255389	6.619152722	6.718109278	6.848744167	6.654748056	6.767286111	6.975240444	6.505421056	6.6334115	6.430284611	6.722716944	6.731573875	6.676428944	6.557648	6.589054111	6.770520722	6.692135778	6.744537167
C15orf53	7.479086056	7.211544167	7.2704255	7.004477333	7.133089611	7.355783111	8.591453056	7.031738222	7.205415944	7.524539056	7.336729889	7.369623222	7.031738222	7.399239778	7.180205556	6.959881611	7.320664556	7.244379778
C15orf54	4.152763097	4.304170417	4.275979111	4.155929444	4.344036	3.373900278	4.033538778	3.981397444	4.186087222	4.048593352	3.881366611	4.165491444	3.920021389	4.166450694	4.155929444	4.080448796	4.365709222	3.970146556
C15orf56	7.701431611	7.206552259	7.305238	7.349047861	7.558649111	7.825825306	7.898194889	7.236542944	7.294316194	7.360576444	7.304917444	7.241041833	7.449703361	7.148641333	7.281943056	7.739219667	7.451552417	7.067011889
C15orf57	7.496769306	6.896359111	7.210744528	7.384314389	7.445020056	7.266514694	6.873739667	7.772161111	7.195572611	7.4778845	7.124939	7.24912387	7.456269278	7.349848278	7.113789444	7.327808222	7.350488611	7.613782611
C15orf59	6.688623889	6.362915389	6.667931759	6.942307278	7.034665389	6.853326722	6.789922944	6.774088861	6.890573444	6.647131444	6.778417	6.560485194	6.793635889	7.043773389	7.105256806	6.811855111	7.139792972	7.176410667
C15orf61	6.523302806	6.231780056	6.617917389	6.239681	6.543460722	6.871618778	5.505056278	6.818241444	6.348836333	6.158494194	6.333338667	6.2510235	6.456780278	6.070865167	6.409162278	6.009358333	7.006326537	6.291780889
C15orf62	7.250364167	7.209600083	6.995552556	6.827161611	7.433307056	7.356771972	8.195690167	7.123622222	7.131475389	7.201003056	7.11696175	6.750192833	7.1241245	7.228247222	7.000062	7.247146778	7.160598278	7.296217778
C16orf13	7.610576222	7.616987111	7.867529	7.764868333	7.867529	7.791530222	7.567274444	7.6819105	7.480176861	7.435664111	7.470156444	7.5674605	7.713269889	7.501496444	7.778961833	7.853184056	7.415861889	7.579745111
C16orf3	5.290466167	5.0951165	5.055804333	5.722986028	5.484945944	4.927318306	5.362262444	5.164151222	5.731776833	5.357134833	5.187255944	5.212408	5.1893795	5.369154667	5.477715556	5.622125444	5.100490389	5.298941583
C16orf45	7.757141944	7.795221889	7.686919833	7.833605194	7.758077278	8.0561065	7.486736333	7.759871333	7.761687444	7.548089889	7.668922611	7.698554	7.950187889	7.496951361	7.755824389	7.546608611	7.781533528	7.849153778
C16orf46	6.066233167	5.515073222	5.681472056	5.399997296	6.202694306	6.077935889	5.491914528	6.030922833	5.630503611	5.7554155	5.798432417	5.771049389	5.397096417	5.5374315	5.545809389	5.405269778	6.082492278	5.417944722
C16orf47	6.09452425	6.515488185	6.150215722	6.328472028	5.941752333	6.108127583	6.798999111	6.237354722	6.303723222	6.327256111	6.299896278	6.259247444	6.058403056	6.120387778	6.072543611	6.223699167	6.046291667	6.304459944
C16orf54	7.319580722	6.874293722	7.059181389	7.150735722	7.407426944	7.279116167	8.171992667	7.123366944	7.076848778	7.360010028	6.905597389	6.982237889	7.075954833	7.255237056	7.138116333	7.388818222	7.184385944	7.149972333
C16orf58	7.428643389	7.516100389	7.435664111	7.719378444	7.507521333	7.844001444	6.93268413	7.515943083	7.488822722	7.369071139	7.4697605	7.426162611	7.130896278	7.196019694	7.086165833	7.097673611	7.622972778	7.267630333
C16orf59	7.508676972	7.664191833	7.932048222	7.792611722	7.799060556	7.830517722	7.405889333	7.56989425	7.673745944	7.544288611	7.459128944	7.471125472	7.667077333	7.599823889	7.629651083	7.960506222	7.660462778	7.651970667
C16orf62	8.443463611	8.229472722	8.302565833	8.425973222	8.212720889	8.396486222	8.029221194	8.46108125	8.337334944	8.637104222	8.278116278	8.371279722	8.570636306	8.586768407	8.452299833	8.364833472	8.596196333	8.526568333
C16orf70	7.362234556	7.468165111	7.248547444	7.204340333	7.011962472	6.954335806	6.956124694	7.556791833	7.23611575	7.290423778	7.238394833	7.365644056	7.238625056	7.591501083	7.173098167	7.314921222	7.255970833	7.245621444
C16orf71	7.067011889	7.087845833	7.113658944	7.171387306	7.281513778	7.468165111	7.241963611	7.09642625	7.079045722	6.992618722	7.1015255	7.155687796	6.900333611	6.948004722	7.044674833	6.921068667	7.244739593	6.903566278
C16orf72	8.445181944	8.511820889	8.652033333	8.657389944	8.449411444	8.545147333	8.5626345	8.768708074	8.674240185	8.717681444	8.574940083	8.465203389	8.637478278	8.652033333	8.625187222	8.784617611	8.590231611	8.676576278
C16orf74	7.958691278	7.884107833	7.949446222	7.907524889	8.013164639	8.065874111	8.679239222	7.752250167	7.792008611	7.920998528	7.689587917	7.883617389	8.021293	7.889209639	7.963715833	8.004885611	7.818979333	8.014888611
C16orf78	4.946001611	5.255882167	5.351877	5.263324611	4.997404889	5.682659167	5.242034556	5.199311056	4.728913167	5.088116861	4.940925111	5.574995583	4.932249981	4.94395	5.070343167	4.972561111	5.052059333	5.057708944
C16orf80	7.630932944	7.497476389	8.060301694	7.707719056	7.729395778	8.409434083	7.092332667	8.214215889	7.601964056	7.851964861	7.754196033	7.479207194	8.250290222	7.994956167	7.959778444	7.852179222	7.879607444	7.581384435
C16orf82	6.800443278	6.658342056	7.010683778	7.004370778	7.019679444	6.715073306	7.306843806	6.925322194	6.887103833	6.667554	6.781561565	6.7031765	6.726238194	6.821016167	6.937552722	7.037818472	6.744877028	6.872060111
C16orf86	7.096823778	7.359677556	7.378121944	7.360010028	7.479649333	7.446091694	8.153706722	7.515723	7.263134722	7.648582278	7.284884667	7.101761556	7.586697028	7.377781167	7.409193833	7.674641667	7.618274667	7.488204056
C16orf87	6.237037611	6.060415944	6.225378722	6.172353611	6.436112722	6.458512444	6.274018653	6.453640333	6.144415778	6.013646833	6.3655025	5.998189333	6.414029389	6.672986833	6.559712944	6.355908111	6.794057833	6.349834389
C16orf89	7.7817265	7.664826722	7.959187111	7.466685167	7.765867056	7.727437111	8.481755611	7.502077694	7.396042278	7.742768556	7.605074833	8.0648	7.560540667	7.679410917	7.799309278	7.589924611	7.666017389	7.472459306
C16orf91	6.889778278	6.929293583	7.004571556	6.872060111	6.730662111	6.858258833	7.064701056	7.007383	6.724816778	6.972129056	6.876053833	6.988745444	6.767749944	7.139892194	7.127026694	6.895764778	6.675847889	7.037665056
C16orf92	6.838478778	6.607384278	6.820072167	6.551835611	6.843864472	6.978883389	6.874632889	6.950416389	6.474709	7.005111528	6.637436389	6.694877611	6.765357778	6.543579278	6.68052625	6.558992056	6.911608	6.677197389
C16orf93	6.077328333	6.061039417	6.357228222	6.128685833	6.145591611	6.288904722	6.178160111	6.325913333	6.094744944	6.2866405	6.044362111	6.224696611	5.9215695	6.003697111	5.9473185	5.680392389	6.219998889	6.012644056
C16orf95	6.697206111	6.982750194	7.121386556	7.218264611	7.2090335	7.4132785	7.550654556	7.161618389	7.0990965	7.147738528	7.020221278	7.152865889	7.400144306	7.325243611	7.190610444	7.051102167	7.285666	7.133648139
C17orf102	5.994201667	5.836037444	6.280913278	5.978164	6.300595667	5.923700944	6.525373361	6.016907889	5.684225389	6.284129944	5.692776944	5.782048111	5.839327833	5.820592722	6.107952889	6.394785111	6.461055583	6.066233167
C17orf104	4.324995056	3.956988333	4.1843105	4.047778583	4.132240519	4.224988778	4.281054	3.967182444	4.277935111	4.110348	4.101808278	3.958992222	3.903233889	4.184794472	4.078037611	4.112462111	4.068652944	4.180139556
C17orf105	3.782314	4.108772556	3.893976278	4.727945111	4.047146333	4.514899333	4.662564222	4.859984778	4.000125278	4.515979083	4.438255333	3.871689833	4.868911241	4.585274389	4.362575556	4.588690278	4.588690278	4.529389722
C17orf47	4.636318556	4.606738389	4.723348667	4.540593278	5.018157611	4.553759389	4.806197944	4.333748889	4.513100111	4.63214375	4.692893111	4.568269389	4.495315889	4.548415222	4.642637611	4.666083111	4.840100944	4.701217861
C17orf50	7.157858778	7.305238	7.339943111	7.294434444	7.139689222	7.034665389	8.047300667	7.000620111	7.163315222	7.365644056	7.121715046	7.284736944	7.303269833	7.309834361	7.256885222	7.650112944	7.087298278	7.324297611
C17orf51	6.326701722	6.307116083	6.254012056	6.310662889	6.772948833	6.485759944	6.961039194	6.809620685	6.216492222	6.630796833	6.242105944	6.1687545	6.045508333	6.360767722	6.467875444	6.145591611	6.722557056	6.200309
C17orf53	6.385276722	6.418658778	6.382740333	6.414646722	6.330287889	6.716663167	7.139459889	6.596907722	6.443075139	6.592726	6.364357167	6.471693556	6.578830111	6.594013778	6.508013639	6.059186944	6.502452556	6.575863639
C17orf58	7.397252111	7.536692111	7.541160667	7.458804333	7.654912972	7.502077694	7.357638722	7.571520019	7.338399972	7.268596889	7.692935778	7.178185194	7.259136611	7.416532722	7.366401222	7.653559389	7.401019278	7.499920278
C17orf59	7.126635667	7.334863194	7.387510917	7.227511148	7.592841167	7.122653056	7.751417556	6.930873944	7.348274759	7.386826528	7.381752361	7.309834361	7.257056167	7.360576444	7.260085722	7.230610278	7.469574333	7.385974056
C17orf62	8.023151	8.002649833	7.737434222	7.978096056	7.614354167	8.012323722	8.286471944	7.767339944	7.861468667	7.928900611	7.947490444	8.054094	7.623728222	7.802347833	7.773815694	7.876540833	7.699807389	7.897235389
C17orf64	5.540323444	5.624525278	5.590960222	5.904138157	5.841913167	5.864746889	5.605819667	6.140589833	5.687967111	5.766224778	5.541634944	5.544303056	5.964852	5.617888167	5.905401333	5.729846722	5.564179722	5.841636333
C17orf70	7.556313944	7.470891806	7.817978556	7.647037833	7.530586333	7.564036278	7.290423778	7.431560944	7.720903778	7.431560944	7.507976778	7.680105389	7.287803556	7.309545778	7.368101	7.332871778	7.641116667	7.272749722
C17orf74	6.195237167	6.149537111	6.298003944	6.216046389	6.228138056	6.516999111	7.269027944	6.421741833	6.269717778	6.475602167	6.281691389	6.28125	6.106168389	6.302281741	5.990612667	6.240686611	6.295974778	6.455406583
C17orf75	6.757985111	6.828266583	6.757985111	6.712070389	6.308925083	6.054098333	6.008262944	6.714492722	6.552745444	6.515241222	6.8669235	6.857508667	7.060668472	7.359677556	6.783155472	6.720045083	5.908845278	6.787973389
C17orf77	5.814623444	5.626378111	5.842820194	5.681472056	5.781820917	5.605272	5.836037444	5.600492167	5.648091722	5.692513833	5.555930833	5.678314833	5.646839722	5.658584806	5.595615389	5.784699722	5.742262667	5.609835556
C17orf78	4.616807444	4.627315648	4.349042333	4.476159778	4.757193222	4.883252889	4.925472556	4.641024759	4.477339759	4.716805833	4.535287667	4.8253905	4.870399759	4.889900944	4.568774611	4.679831278	4.555881056	4.576532778
C17orf80	7.134443333	7.250509556	7.142736528	7.192300833	6.869946056	7.463496333	6.878903222	7.564629056	7.20624813	7.123764389	7.355364833	7.118137444	7.524539056	7.262504889	7.159613333	7.160304306	7.152865889	7.454387667
C17orf82	6.635783444	6.388517778	6.738931167	6.799093222	6.668887028	6.732186917	6.936446222	6.308925083	6.659893389	6.680808667	6.521401278	6.762242472	6.2311505	6.722176667	6.4809255	6.735381653	6.923533667	6.722176667
C17orf85	8.646461944	8.214736333	8.248889139	8.2935415	8.306339889	8.532496833	7.894509944	8.587255222	8.316039889	8.326373667	8.368237194	8.3424675	8.418266889	8.217282389	8.361322333	8.369210111	8.537045111	8.287586944
C17orf96	5.770045722	5.946940444	5.95165	5.921144167	6.202447944	6.046754667	5.708700556	6.493059111	5.863609667	6.051629889	5.652235444	5.759225611	6.022679722	6.041415333	5.898808389	6.291780889	5.801790194	6.004101
C17orf97	6.799093222	6.855725722	7.230610278	6.968313556	7.070578056	6.778784611	7.149972333	6.898230611	6.977803639	6.928842944	6.945328139	7.0068335	6.654136472	6.702408944	6.581104667	7.445910861	6.630499833	6.879508
C17orf99	8.121677889	7.703536833	7.808581944	8.071939315	8.241312389	7.958509389	9.387544333	7.5922095	7.912310944	8.33647575	7.795221889	7.737662778	8.069858889	8.105617444	8.060494833	8.328675111	7.630333944	7.974011333
C18orf12	5.517114833	4.931670444	5.229448111	5.308824444	5.580195	5.573552111	5.559224611	5.371368556	5.253302667	5.638685778	5.128799889	5.176743722	5.504722556	5.403782222	5.340365083	5.353983306	5.106587778	5.306421333
C18orf21	5.148673167	5.849234556	5.913037194	5.707058056	5.506039444	4.782171667	4.9436475	4.969936	5.827058333	5.73443475	5.989111694	5.743130833	6.349630111	5.860961611	6.055209444	5.799805444	5.077392611	5.868251278
C18orf25	6.539593694	6.658683778	6.255037278	6.663372444	6.556967611	6.059186944	5.897179389	6.811759167	6.71044375	6.439472444	6.481130611	6.626847278	6.611268333	6.996992	7.051102167	6.505766056	6.841132296	6.706720778
C18orf54	4.849490389	4.778824611	4.417129472	4.487633667	4.411848944	5.1936795	4.611908889	4.664316	4.994016056	4.8035425	4.898143056	4.847444944	4.940925111	4.825680722	4.868101389	4.800644778	4.478459111	4.897246389
C18orf8	7.762859833	7.449374944	7.875420778	7.505987722	7.493424444	7.793161167	7.161477167	7.913317333	7.556175722	7.467964333	7.670682611	7.420035056	7.766531806	7.688803778	7.631115111	7.456269278	7.924893944	7.680397
C19orf10	8.777864556	8.705675167	9.063219792	8.288418056	8.804536722	8.738280444	8.485084722	8.073504833	8.66749225	8.341967444	8.6379325	8.784617611	8.252896278	8.284545556	8.133782648	8.708881222	8.608254333	8.208663556
C19orf12	8.221108056	9.004708444	8.494145167	8.76790325	8.442384917	8.863149	8.661065944	8.797825667	8.932180944	8.871317944	8.778619972	8.539230667	8.151261556	8.571635259	8.716413056	8.056461806	8.655757139	8.845673389
C19orf18	4.583466944	4.598231278	4.398722056	4.851859778	4.719292611	5.065424778	4.420699222	4.780639889	4.611463833	4.419505944	4.815138511	4.671376167	4.515979083	4.954844278	4.501600944	4.399985056	4.827719111	4.690008944
C19orf24	9.060057944	8.992215	9.317913722	9.003103222	9.168666167	9.022468667	9.230857417	8.592075111	8.961849833	8.839423778	8.883337778	9.103966389	8.742980333	8.838628	8.641352944	9.121357667	8.934209222	8.738594556
C19orf25	8.120233278	8.378894389	8.261245667	7.983498639	8.101724861	8.167722	8.525018556	7.834910278	7.986458167	7.987034222	7.929166444	8.341140611	7.941202111	7.871927028	7.969018861	8.204349514	8.058585167	7.9491755
C19orf26	8.153706722	8.004885611	8.2522945	8.299534111	8.263902444	8.058865833	8.260330111	8.026076167	8.202624389	8.337006444	8.045721222	8.309606861	8.125863778	8.111515375	8.068161611	8.214943389	8.157860778	8.251356278
C19orf33	8.739998111	8.816976611	9.103431444	8.811066917	8.626413833	8.6271355	9.869504519	8.212275389	8.535518889	8.566593667	8.641749611	8.881348111	8.567518222	8.668669222	8.528481333	8.688064778	8.7414365	8.612978444
C19orf35	6.814327056	6.794839667	6.741324111	7.055521583	7.220742778	6.987227167	7.443388444	7.315419361	6.979137556	7.170411	7.065523056	6.9077085	7.113073111	6.726092833	6.719063778	7.043169111	7.051293444	6.938248657
C19orf40	6.901002222	7.010834556	7.091323167	6.958426222	6.904913426	7.365321556	7.643654778	6.801769778	7.067873389	7.120986139	7.098648389	7.073198278	6.962167944	7.027603139	7.0752625	7.031387611	7.057250389	6.928546889
C19orf43	9.633280889	9.939321333	10.1388915	9.880569056	9.957483167	9.880569056	9.559825778	9.719585278	9.727356167	9.589512667	9.992325685	9.916349722	9.601789722	9.499692333	9.533165722	9.616684	9.8500445	9.527395583
C19orf44	6.624895611	6.456108944	6.48908	6.599092306	6.540725944	6.798388389	6.751028667	7.002618444	6.548668472	6.481130611	6.474874556	6.561301278	6.58674	6.500970333	6.884122889	6.650269056	6.269432944	6.7512415
C19orf45	5.652788389	5.416052722	6.033469389	5.672805667	6.103063111	5.797339667	5.663428611	5.556220167	5.643742722	5.8426005	5.494764444	5.724742611	5.519146778	5.667021167	5.560875556	5.927152722	6.191805111	5.898007972
C19orf47	7.0737605	6.682389278	6.495330444	6.705902333	6.879052944	6.771009111	6.685406	6.731492833	6.720916111	6.605518736	6.660345056	6.679452722	6.720045083	6.720405222	6.960687778	6.660231333	6.860901722	6.873883389
C19orf52	7.638724222	7.913652611	7.827677889	7.7216605	7.876248889	8.083684917	7.396633417	7.802347833	7.529192333	7.60124737	7.664457	7.711485944	7.286113333	7.495310722	7.322459611	7.488822722	7.705663889	7.467500194
C19orf53	9.004708444	9.486556111	9.806651046	9.560984972	9.335472981	9.434114	9.313648278	9.25958925	9.356256889	9.347475722	9.306124	9.609727778	9.105284028	9.175657352	9.276985556	9.529821833	9.439510278	9.210745194
C19orf54	7.350143333	7.405601556	7.4676345	7.32936	7.702434056	7.439397889	7.931080056	7.720323306	7.456012278	7.423940778	7.440529389	7.377005	7.299703778	7.436447111	7.354415444	7.171152889	7.742768556	7.484672722
C19orf57	7.054785444	7.304165	7.423852861	7.218813778	7.266206389	7.210744528	7.733122204	6.929219667	7.048438833	7.03994725	7.134546139	7.3071945	6.995401204	7.19008475	7.085036806	7.438661167	7.163430333	7.100768889
C19orf60	7.876748667	8.081607806	8.111650833	8.002240167	8.138495889	7.911599722	7.869351556	7.856654056	7.805549694	7.669786519	7.809838861	8.039790222	7.783956556	7.542618778	7.502522167	7.433453333	7.830357222	7.791104833
C19orf66	7.783756	7.656565333	7.848497444	7.689367056	7.982911472	7.959187111	7.590070389	7.803142278	7.714648528	7.611621278	7.665396778	7.971487889	7.625404944	7.313237083	7.445601444	7.536375333	7.652171361	7.547643444
C19orf67	7.311672	7.330318417	7.153395389	7.337551083	7.431884278	7.431370056	7.412210278	7.025526611	7.244067556	7.245621444	7.305082833	7.466824056	7.171152889	7.242153667	7.325070833	7.01174	7.457317944	7.216107407
C19orf68	7.271703741	7.148081611	7.220597167	7.097673611	7.407222889	7.226637556	7.390773611	6.761755056	7.035060167	7.016001611	7.319729778	7.219467	7.0990965	7.006636944	7.123469278	6.942874185	7.221516056	7.067873389
C19orf70	7.601964056	7.651890167	7.993510333	7.514601389	7.493052111	7.816764833	7.715681148	7.526220833	7.602111056	7.598816028	7.584348333	7.590249111	7.621348556	7.618274667	7.501496444	7.586532444	7.890535889	7.505845
C19orf71	8.265144944	8.317819056	8.780122611	8.575856556	8.776055111	8.4043155	8.452526333	7.927392444	8.209611028	8.240775083	8.201636333	8.333436056	8.222446333	7.916974389	8.229978778	8.818841694	8.516129241	8.181517556
C19orf73	6.618348556	6.990174056	7.301548528	6.9111905	7.183305222	6.905412444	6.554163778	6.72997	6.943456102	6.578830111	6.706532611	6.980512944	7.060282944	6.622921889	6.926910056	6.989508556	7.459291111	6.999057611
C19orf80	7.258808667	7.565275611	7.996119111	7.602341426	7.410905417	7.369983944	7.632710222	7.259597056	7.594508667	7.350834241	7.319158556	7.356958444	7.317327722	7.942498556	7.362550222	7.753698269	7.340168556	7.307912417
C1GALT1	6.033952889	6.130262417	6.131555083	6.26844525	5.639120111	5.99912825	5.842820194	5.984358167	6.549851778	6.068055556	6.814327056	6.037283167	7.144893667	7.154548889	7.089082759	6.555903611	6.488465944	6.386718
C1GALT1C1	6.405053778	6.684333583	6.387503111	6.748676778	6.590299806	6.084591806	6.172625778	6.076082639	6.906203667	6.580222667	6.679009389	6.622362009	6.712982278	6.649207778	6.832803444	6.353759389	6.158232722	6.991458056
C1orf100	5.243222111	5.000020222	5.233435389	5.154075	5.118773222	5.429067778	5.1306105	5.455020583	4.9968555	5.020549556	5.133635472	5.136068259	5.166448611	5.089388778	5.2891455	5.205160944	5.347660111	5.229116903
C1orf101	6.047938111	5.752670444	5.444464833	5.183196333	5.606966944	6.038524389	5.634254306	5.397532667	5.76705113	5.9473185	5.772302889	5.449749167	5.7073985	5.849433185	5.7945345	5.590960222	5.646839722	5.725162
C1orf105	4.714754389	4.327871083	4.439615944	4.380400639	4.241447111	5.036226333	5.254755389	4.091300389	4.525855056	4.623792722	4.244311778	4.424660111	4.642637611	4.641024759	4.801859667	4.515514167	4.880827611	4.589173611
C1orf106	7.044486167	6.814327056	7.2375325	7.018306111	7.351619889	7.295529833	8.111650833	6.889648667	6.737632333	7.154811861	6.916109639	6.770277389	7.109187667	7.187421722	6.945461556	7.179687611	7.018201444	7.127484472
C1orf109	6.269863167	6.488465944	5.996299278	6.455092889	6.206996611	6.044201222	6.385712167	6.482745056	6.295139278	6.103995833	6.433859	6.370128167	6.438908833	6.454756528	6.375914667	6.088360806	6.257491611	6.535907222
C1orf110	5.330592778	5.136848361	5.117384722	5.233665917	5.568463083	5.012855722	5.042077389	5.071663556	5.155998556	4.953402667	5.308407667	5.370408444	4.924914722	4.952441278	5.120800111	5.1447505	5.301681403	4.930004389
C1orf111	5.730801439	5.9304295	6.290279861	6.200191222	6.039016722	6.482395667	6.877735111	6.162392222	5.979496972	6.182749833	6.089215056	6.179453472	6.324938056	6.385775083	6.254217667	6.42318925	5.979853986	6.128905028
C1orf112	5.438988611	5.243222111	5.099743917	5.164520417	5.05115675	4.906462389	4.838090722	5.160093	5.068280222	5.240161444	5.315247778	5.227684556	5.860783667	5.601382	5.335337667	5.292700167	5.091827944	5.564425667
C1orf115	8.639346278	9.239389444	9.055920278	9.359018944	8.861601583	9.131026889	9.048086	9.249594056	9.036754333	9.070093333	9.580429806	9.255687222	8.873218944	9.164606019	8.943572167	8.761626722	9.303914278	9.100418667
C1orf116	6.505766056	6.479324889	6.081938444	6.179692	6.611268333	5.911125611	7.273157667	6.292377444	5.878125722	6.513691639	6.418658778	6.250613167	6.531076944	6.437644333	6.352526944	6.257733111	6.195237167	6.368332444
C1orf122	7.956791	8.152895778	8.433664889	8.269366944	8.578741167	7.969235	8.666768556	8.1748285	8.121886167	8.012591	7.949957139	8.242181944	8.219674333	8.166612833	8.150024889	8.414721972	8.080362333	7.897454611
C1orf123	9.636533444	9.886113	9.883183167	9.712339889	9.623367278	9.6887915	9.801363556	9.790699833	9.787028333	9.867814139	9.872220222	9.908646194	9.967015685	9.806651046	9.646086611	9.680329833	9.638035389	9.876056417
C1orf127	6.974421722	7.298421056	7.189981778	6.983184222	7.345190778	6.880608389	7.848238778	6.860371778	7.065827694	7.019848	7.009708278	7.125983778	7.089082759	7.050839778	6.902847667	7.084786611	6.940592722	6.853645611
C1orf131	5.565905111	5.380408667	6.061237741	5.86600525	5.651789611	5.387137278	5.610424639	5.910510444	5.866578278	5.596862167	5.81091975	6.070752528	6.054644389	5.893004056	5.738473278	5.925640167	5.752670444	5.9732625
C1orf137	4.415712944	4.628501611	4.564824667	4.437042167	4.444014583	4.693470167	4.076099722	4.041606111	4.467211111	4.630350889	4.418244667	4.791457861	4.211525278	4.420699222	4.532485278	4.397318556	4.811397444	4.537268778
C1orf140	6.263136667	6.062748556	5.7822915	6.153723352	6.064142611	5.812611722	6.569013944	5.944536444	6.13201775	6.435640944	6.100396722	5.998901528	5.8585825	6.355908111	6.190561389	6.009122444	5.979853986	6.114690111
C1orf141	3.046558889	3.597406556	3.706382944	3.774000278	3.868507222	3.163094778	4.055701306	3.455645333	3.521523	3.820900222	3.672426333	3.895604	3.719336778	3.491188056	3.644245611	3.512566722	3.634024556	3.616568444
C1orf145	6.136371778	5.918678544	6.231424056	6.223973	6.245442944	6.549851778	6.722363167	6.1785475	6.152716	6.214429278	6.092232	6.043943056	6.292377444	6.143713167	6.111220472	6.092540583	6.198163389	6.166975722
C1orf146	3.417692778	3.701103944	3.852474	3.797750833	3.760240306	3.802984944	3.692690056	3.360417	3.832451389	3.74867	3.791484556	3.722366722	4.015909278	3.720835667	3.709691	3.883055167	3.924331417	3.668379889
C1orf147	6.27861	5.994565944	6.207127	6.200309	6.409385167	6.379017722	7.078419333	6.154415778	6.181170833	6.7520455	6.0744715	6.029115556	6.196819361	6.333802111	6.519032083	6.486717611	6.487451056	6.420673556
C1orf158	4.817466944	5.187255944	5.212408	5.319015389	5.344210444	5.9250555	5.511648986	5.465396556	5.154405944	5.204657306	5.315561389	5.297572278	5.301577	5.315975944	5.219242722	5.635195472	5.056769833	5.342872389
C1orf159	7.0425185	7.247412333	7.203615389	7.341893389	7.441731148	7.284195667	7.013323389	7.206058778	7.140945972	7.325853667	6.98643025	7.251319398	7.261035389	6.990946722	7.198348944	7.0792235	7.374434833	7.193770333
C1orf162	7.740303056	8.182922611	7.837617667	7.966152167	7.863856861	7.030201	7.998594556	7.957196056	8.262592944	8.376923278	7.659248833	8.235579167	7.961239139	7.76752912	7.876404667	8.344341111	7.329852917	7.635936056
C1orf167	7.095351889	6.983830833	7.157602278	6.872382407	7.355660194	7.202380889	7.331604222	6.919647056	6.921359556	7.183420306	6.931401333	6.907306278	7.089336222	7.159162556	7.084405611	7.154945	6.925840444	7.011362833
[truncated: 19,595 more rows]
