# Supplementary material for: Exploring the molecular link between obstructive sleep apnea and interstitial cystitis/bladder pain syndrome: A bioinformatics and machine learning study
Source: PLoS One. 2025 Dec 31;20(12):e0339824. doi: 10.1371/journal.pone.0339824 (PMC12755753; doi:10.1371/journal.pone.0339824)
Supplement: S1 File. — S1 Table. The expression matrix and grouping information of GSE135917 (OSA). S2 Table. The expression matrix and grouping information of GSE11783 and GSE57560 (IC/BPS). S3 Table. The differential expression genes of OSA and IC/BPS. S4 Table. Differential expression genes using stricter threshold (|log2FC| > 0.3). S5 Table. GO/KEGG enrichment analysis of DEGs. S6 Table. GSEA analysis on OSA and IC/BPS samples. S7 Table. The overlapping genes between the strongest positive modules of OSA and IC/BPS. S8 Table. The overlapping genes between WGCNA module genes and DEGs. S9 Table. GO enrichment analysis of the nine overlapping genes between WGCNA module genes and DEGs. S10 Table. Key markers by machine learning of OSA. S11 Table. Key markers by machine learning of IC/BPS. S12 Table. Integration of WGCNA and machine learning results using stricter threshold (|log₂FC| > 0.3). S13 Table. The risk calculation formula for the OSA and IC/BPS diagnostic model. S1 Fig. Identification of soft-threshold power based on GSE135917 (OSA). S2 Fig. Identification of soft-threshold power based on GSE11783 and GSE57560 (IC/BPS). S3 Fig. Venn diagram of machine learning key gene overlap for IC/BPS under the stricter threshold (|log2 FC| > 0.3). S4 Fig. Venn diagram of machine learning key gene overlap for OSA under the stricter threshold (|log2 FC| > 0.3). (ZIP) [file pone.0339824.s001.zip › supporting information/S3 Table.csv]

x
WNT2
WISP1
IL6
PPP1R17
HOMER3
NF2
FMN2
LDLRAD3
SLC2A13
RPPH1
FCN3
KIF25
XKR7
IL24
NLRC4
LINGO1
NR4A1
SPHKAP
A1BG
RYR2
ADAMTS14
MICALL2
HAR1A
TET3
C21orf62
DPY19L1
LYZL6
HSD3B1
LRRN2
AFM
FAM20C
NPY6R
LXN
HEG1
RABEP1
TAS2R40
NUAK1
METRN
SERPINB6
CCDC68
TRIM17
IL3RA
UPB1
VWF
IL13RA2
KRT82
ADAMTS3
UBAP1L
NUDT22
STXBP3
GLIPR1
NUP214
CPXM2
PRND
VCAN
ADAMTS6
CLEC5A
SCG5
MARC2
FCAMR
CECR9
OPRD1
GREM1
KISS1R
HCG27
MAP4K4
NUDCD2
EGFL6
TBX15
RAB3C
C9orf47
ECSCR
SGIP1
TEK
ABCA13
MRGPRX1
PLAU
CDH2
GPR88
NOX4
SYCN
CLEC14A
APLNR
FAP
PCSK1
COL5A2
MS4A14
LOC100128727
LOC100507391
ITIH2
HLA-DQA1
FAM50A
SLC35B4
PECAM1
COL7A1
CCDC38
SYNC
CRISPLD1
IL17F
PCDH17
SERPINA1
PRSS55
ZCCHC5
SLC6A16
TPST1
LOC284561
MRAP
ZDHHC19
THY1
RAMP3
TRPM8
FAM65C
THBD
USP35
TBC1D8B
POLG
CDRT15
OR51E1
GUSBP5
LOXL2
P2RY4
KANK3
ZNF483
SLCO2A1
SLCO1B1
OLFML2B
VASH1
SNCAIP
SLC35E4
TMEM212
OTOR
PTGDS
MMD
CD72
CD109
NOS3
TLX3
MAGED1
COL15A1
PKI55
ADAM12
IFNA7
SULF2
KLF16
MRAS
CLEC4E
DOCK4
TBC1D12
TRPC4
LOC339803
LLGL1
ANGPTL2
FAM184B
PDPN
CTHRC1
SIGLEC16
TFPI2
EXOC6
CR2
VIM
SLFN13
RAB13
C14orf132
CALCRL
ATP8B3
LOC441179
SERPINE2
KBTBD2
SERPINH1
GCKR
PRAF2
FAM43B
B4GALT1
SULT1B1
LINC00460
CYP46A1
DGKI
TNFRSF11B
GPR176
HS3ST3A1
RGS4
GPX8
SULF1
STX4
SNAP25
FMO3
CCDC3
DUSP23
DNM1
MACF1
ADCY4
MYO1B
HYAL2
GLB1L
COL10A1
CHSY1
CCL7
ACSL4
KLHL3
CCDC63
IL1R1
LOC100507336
GPR4
LBP
SIGLEC5
OK/SW-CL.58
LRIG1
AQP1
RIPPLY1
SHANK3
IMPAD1
SSPN
FBN1
IL11
SNPH
GALNS
CNN3
SYNGR3
FAM20A
RBMXL2
CYP26B1
RCN3
ARSJ
WIPI1
PHLDA1
LILRB3
MMP1
SCAND1
FCGR2C
TNFRSF1A
CHI3L1
LCN10
RCAN1
IGF1
STEAP1B
OAZ2
FCGR2B
PLVAP
LOC100129198
MMP3
ZNF281
PTPRN
TIMP1
BCL2A1
PDGFA
TMEM161A
BSN-AS2
GUCY1B3
NFATC1
ADAMTS9
ITPKB
VPS16
ESAM
RAB31
ALPK2
LRRC32
PXDN
CALHM2
MIDN
S100A3
DNAJC2
KIFC3
GALNT2
CC2D2B
MLLT11
PGBD1
MZT2B
SDSL
GNG11
RARRES2
TMEM158
FJX1
CXCL3
RHOBTB1
HS1BP3
MEX3D
TEX14
LOC145845
LOC728445
DDX5
SELP
PDGFRB
SH2B3
TRIM47
GLA
MYRIP
DENND2A
GDF3
LGI3
ENTPD4
C9orf62
GJA5
GUCY1A3
INSC
HAUS7
STOM
ANKRD26P3
SLCO3A1
PKN3
LOC100505841
SLC30A1
PIEZO2
EPAS1
LOC100506127
HGF
CRIP3
FAM167B
C2orf16
C4orf48
MSN
CPT1C
COPA
CLDN10
PAPSS2
GP5
TMEM59L
LIPG
OR6A2
SLC19A3
LOC100127972
POLDIP3
TELO2
MTHFD2L
PLTP
LINC00308
YWHAG
FZR1
CCL22
MEOX1
LOX
EPHB1
LGI2
GREB1L
EIF4G2
IFITM2
POLR2L
XPNPEP2
AMPD2
PDE1A
POM121L9P
SEC23IP
ZBTB1
ITGAV
SHROOM4
LY6H
ANXA5
NID2
SPHK1
CD93
PTP4A3
PTPN12
NRGN
BRSK1
KIF9
TIMP2
BACE2
MT2A
HTRA3
PCDH12
LOC100129447
SERPINA5
RSU1
PPM1F
PRKCDBP
KIAA0513
LRRC70
MAN1B1
CR1
IER3
FAM13C
HSD3B7
COL18A1
FGF10
BICC1
PCOLCE
LOC441025
COL6A3
STK32B
FAM26E
RUSC2
PHPT1
MMP10
CD14
COX4I2
LOC100287413
IGSF9B
MEX3B
UBQLN4
MAPRE3
HSPA6
GIGYF2
PRODH2
PRSS37
FAM198B
IL4R
EMCN
PTGER1
TCHH
ADAD2
C21orf91-OT1
GORAB
FYN
C1QTNF9B-AS1
CLDN15
SERTAD1
PITPNM1
UBC
PARD6A
FLI1
LOC728095
LOC439951
SFRP1
VIP
C3P1
PFKFB3
ZBTB24
MFAP2
LSM10
NLRP3
DCAF4
GPR107
TMLHE
LOC285696
ACRV1
CCM2
TDO2
TEAD4
EBF1
PRX
SEPT4
PON2
FOLR2
PDE4B
TM4SF1
NEDD9
TPP2
GPR1
LOC153577
CDH5
ABCD2
C1orf216
SHC4
STAU2
CDC7
C8B
SIRPG
FGF7
ENTPD1
KDR
DAGLA
GUK1
CTSZ
ADCY3
MS4A7
ALDH8A1
BACE1
S1PR3
BGN
IL6ST
LOC153546
SLC38A11
SLC6A1
TREM1
ELFN1
TMEM127
IL17RA
COL23A1
KSR1
CLTC-IT1
STK38L
ATP2A3
CDKL3
NR4A2
CXCL6
CDH6
IL10RA
HRH1
CPXM1
GIMAP6
FAM109B
SLC46A3
STMN1
COX17
DENND4B
CXCL12
CYR61
KCNK3
PLOD2
HEXB
HLX
SMAD1
CRIP2
IL12A
ZNF521
ARHGAP31
HBEGF
IER5L
LHX6
PF4V1
FCHSD2
STXBP1
PODXL
FAM124B
C1QTNF3
C10orf54
DNAJC22
TCTEX1D1
IL15RA
RFPL3
SERPINI1
MT1X
MAP3K11
IGFBP4
HSPA12B
TKTL1
KPNA2
TTN
LAMA2
ASB3
U2AF1L4
GATA4
CDK11A
ZGPAT
SPTSSA
SYNPO
FSTL1
LOC100130476
FBXW7
TLE3
VPS39
LOC646626
RABAC1
ROBO2
TNFRSF12A
MSC
SHC1
FXYD2
ARHGAP19
MMD2
CCL2
HHEX
SERPINB2
BCAR1
FAM58A
TRIM50
MS4A4A
PIN1
MTMR6
NRCAM
SEPT11
UCHL1
NECAB1
LOC100130815
RNF133
ZNF837
MTMR7
SSX7
USH2A
FABP1
ZIC1
VENTXP1
SLC2A2
LOC100506667
ZIM3
DNAH6
KCNK10
RNF128
MTNR1B
ZSWIM2
LRRD1
FGA
MBD3L2
FOXG1
TAAR3
TAS2R3
DMRTB1
MRPS27
DEFB118
ZCCHC13
P2RY2
LOC400568
SOX1
SLC22A8
LOXHD1
LRRIQ1
ASZ1
MMP2
EPHA5
LINC00485
NOX3
DDX4
HIPK1
SLC22A11
LPAR6
PCDHA10
GH2
CSTL1
LOC100128993
PRR15
NKX2-2
OR4D1
THSD7B
LOC283475
SLC38A4
AGR3
C16orf74
SLC26A8
VEPH1
PATE1
TRIML2
CCDC34
GRK1
LOC284570
RNF148
PAIP1
LOC255654
FHIT
PHLDB2
NCLN
SLC37A4
PSTK
KNDC1
NEBL
FXYD3
D21S2088E
PLBD1
HMGN2
TTLL6
PPIL3
UQCR10
KCTD2
PEX16
GPR39
NR2E1
LGALS4
PRRG4
AACSP1
DDX53
IL3
WFIKKN2
SDR42E1
PAEP
NT5DC2
CLCA4
LOC286083
ZNF57
FREM3
ESRP1
CCDC83
DUSP9
HTR1D
NRG4
TLX1
GAGE1
LOC401433
PIWIL2
B3GALT2
FAM83C
PER4
VIPR1
PLLP
FAM205A
OLIG2
TRMT5
CDC42EP5
TRUB1
LINC00471
FOXR1
FAM3B
MTMR10
CYP4F11
DHPS
EDDM3B
HTR2C
TNNC1
XK
MAP7
ENTPD5
HMGCS2
TMCO5A
C1orf116
KIAA1109
TMEM30B
GJB6
TMEM116
LOC283516
KRT13
CYB5D2
ELAVL3
SLC25A5-AS1
TM7SF2
SYT16
DIRAS2
SIX2
C20orf96
KRTAP17-1
KLF5
FBXO27
SCNN1A
IGSF5
CHP2
ZNF577
HR
PEX7
GUCY2F
PLEKHG6
KRT20
TCP10
SLC27A2
KCNQ1
ATP1A4
HINT2
FAM83H
HOXA1
PAQR9
PVALB
PARL
GCNT7
RIPK4
RAB25
DUS4L
OR7E14P
IQCH
S100P
RANBP1
SORD
TMPRSS4
EDARADD
H1F0
LOC284661
CLDN7
ROGDI
LOC100131170
ZNF549
POLE3
EML6
CYP4F22
IHH
PAPPA
SUSD4
OAS1
SGPP2
ENOSF1
TMEM184A
IGBP1
ATXN1
COL4A6
CXADR
MPPED2
ARHGEF5
ELP4
ZNF77
HTR3C
GPR37
CACNA1D
TSPAN1
UFC1
HPGD
SP6
LOC158402
PPARG
VSIG2
FMO9P
GPX2
HEMGN
PLAC1
FAM110C
UROC1
REEP6
MIER2
NELL2
SEC14L3
HS3ST6
WDR48
PIGV
NEUROG2
AP1M2
THG1L
MCF2L-AS1
FDFT1
DNTT
MMEL1
ACER2
WNT6
DHRS2
ADAM2
IFT74
CHCHD7
CDRT15L2
GALNT3
MMP28
TRIM29
OR1J2
TAAR9
TMEM144
DGAT2
SDC1
GRHL2
SLC30A10
DPY19L2P3
DCAKD
LYPD6B
CRISP3
PADI3
ALDH6A1
SYT9
GLRA3
SLITRK6
EVPL
PCP4L1
BHMT
ALDH4A1
CAMK2G
C19orf33
FAM84A
LOC284240
FSTL5
AGR2
VSTM2A
TAS2R1
TACC2
PLS1
KRT80
EZR
FAM162A
EHF
LEAP2
TRIP4
NDFIP2
BEX2
KCNJ15
LNX1
LILRP2
SNORD77
GRM8
DEFB105B
FAM170A
ACVR2B
GLDN
RAB11FIP1
NEK4
CHMP4C
TMC4
TYR
CYP4A11
IFNA6
SLC25A31
SYT8
CAPN8
CBLC
SPAG6
MAPK13
C14orf1
ALDH1A1
DKK1
TFCP2
POLR1D
CCDC24
GSTZ1
BTBD16
SH3BGR
C4orf33
LNX2
CHCHD10
TNMD
HNF1B
DUOXA1
FAM19A2
MRPS33
ANKRD22
PTN
AQP3
TMEM45B
MYH8
GSTO2
KRT8
SLC13A2
OBFC1
FBXL21
FLJ22763
MPP7
DSG2
CNOT7
ISX
IL20RA
MAL2
IL18
TBX3
MNAT1
SPATA17
GOLT1A
FBP1
LOC388942
CYP4B1
DARS
GATA3
CTSE
BSPRY
SIGLEC15
SCGB2A2
LAD1
PRSS16
MARVELD2
GJB3
IQCF6
TMEM63A
AIM1
TATDN1
TMEM54
CAPG
CSTB
FBXO44
CSRP3
FERMT1
CRABP2
CAPN9
C10orf99
POLA1
ALDH1L1
TOM1L1
ALAS1
AMN
ADK
C9orf116
MKRN1
MRPL43
DEPTOR
MFI2-AS1
ATF7IP2
CYP4F12
CDH1
DAPL1
RBM47
SPTSSB
COX7A2L
ALDH1A2
ACSL5
PARP3
LRBA
FOXA1
CDH12
CACNG2
PAQR8
HOXD11
C1orf106
LRAT
MICALCL
NSMCE2
C1orf210
TMEM69
ZNF816-ZNF321P
DDC
PTCH1
PIGS
AKAP7
NIF3L1
PLA2R1
LLGL2
FOXQ1
SORL1
LINC00488
TLR3
FOXA2
EPB41L4B
CDS1
GGT6
KRTAP4-4
FGF9
SLC5A12
CCNJL
C3orf30
FRMPD4
RAB17
SOX15
AKR1C3
RAB9BP1
KLHDC9
LOC340090
PLAG1
MRPS35
KRTCAP3
ANKMY2
DLGAP1
GLO1
UPK3A
CENPV
TMPRSS11E
OR2J3
ACSF2
PKIA
MAOA
C11orf49
CYP3A5
EMG1
KIR2DS3
ATP2C2
FLJ12825
H2AFY2
VILL
TMEM154
EXPH5
POLR3C
GP2
PPFIBP2
RPRM
ZNF750
RCL1
LOC100147773
B4GALT4
CEACAM8
RASSF7
CHCHD6
PLA2G2F
MRPS18B
CYP2C19
KCNJ11
ZNF385B
HSD17B8
UPK2
KCNA7
DYNLL2
SPINT2
MAS1
CYP4Z1
RMI2
NDUFA1
GCLC
ANKRD60
HLA-DRB6
AXDND1
FSHR
PIR
F13B
CGN
FUNDC1
LOC100507513
LOC286161
ALDH5A1
ZPLD1
ID2
MSTN
MFSD6
RPS6
SLC22A6
ARL14
KRT19
SMAD3
PROM2
FAAH2
ACADM
LOC100631378
SLC39A11
ANKFN1
GRM3
F2
PYGO2
HLA-DQB1
TDRD5
RNF39
AFG3L2
S100A11
CCDC138
SMPDL3A
PAFAH2
SCCPDH
CAB39L
MIR205HG
SLC46A2
WEE1
PGAP2
DRG1
ACADL
VSIG1
KIAA1522
ABCC5
SLC22A5
TSTD1
MAP2K7
ZNF677
CCDC169
ITGB3BP
CACNA1B
FBXL3
IQUB
PHYHIP
FSD1L
OCLN
PAK6
ZBTB44
MRPL48
TMED4
CEP290
MR1
NRAP
MBOAT1
TBC1D28
PM20D1
MTUS2
CCNG1
BEX4
HOXB13
COL24A1
SH3GL2
PIGF
IRF6
LOC151760
DCD
LOC100128554
SLPI
TMEM14B
GRHL3
UPK1A
NUP62CL
BTF3L4
CAPS
SUDS3
ENGASE
FAM83F
CYB5A
ZNF430
TRPC7
SNRPE
PPP1R37
DEGS2
KCTD17
RHBDL2
FAT2
TC2N
NIPAL4
KLLN
RNASE4
MORN2
RMST
CEP57
TSPAN31
APEX1
TRAPPC2L
CYP2J2
LEP
FUT9
LCOR
TSPAN8
B3GNT3
MPV17L
D21S2090E
LETMD1
DOLPP1
SCAI
FGF20
PTPRF
ANXA9
DPY30
TMEM97
PTGR1
GNPDA1
CROT
BCAT2
DHCR24
VAV3
LTB4R2
ALKBH2
CHCHD2
CYP1A1
LINC00486
TMEM99
NUBPL
CAT
NR2F6
BMP3
HDDC2
ZFAND1
EFCAB5
MUC15
FHAD1
GPR160
IFNW1
PTPN13
ALPPL2
SLC25A10
HIBCH
LOC150005
ESRRG
FABP4
