# Supplementary material for: Exploring the molecular link between obstructive sleep apnea and interstitial cystitis/bladder pain syndrome: A bioinformatics and machine learning study
Source: PLoS One. 2025 Dec 31;20(12):e0339824. doi: 10.1371/journal.pone.0339824 (PMC12755753; doi:10.1371/journal.pone.0339824)
Supplement: S1 File. — S1 Table. The expression matrix and grouping information of GSE135917 (OSA). S2 Table. The expression matrix and grouping information of GSE11783 and GSE57560 (IC/BPS). S3 Table. The differential expression genes of OSA and IC/BPS. S4 Table. Differential expression genes using stricter threshold (|log2FC| > 0.3). S5 Table. GO/KEGG enrichment analysis of DEGs. S6 Table. GSEA analysis on OSA and IC/BPS samples. S7 Table. The overlapping genes between the strongest positive modules of OSA and IC/BPS. S8 Table. The overlapping genes between WGCNA module genes and DEGs. S9 Table. GO enrichment analysis of the nine overlapping genes between WGCNA module genes and DEGs. S10 Table. Key markers by machine learning of OSA. S11 Table. Key markers by machine learning of IC/BPS. S12 Table. Integration of WGCNA and machine learning results using stricter threshold (|log₂FC| > 0.3). S13 Table. The risk calculation formula for the OSA and IC/BPS diagnostic model. S1 Fig. Identification of soft-threshold power based on GSE135917 (OSA). S2 Fig. Identification of soft-threshold power based on GSE11783 and GSE57560 (IC/BPS). S3 Fig. Venn diagram of machine learning key gene overlap for IC/BPS under the stricter threshold (|log2 FC| > 0.3). S4 Fig. Venn diagram of machine learning key gene overlap for OSA under the stricter threshold (|log2 FC| > 0.3). (ZIP) [file pone.0339824.s001.zip › supporting information/S4 Table.xls]

## Sheet: ICBPS
x
NECAB1
LOC100130815
RNF133
ZNF837
MTMR7
SSX7
USH2A
FABP1
ZIC1
VENTXP1
SLC2A2
LOC100506667
ZIM3
DNAH6
KCNK10
RNF128
MTNR1B
ZSWIM2
LRRD1
FGA
MBD3L2
FOXG1
TAAR3
TAS2R3
DMRTB1
MRPS27
DEFB118
ZCCHC13
P2RY2
LOC400568
SOX1
SLC22A8
LOXHD1
LRRIQ1
ASZ1
MMP2
EPHA5
LINC00485
NOX3
DDX4
HIPK1
SLC22A11
LPAR6
PCDHA10
GH2
CSTL1
LOC100128993
PRR15
NKX2-2
OR4D1
THSD7B
LOC283475
SLC38A4
AGR3
C16orf74
SLC26A8
VEPH1
PATE1
TRIML2
CCDC34
GRK1
LOC284570
RNF148
PAIP1
LOC255654
FHIT
PHLDB2
NCLN
SLC37A4
PSTK
KNDC1
NEBL
FXYD3
D21S2088E
PLBD1
TTLL6
PPIL3
UQCR10
KCTD2
PEX16
GPR39
NR2E1
LGALS4
PRRG4
AACSP1
DDX53
IL3
WFIKKN2
SDR42E1
PAEP
NT5DC2
CLCA4
LOC286083
ZNF57
FREM3
ESRP1
CCDC83
DUSP9
HTR1D
NRG4
TLX1
GAGE1
LOC401433
PIWIL2
B3GALT2
FAM83C
PER4
VIPR1
PLLP
FAM205A
OLIG2
CDC42EP5
LINC00471
FOXR1
FAM3B
MTMR10
CYP4F11
DHPS
EDDM3B
HTR2C
TNNC1
XK
MAP7
ENTPD5
HMGCS2
TMCO5A
C1orf116
KIAA1109
TMEM30B
GJB6
TMEM116
LOC283516
KRT13
CYB5D2
ELAVL3
SLC25A5-AS1
TM7SF2
SYT16
DIRAS2
SIX2
C20orf96
KRTAP17-1
KLF5
FBXO27
SCNN1A
IGSF5
CHP2
ZNF577
HR
PEX7
GUCY2F
PLEKHG6
KRT20
TCP10
SLC27A2
KCNQ1
ATP1A4
FAM83H
HOXA1
PAQR9
PVALB
GCNT7
RIPK4
RAB25
DUS4L
OR7E14P
IFNA7
IQCH
S100P
RANBP1
SORD
TMPRSS4
EDARADD
H1F0
LOC284661
CLDN7
ROGDI
LOC100131170
ZNF549
EML6
CYP4F22
IHH
PAPPA
SUSD4
OAS1
SGPP2
ENOSF1
TMEM184A
IGBP1
ATXN1
COL4A6
CXADR
MPPED2
ARHGEF5
ZNF77
HTR3C
GPR37
CACNA1D
TSPAN1
HPGD
SP6
LOC158402
PPARG
VSIG2
FMO9P
GPX2
HEMGN
PLAC1
FAM110C
UROC1
REEP6
MIER2
NELL2
SEC14L3
HS3ST6
WDR48
PIGV
NEUROG2
AP1M2
THG1L
MCF2L-AS1
FDFT1
DNTT
MMEL1
ACER2
WNT6
DHRS2
ADAM2
IFT74
CHCHD7
CDRT15L2
GALNT3
MMP28
TRIM29
OR1J2
TAAR9
TMEM144
DGAT2
SDC1
GRHL2
SLC30A10
DPY19L2P3
DCAKD
LYPD6B
CRISP3
PADI3
ALDH6A1
SYT9
GLRA3
SLITRK6
EVPL
PCP4L1
BHMT
ALDH4A1
CAMK2G
C19orf33
FAM84A
LOC284240
FSTL5
AGR2
VSTM2A
TAS2R1
TACC2
PLS1
KRT80
EZR
FAM162A
EHF
LEAP2
NDFIP2
BEX2
KCNJ15
LNX1
LILRP2
SNORD77
GRM8
DEFB105B
FAM170A
ACVR2B
GLDN
RAB11FIP1
CHMP4C
TMC4
TYR
CYP4A11
IFNA6
SLC25A31
SYT8
CAPN8
CBLC
SPAG6
MAPK13
C14orf1
ALDH1A1
DKK1
POLR1D
CCDC24
GSTZ1
BTBD16
SH3BGR
C4orf33
LNX2
CHCHD10
TNMD
HNF1B
DUOXA1
FAM19A2
ANKRD22
PTN
AQP3
TMEM45B
MYH8
GSTO2
KRT8
SLC13A2
OBFC1
FBXL21
FLJ22763
MPP7
DSG2
ISX
IL20RA
MAL2
IL18
TBX3
MNAT1
SELP
SPATA17
GOLT1A
FBP1
LOC388942
CYP4B1
GATA3
CTSE
BSPRY
SIGLEC15
SCGB2A2
LAD1
PRSS16
MARVELD2
GJB3
TMEM63A
AIM1
TMEM54
CAPG
CSTB
FBXO44
CSRP3
FERMT1
CRABP2
CAPN9
C10orf99
ALDH1L1
TOM1L1
ALAS1
AMN
ADK
C9orf116
DEPTOR
MFI2-AS1
ATF7IP2
CYP4F12
CDH1
DAPL1
RBM47
SPTSSB
ALDH1A2
ACSL5
PARP3
LRBA
FOXA1
CDH12
CACNG2
PAQR8
HOXD11
C1orf106
LRAT
MICALCL
C1orf210
ZNF816-ZNF321P
DDC
PTCH1
AKAP7
PLA2R1
LLGL2
FOXQ1
SORL1
LINC00488
TLR3
FOXA2
EPB41L4B
CDS1
GGT6
KRTAP4-4
FGF9
SLC5A12
CCNJL
C3orf30
FRMPD4
RAB17
SOX15
AKR1C3
RAB9BP1
KLHDC9
LOC340090
PLAG1
KRTCAP3
ANKMY2
DLGAP1
UPK3A
CENPV
TMPRSS11E
OR2J3
ACSF2
PKIA
MAOA
CYP3A5
ATP2C2
FLJ12825
H2AFY2
VILL
TMEM154
EXPH5
GP2
PPFIBP2
RPRM
ZNF750
LOC100147773
B4GALT4
CEACAM8
RASSF7
CHCHD6
PLA2G2F
CYP2C19
KCNJ11
ZNF385B
HSD17B8
UPK2
KCNA7
SPINT2
MAS1
CYP4Z1
RMI2
GCLC
ANKRD60
HLA-DRB6
AXDND1
FSHR
PIR
F13B
CGN
LOC100507513
LOC286161
ALDH5A1
ZPLD1
ID2
MSTN
MFSD6
SLC22A6
ARL14
KRT19
SMAD3
PROM2
FAAH2
LOC100631378
SLC39A11
ANKFN1
GRM3
F2
HLA-DQB1
TDRD5
RNF39
AFG3L2
S100A11
CCDC138
SMPDL3A
PAFAH2
SCCPDH
CAB39L
MIR205HG
SLC46A2
WEE1
PGAP2
ACADL
VSIG1
KIAA1522
ABCC5
SLC22A5
TSTD1
MAP2K7
ZNF677
CCDC169
ITGB3BP
CACNA1B
IQUB
PHYHIP
FSD1L
OCLN
PAK6
TMED4
CEP290
NRAP
MBOAT1
TBC1D28
PM20D1
MTUS2
CCNG1
BEX4
HOXB13
COL24A1
SH3GL2
IRF6
LOC151760
DCD
LOC100128554
SLPI
GRHL3
UPK1A
NUP62CL
CAPS
SUDS3
ENGASE
FAM83F
CYB5A
TRPC7
PPP1R37
DEGS2
KCTD17
RHBDL2
FAT2
TC2N
NIPAL4
KLLN
RNASE4
MORN2
RMST
CYP2J2
LEP
FUT9
LCOR
TSPAN8
B3GNT3
MPV17L
D21S2090E
LETMD1
SCAI
FGF20
PTPRF
ANXA9
TMEM97
PTGR1
GNPDA1
CROT
BCAT2
DHCR24
VAV3
LTB4R2
CYP1A1
LINC00486
TMEM99
CAT
NR2F6
BMP3
EFCAB5
MUC15
FHAD1
GPR160
IFNW1
PTPN13
ALPPL2
SLC25A10
HIBCH
LOC150005
ESRRG
FABP4

## Sheet: OSA
x
PLS1
LYSMD3
PLEKHF2
RNU6-1052P
RN7SKP211
RPL34P6
SUGT1P1
XRCC4
C1GALT1
DUSP10
SMIM11P1
RNU6-798P
PUS7L
RNU6-407P
ZNF675
ERAP2
MOSPD2
SF3B4
ZNF33B
ARID4B
RNU6-1112P
RNU2-64P
MRPL42
PIGK
NENF
WDR47
AKTIP
DCUN1D4
SMC1B
MFAP3
ZNF724P
IFRD1
UCA1
ZNF184
RPS2P52
SPDL1
IKZF5
SPOPL
SMC2
DNAJC24
SEMA3A
PIP5K1P1
DSCC1
FAM178A
ZNHIT6
RNU6ATAC34P
MAPK9
RPS17P2
CCNYL1
PTPN22
PLS3
LYPLAL1
ZNF486
SNORD115-32
POT1
RNU6-1277P
LMBRD2
IGKV2D-40
RPS21
ASUN
UCHL5
STAG1
LRIF1
FOPNL
RAB27A
GRAMD1C
NEDD1
KLRAP1
RPAP3
FAM210A
AURKAIP1
MAP4K3
KLHDC1
FAM172A
FCF1
RNU1-46P
SENP1
ZNF471
GPN1
MIXL1
RPS15AP25
POLK
OSER1
C5orf34
CASP4
FAM179B
C6orf211
TUBA3E
NPY5R
REEP3
ERLEC1
RPS2P32
RNU6-183P
C12orf4
TOB1
NIPSNAP3A
LOC100131496
UPF2
CEP57L1
RN7SL28P
ZNF134
KRCC1
EXOC6
S100A5
CHORDC1
RAD17
PRCP
ATL1
CUL2
FASTKD2
OR5H7P
MIER1
LYRM1
FMO8P
BROX
EEF1A1
MAPK6
ARPP19
NSUN6
CXorf21
TLR3
CDKAL1
NACC2
ZNF267
ASCC3
HMGCR
MNS1
ZNF91
SLC6A8
TMEM144
VPS13A
DUSP19
CCDC3
TBK1
ATAD1
LOC100133130
SMARCAD1
KATNAL1
RN7SL299P
LYAR
EXTL2
DDX6
AGTPBP1
LRRC40
HIGD2A
SLC36A4
RNU6-367P
CLEC2B
WDR75
SLC25A24
ABCA5
CELA3A
RNU6-1229P
RAB28
C1orf27
UPRT
DAAM1
ATP11C
EXOSC8
TMEM106B
RB1
RNF138
USPL1
DDX52
ZNF585B
ENPP2
SPG20
DENND4A
SNX14
CAPS2
EMCN
C9orf72
PRKACB
DPP8
KIAA1143
FAM200B
ZFAND1
USP14
APOE
CCDC59
FAR1
RNU4-67P
THAP6
BTN3A2
CNTFR
CCDC132
ASCC1
ZNF615
MAT2B
SP140L
NUP43
PLSCR4
MORC3
RNU6-1086P
DNAJC10
UTP15
GLMN
UEVLD
VAMP4
CRLF3
HPS3
RALA
SLC35B3
GINM1
MRPL1
COPS8
OTUD4
ZNF92
LPCAT2
TMEM30A
SNRPD2
TRMT1L
BRMS1L
MROH8
RNA5SP161
AMD1
HLA-DRB5
NSMCE2
ROCK1P1
SENP7
SENP6
ZNF680
SNX4
ZNF776
SLU7
ZNF148
DEK
PUS3
GUK1
VPS29
RAB11A
RNU6-893P
TMEM260
IFT88
VN1R1
CCDC68
CSNK1G3
LOC102724208
ARMC1
MTBP
RIMKLB
RNU6-212P
COMMD10
FERMT2
MSH2
RNA5SP363
RNU2-29P
RPS25
RNU6-533P
GCLM
PCGF5
RNU6-285P
FAM126A
GGPS1
IPO8
GTPBP8
NFYB
WBP4
SLC38A9
NOC3L
FRRS1
FAM114A2
CTAGE1
TPMTP1
PDCD10
SMC6
STK38L
RNU2-65P
TRAPPC6B
CD2AP
SUPT20H
ANAPC4
POLE2
PSMD12
CIR1
RAP1A
ZNF93
SNORD20
RNU6-712P
RSRC1
IL33
TRMT11
CRYZL1
KRT81
ZNF260
NKIRAS1
NAA16
FAM135A
BRIX1
COX8A
PCNXL4
RNU6-832P
TXNDC16
MIER3
INTS12
TBCK
ERLIN1
ZNF518A
COG3
MFSD8
LINC00312
RNU2-7P
PPID
RN7SL775P
RPL23AP12
LRRC6
TCTEX1D2
DYNLT3
C8orf22
ECT2
DUSP9
RNU4-69P
TMA16
RNY4P3
CCDC73
NUP107
ARL6
VIPAS39
C18orf21
RBM48
ZNF568
SCML1
RPL22L1
SOCS4
ROMO1
RBBP4
FAM76B
RNU6-209P
FBXO45
MAP4K5
SMEK2
MAPK14
RCN2
RNA5SP208
ZNF585A
YES1
PDE12
DRG1
TMEM184C
ITGB3BP
UGGT2
RNU6-890P
NDUFB11
EPRS
GSTM5P1
IPO11
STXBP3
PCF11
CAPG
PNPLA8
NUAK1
MT-TL2
KRAS
RNU6-951P
ZNF670
YME1L1
DCTN6
CLHC1
PPIP5K2
CRIPT
CHN1
SLC30A9
UCHL1
RNU6ATAC17P
ARID4A
RPE
LOC390956
RNU6-998P
IMPAD1
HSP90AA2
MPHOSPH6
NIPSNAP3B
RNU1-94P
CEP44
SUCNR1
C11orf74
ZNF23
ASPA
SCGB1D1
SLC39A9
MT-TS2
CETN3
RN7SL869P
TROVE2
ZNF852
ZFYVE16
ELTD1
SMEK3P
ZMYM5
TBC1D23
IPP
GBP2
RNU6ATAC4P
RN7SL241P
KCNA2
PCDHB13
VRK1
MTM1
RNA5SP116
TIMM8A
BIRC2
ZNF702P
RNF180
CWC22
MCUR1
LOC100128233
CXorf23
MRE11A
RNU6-1114P
RNU6-316P
KIAA0895L
SLFN12
UBE2Q2
RAP2A
HOOK3
LTV1
PARP9
BRS3
RN7SL538P
TMEM182
ITGB1BP1
PPIG
RPL23AP53
ZNF354A
SFT2D2
RNU6-657P
GCA
SNORA28
NBEAL1
CCNC
ZNF431
RRM2B
RNU6-888P
WDR35
CYP4F12
GNPDA2
POGLUT1
SCAF11
ACADSB
AMELY
CHIC2
ZNF845
ZNF644
SNRPGP10
STK17A
ZBTB44
RPS6KA3
ZNF343
EYA1
ZNF654
SCFD1
RASA1
PHAX
RN7SL416P
MAPK8
SEC62
GLDN
HIGD1A
UBA3
MIRLET7C
RNU1-58P
RNA5SP272
CASP1
POLR2K
CLIC2
ESCO1
RPL8
RNU6-519P
ANKRD32
UTP11L
TST
CPSF3
TMEM209
RNA5SP337
OR51A2
TMEM229B
ROCK1
SLC25A6
ORC5
PLK2
RNA5SP261
MYCT1
CYP2A7P1
ZNF484
ZNF487
ARRDC4
SCRN3
OR13C7P
EDNRB
IRAK4
MGC32805
ZC3H7A
SNORA16B
ESF1
LINC01356
LOC100133091
NUCB2
CHMP5
CLK4
INTS8
DHX29
RHEB
ELMOD2
ZNF429
CALU
SAA2
SNORD63
CCNT2
ACTR6
RNU6-462P
MYNN
ATL3
FARSB
G2E3
SH3GLB1
ATP5I
TMEM258
RPL38
TMTC3
EIF5
RNA5SP188
CDK17
NAP1L2
SUMO1
RECQL
PPP4R2
SPCS3
C5orf28
SNX6
RLIM
LOC400943
ZNF382
FAM49B
PITPNC1
MET
PYROXD1
FAHD2A
APOOL
COX4I1
TBC1D15
RNU6-325P
RNU6-1252P
RNU6-952P
CLOCK
MAP1LC3C
ATP6V1C1
TANK
CAPZA2
PTPRC
SNORD78
RMND1
RN7SKP35
FAS
DSTNP2
SNX16
LINC00268
KLHL5
LRRCC1
SNRPD1
TM9SF3
OR51A4
SMC3
FAM26E
NFKBIA
NGDN
AZI2
TAX1BP1
NEK7
SUGT1
PRIMPOL
KIAA1551
TRAF3IP3
KRT18P49
PHF6
RNU6-847P
ZNF345
ILF3-AS1
TM9SF2
ERVH-4
PRPS1
CCP110
MGAT4A
LMBRD1
PCDHB11
PCMTD1
RPAP2
MSMO1
GNG2
DNAJB4
GPR160
THOC7
RNU6-1029P
UBA2
IL12B
USP53
ST8SIA4
PSMA1
PAPOLA
INTS7
MTERF3
FAM35A
CITED2
GTF2H3
ARL1
METTL10
FKBP14
ACTR3
LTBP2
NOL11
RNU6-1287P
CMPK1
URI1
ZCCHC16
ZNF613
RAB21
ANKRA2
PLEKHA3
SLC35A3
FAM198B
RAB18
KPNA5
COPS2
TRIP11
ZNF506
EVI5
CSN1S1
DCK
TAF13
FAM151B
TBC1D19
PIGN
DCUN1D1
ENY2
FMO3
PLRG1
NAE1
HSPA13
PTS
ZNF14
RNU6-581P
AAED1
RNU6-208P
IFI16
BTG2
AGA
SETDB2
LSM6
DTX3L
ARHGAP28
RN7SL145P
RN7SKP6
RN7SL492P
KRTAP4-3
ZNF780B
ALG6
GPSM2
HSD11B1
RN7SL793P
PPIL3
LOC441956
METTL15
CCDC91
USP16
NPR3
DBT
MID1
UFSP2
RFWD2
RAP1B
NME2P1
SELP
MORF4L2
SEPT7
F8
RNU6-562P
RN7SL268P
PPP3CB
GALNT1
SAA1
DPY19L4
CSTF3
ARNTL
TXNDC9
DMGDH
GXYLT1
WT1-AS
ZNF137P
PCNP
ZNF252P
RNU6-280P
TRIM23
C2orf43
GSKIP
NT5C3A
LOC642533
BTN3A3
RNU6-1048P
NMI
TIPRL
FAM173B
TRNT1
RNU6-139P
RNU6-550P
RN7SKP97
BRD7P2
ZNF146
RN7SKP172
TMX3
UROD
BBS10
HNRNPA3P3
KRR1
C3orf38
PLAC8
CNOT7
CEP290
HSPH1
GSTP1
ZBTB41
NAA15
RN7SL210P
MT-TK
PTGES3P1
RNU4-53P
ZNF117
KTN1
NME7
AP5M1
RNA5SP241
RN7SKP296
TCEB1P2
KIAA0040
ZAK
BHMT2
C3orf79
ZNF271
ZNF836
GIMAP7
MT1P3
RBM7
SNRNP27
RNU6-830P
UPF3B
PIBF1
MRPL47
ZNF566
NPM1P8
PRPF39
VENTX
RNA5SP494
CR1L
RN7SKP253
PTPN12
ALDH1L1
RNA5SP517
ATP6AP2
PLEKHG6
RFTN2
OR4D11
TM4SF18
PROK2
DNAJC15
WARS
RNU6-614P
SLC38A6
HIST1H4D
CEBPD
RPPH1
KRTAP5-3
ZRANB2
MAB21L2
BTBD8
EEA1
C6orf203
ADAMTS18
CPA3
AP3S1
USP10
RNU6-556P
HMGB3P24
CFHR1
TOP2B
RBMS1P1
SAR1B
DDX60
CHL1
SLC25A51
RPS17
PIGB
PIK3R3
RNA5SP416
DHX36
SC5D
OR52N3P
RNU6-1045P
UBE2D3P1
HRSP12
SNORD115-3
ITK
IQCB1
OR8B1P
MCFD2P1
ACACB
RN7SL110P
HLA-DQB1
CGRRF1
RNA5SP456
SNORD115-48
HSPE1P6
RANBP3L
HSD17B13
ASIP
HSP90AA1
RN7SKP188
DPT
RNU6-972P
ADAM32
MIR9-1
RIPPLY1
EGFL6
ABCE1
MBNL3
