# Supplementary material for: Exploring the molecular link between obstructive sleep apnea and interstitial cystitis/bladder pain syndrome: A bioinformatics and machine learning study
Source: PLoS One. 2025 Dec 31;20(12):e0339824. doi: 10.1371/journal.pone.0339824 (PMC12755753; doi:10.1371/journal.pone.0339824)
Supplement: S1 File. — S1 Table. The expression matrix and grouping information of GSE135917 (OSA). S2 Table. The expression matrix and grouping information of GSE11783 and GSE57560 (IC/BPS). S3 Table. The differential expression genes of OSA and IC/BPS. S4 Table. Differential expression genes using stricter threshold (|log2FC| > 0.3). S5 Table. GO/KEGG enrichment analysis of DEGs. S6 Table. GSEA analysis on OSA and IC/BPS samples. S7 Table. The overlapping genes between the strongest positive modules of OSA and IC/BPS. S8 Table. The overlapping genes between WGCNA module genes and DEGs. S9 Table. GO enrichment analysis of the nine overlapping genes between WGCNA module genes and DEGs. S10 Table. Key markers by machine learning of OSA. S11 Table. Key markers by machine learning of IC/BPS. S12 Table. Integration of WGCNA and machine learning results using stricter threshold (|log₂FC| > 0.3). S13 Table. The risk calculation formula for the OSA and IC/BPS diagnostic model. S1 Fig. Identification of soft-threshold power based on GSE135917 (OSA). S2 Fig. Identification of soft-threshold power based on GSE11783 and GSE57560 (IC/BPS). S3 Fig. Venn diagram of machine learning key gene overlap for IC/BPS under the stricter threshold (|log2 FC| > 0.3). S4 Fig. Venn diagram of machine learning key gene overlap for OSA under the stricter threshold (|log2 FC| > 0.3). (ZIP) [file pone.0339824.s001.zip › supporting information/S5 Table.xls]

## Sheet: S5 Table
ONTOLOGY	Term_ID	Description	GeneRatio	BgRatio	pvalue	p.adjust	qvalue	gene	Count
BP	GO:0034470	ncRNA processing	70/1669	424/18800	2.71341E-07	0.00149834	0.00144096	ZNHIT6/FCF1/NSUN6/CDKAL1/LYAR/WDR75/EXOSC8/DDX52/NOL9/UTP15/KAT2B/MRPL1/TRMT1L/PUS3/TRMT11/BRIX1/INTS12/MPHOSPH6/MTO1/XRN2/ERI1/DIMT1/THUMPD1/ZC3H7A/ESF1/INTS8/NOLC1/RPF1/WDR3/NGDN/RIOK3/SRFBP1/RNASEL/INTS7/DIS3/NOL11/ERI2/BMP4/LSM6/DDX18/METTL15/EXOSC9/TSN/NOL8/TRNT1/KRR1/RIOK1/TRMT10A/HENMT1/INTS10/ELAC1/PRKRA/RRP15/TRMT12/TRIT1/RPS21/EIF6/RPS25/SUV39H1/MRM1/TBL3/RNF113B/TRPT1/TRMT61A/RPS16/RPP…	70
BP	GO:0006364	rRNA processing	43/1669	226/18800	1.32838E-06	0.00313991	0.00301966	ZNHIT6/FCF1/LYAR/WDR75/EXOSC8/DDX52/NOL9/UTP15/KAT2B/MRPL1/BRIX1/MPHOSPH6/XRN2/ERI1/DIMT1/ESF1/NOLC1/RPF1/WDR3/NGDN/RIOK3/SRFBP1/RNASEL/DIS3/NOL11/ERI2/LSM6/DDX18/METTL15/EXOSC9/NOL8/KRR1/RIOK1/RRP15/RPS21/EIF6/RPS25/SUV39H1/MRM1/TBL3/RPS16/ISG20/RPS17	43
BP	GO:0010498	proteasomal protein catabolic process	76/1669	496/18800	1.70585E-06	0.00313991	0.00301966	SPOPL/MAPK9/UCHL5/KLHDC1/ERLEC1/CUL2/ASCC3/RNF19A/SOCS6/USP14/DNAJC10/GLMN/STYX/CD2AP/ANAPC4/ERLIN1/SIAH1/FBXL3/SOCS4/FBXO45/UGGT2/UCHL1/UBR1/RFPL1/UBE2K/MTM1/BIRC2/RNF180/FBXL4/NEMF/TMTC3/WDR26/SUMO1/CANX/CUL3/CLOCK/FBXL20/FBXO33/PSME4/ANKIB1/FAF2/UBE2J1/FMR1/PSMA1/PSMD1/RAD23B/PCBP2/UBE2G1/JKAMP/NEDD4/ARNTL/PCNP/KLHDC10/ARMC8/TRIP4/TMEM67/PSMC6/UBR3/UBR2/PSMA8/ATXN3/APOE/FBXL15/GPX1/AGAP3/SPSB4…	76
BP	GO:0042254	ribosome biogenesis	52/1669	304/18800	3.17192E-06	0.00431371	0.00414851	ZNHIT6/FCF1/FASTKD2/LYAR/WDR75/EXOSC8/DDX52/NOL9/UTP15/KAT2B/MRPL1/BRIX1/MPHOSPH6/LTV1/XRN2/ERI1/DIMT1/ESF1/DHX29/NOLC1/RPF1/WDR3/NGDN/RIOK3/SRFBP1/RNASEL/MTERF3/DIS3/NOL11/ERI2/LSM6/DDX18/METTL15/EXOSC9/SDAD1/NOL8/KRR1/RIOK1/RRP15/ABCE1/RPS21/EIF6/RPS25/RPL10L/SUV39H1/RPL38/MRM1/TBL3/GLUL/RPS16/ISG20/RPS17	52
BP	GO:0006913	nucleocytoplasmic transport	52/1669	308/18800	4.68712E-06	0.00431371	0.00414851	UPF2/STYX/POLR2D/IPO8/RSRC1/ECT2/NUP107/MAPK14/IPO11/SRSF3/LTV1/IFNG/PHAX/DHX9/NEMF/NOLC1/FYTTD1/THOC2/SUMO1/PPP1R12A/THOC7/EFCAB7/CSE1L/KPNA5/BMP4/ENY2/NXT2/CTDSPL2/NEDD4/NUP93/SDAD1/PPP1CC/PRKAG1/KPNA1/UPF3B/HHEX/PTPN11/RANBP3L/ABCE1/KPNA2/EIF6/POM121L12/IFI27/NFKBIA/CCHCR1/CDH1/CAMK1/NPAP1/RANBP3/TMCO6/MAVS/THOC6	52
BP	GO:0051169	nuclear transport	52/1669	308/18800	4.68712E-06	0.00431371	0.00414851	UPF2/STYX/POLR2D/IPO8/RSRC1/ECT2/NUP107/MAPK14/IPO11/SRSF3/LTV1/IFNG/PHAX/DHX9/NEMF/NOLC1/FYTTD1/THOC2/SUMO1/PPP1R12A/THOC7/EFCAB7/CSE1L/KPNA5/BMP4/ENY2/NXT2/CTDSPL2/NEDD4/NUP93/SDAD1/PPP1CC/PRKAG1/KPNA1/UPF3B/HHEX/PTPN11/RANBP3L/ABCE1/KPNA2/EIF6/POM121L12/IFI27/NFKBIA/CCHCR1/CDH1/CAMK1/NPAP1/RANBP3/TMCO6/MAVS/THOC6	52
BP	GO:0006397	mRNA processing	73/1669	500/18800	1.53275E-05	0.00985362	0.00947626	FAM172A/SLU7/POLR2D/WBP4/CIR1/METTL14/ZNF326/RSRC1/AQR/PDE12/SMNDC1/PCF11/SRSF3/CWC22/ZC3H14/XRN2/SCAF11/RBBP6/SRPK1/RNGTT/CPSF3/DHX9/THOC2/PPP4R2/PRPF38B/PNN/FIP1L1/LSM5/SNRPD1/CNOT6L/THOC7/RNASEL/FMR1/C9orf78/PAPOLA/PPWD1/RNMT/CDC73/PLRG1/LSM6/PPIL3/HNRNPU/CSTF3/IK/FXR1/RBM26/CWC27/PTBP3/LSM8/RBM7/SNRNP27/PRPF40A/PRPF39/ZRANB2/DHX8/GEMIN2/RBM25/DYRK1A/DHX36/HNRNPLL/RBM28/MBNL3/SF3B4/AURKAIP1/SN…	73
BP	GO:0022613	ribonucleoprotein complex biogenesis	67/1669	448/18800	1.55746E-05	0.00985362	0.00947626	ZNHIT6/FCF1/FASTKD2/LYAR/WDR75/EXOSC8/DDX52/NOL9/UTP15/KAT2B/MRPL1/SLU7/POLR2D/BRIX1/MPHOSPH6/LTV1/XRN2/SCAF11/SRPK1/ERI1/DHX9/DIMT1/ESF1/DHX29/NOLC1/RPF1/WDR3/EIF5/SNRPD1/NGDN/RIOK3/SRFBP1/RNASEL/MTERF3/DIS3/NOL11/ERI2/CDC73/LSM6/DDX18/METTL15/EXOSC9/SDAD1/NOL8/KRR1/RIOK1/PRPF39/ATR/GEMIN2/RRP15/HSP90AA1/ABCE1/RPS21/EIF6/SNRPD2/RPS25/RPL10L/SUV39H1/RPL38/MRM1/PRPF19/TBL3/GLUL/NOL3/RPS16/ISG20/RP…	67
BP	GO:0043161	proteasome-mediated ubiquitin-dependent protein catabolic process	63/1669	414/18800	1.60599E-05	0.00985362	0.00947626	SPOPL/MAPK9/UCHL5/KLHDC1/ERLEC1/CUL2/ASCC3/RNF19A/USP14/DNAJC10/GLMN/STYX/CD2AP/ANAPC4/ERLIN1/SIAH1/FBXL3/SOCS4/FBXO45/UCHL1/UBR1/RFPL1/UBE2K/MTM1/BIRC2/RNF180/FBXL4/NEMF/WDR26/SUMO1/CANX/CUL3/CLOCK/FBXL20/FBXO33/ANKIB1/FAF2/UBE2J1/PSMD1/RAD23B/PCBP2/UBE2G1/JKAMP/NEDD4/ARNTL/PCNP/KLHDC10/ARMC8/TRIP4/TMEM67/PSMC6/UBR3/UBR2/ATXN3/FBXL15/AGAP3/SPSB4/IFI27/TBX21/DDA1/YOD1/GIPC1/SEC61B	63
BP	GO:0090503	RNA phosphodiester bond hydrolysis, exonucleolytic	13/1669	42/18800	4.44466E-05	0.0245434	0.0236035	EXOSC8/PDE12/XRN2/ERI1/CPSF3/CNOT6L/CNOT2/DIS3/ERI2/ANGEL2/EXOSC9/CNOT7/ISG20	13
BP	GO:0016197	endosomal transport	39/1669	231/18800	6.93587E-05	0.0330755	0.0318088	BLOC1S6/VAMP4/RAB8A/SNX4/VPS29/RAB11A/REPS1/ZFYVE16/TBC1D23/VPS54/CHMP5/GOSR1/ARFIP1/EPS15/RAB14/INPP5F/SNX6/YKT6/ARL1/VTA1/EVI5/ZFYVE9/VPS35/DENND1B/TMEM87B/AP3B1/AP5M1/BTBD8/EEA1/TBC1D5/CLN5/CHMP7/STX10/LAMTOR1/ARHGAP44/SNX17/ARFRP1/PTPN23/SNF8	39
BP	GO:0016072	rRNA metabolic process	43/1669	264/18800	7.18772E-05	0.0330755	0.0318088	ZNHIT6/FCF1/LYAR/WDR75/EXOSC8/DDX52/NOL9/UTP15/KAT2B/MRPL1/BRIX1/MPHOSPH6/XRN2/ERI1/DIMT1/ESF1/NOLC1/RPF1/WDR3/NGDN/RIOK3/SRFBP1/RNASEL/DIS3/NOL11/ERI2/LSM6/DDX18/METTL15/EXOSC9/NOL8/KRR1/RIOK1/RRP15/RPS21/EIF6/RPS25/SUV39H1/MRM1/TBL3/RPS16/ISG20/RPS17	43
BP	GO:0051904	pigment granule transport	9/1669	23/18800	8.66411E-05	0.0368025	0.0353931	RAB27A/BLOC1S6/RAB11A/ARL6/BBS5/BBS4/RAB1A/MYO7A/ASIP	9
BP	GO:0032781	positive regulation of ATP-dependent activity	13/1669	45/18800	9.88041E-05	0.0378325	0.0363836	DNAJC24/POT1/DNAJC10/MSH2/PFN2/DHX9/SUMO1/HNRNPU/PLSCR1/TOR1AIP2/DNAJB11/TOR1AIP1/ATP2A1	13
BP	GO:0051168	nuclear export	29/1669	156/18800	0.000102768	0.0378325	0.0363836	UPF2/STYX/POLR2D/NUP107/SRSF3/LTV1/PHAX/DHX9/NEMF/FYTTD1/THOC2/THOC7/CSE1L/ENY2/CTDSPL2/NUP93/SDAD1/HHEX/PTPN11/RANBP3L/ABCE1/EIF6/POM121L12/IFI27/CCHCR1/CAMK1/NPAP1/RANBP3/THOC6	29
BP	GO:0051905	establishment of pigment granule localization	9/1669	24/18800	0.000127743	0.0440874	0.042399	RAB27A/BLOC1S6/RAB11A/ARL6/BBS5/BBS4/RAB1A/MYO7A/ASIP	9
BP	GO:0010948	negative regulation of cell cycle process	46/1669	301/18800	0.000192947	0.0595849	0.057303	SPDL1/RAD17/RB1/CRLF3/KAT2B/MTBP/MSH2/DLG1/MAPK14/RFPL1/RAD1/PLK2/TAOK3/CLOCK/CCP110/INTS7/ZWILCH/CDC73/BMP4/NAE1/ZNF655/IK/FBXO5/TIPRL/CDC14B/CCNG1/BRCA1/GEN1/ATR/TMEM67/NABP1/INIP/KNTC1/PTPN11/NBN/APC/AURKAIP1/NACC2/ESPL1/PIDD1/CTDSP1/APBB1/PRPF19/TEX14/MIR133B/MUC1	46
BP	GO:0062237	protein localization to postsynapse	11/1669	36/18800	0.000194228	0.0595849	0.057303	RAB8A/RAB11A/RAP1A/DLG1/ZDHHC15/VPS35/GHSR/IQSEC2/PRKCZ/GRIN2C/ARHGAP44	11
BP	GO:0051875	pigment granule localization	9/1669	26/18800	0.000259289	0.0742117	0.0713697	RAB27A/BLOC1S6/RAB11A/ARL6/BBS5/BBS4/RAB1A/MYO7A/ASIP	9
BP	GO:0032727	positive regulation of interferon-alpha production	8/1669	21/18800	0.000268786	0.0742117	0.0713697	TLR3/TBK1/CHUK/DHX9/RIPK2/IFIH1/DHX36/MAVS	8
BP	GO:0051656	establishment of organelle localization	57/1669	404/18800	0.000313508	0.0805435	0.0774589	SPDL1/RAB27A/C12orf4/AGTPBP1/BLOC1S6/SPAST/SNX4/RAB11A/PDCD10/DLG1/SYNJ1/ARL6/UCHL1/TBC1D23/HOOK3/LTV1/IFNG/MIS12/VAMP7/CHMP5/SNAP23/ANKFN1/CUL3/YKT6/ACTR3/BBS5/TRIP11/ACTR2/RMDN1/GPSM2/HNRNPU/SDAD1/AP3B1/PIBF1/ARMCX3/BBS4/AP3S1/SAR1B/WASF1/LRPPRC/RAB1A/CHMP7/CEP83/ABCE1/EIF6/ESPL1/BICD1/CNIH2/ANKRD53/PRKCZ/SPHK2/KIF1A/SNF8/MYO7A/MAP1S/ASIP/UBB	57
BP	GO:0000288	nuclear-transcribed mRNA catabolic process, deadenylation-dependent decay	15/1669	63/18800	0.00032089	0.0805435	0.0774589	TOB1/EXOSC8/POLR2D/PDE12/DHX9/CNOT6L/CNOT2/CSDE1/DIS3/HNRNPU/EXOSC9/CNOT7/DHX36/BTG2/IGF2BP1	15
BP	GO:0032607	interferon-alpha production	9/1669	27/18800	0.000358496	0.0824839	0.079325	TLR3/TBK1/CHUK/DHX9/RIPK2/NMI/IFIH1/DHX36/MAVS	9
BP	GO:0032647	regulation of interferon-alpha production	9/1669	27/18800	0.000358496	0.0824839	0.079325	TLR3/TBK1/CHUK/DHX9/RIPK2/NMI/IFIH1/DHX36/MAVS	9
BP	GO:0032402	melanosome transport	8/1669	22/18800	0.000389671	0.0860706	0.0827744	RAB27A/BLOC1S6/RAB11A/ARL6/BBS5/BBS4/RAB1A/ASIP	8
BP	GO:0016482	cytosolic transport	29/1669	169/18800	0.000424734	0.0885296	0.0851392	AKTIP/VPS13A/VPS29/TBC1D23/HOOK3/VPS54/GOSR1/ARFIP1/EPS15/RAB14/SNX6/SNX16/YKT6/ARL1/RAB21/EVI5/ACTR2/CCDC91/VPS35/TMEM87B/RAB5A/EEA1/TBC1D5/CLN5/STX10/KIF1A/ARFRP1/PTPN23/SNF8	29
BP	GO:0032481	positive regulation of type I interferon production	14/1669	58/18800	0.000432868	0.0885296	0.0851392	PTPN22/TLR3/TBK1/CHUK/DHX9/RIOK3/RIPK2/IFIH1/DHX36/PTPN11/HSP90AA1/ZCCHC3/DHX58/MAVS	14
CC	GO:0098687	chromosomal region	60/1745	366/19594	2.68998E-06	0.00127203	0.00119361	SPDL1/DSCC1/POT1/STAG1/LRIF1/RAD17/NUP43/KAT2B/NSMCE2/MTBP/MSH2/SMC6/DYNLT3/NUP107/RBBP4/ITGB3BP/DCTN6/STAG2/HMBOX1/MIS12/PDS5B/ORC4/WRN/ORC5/CHMP5/HDAC2/THOC2/SKA3/CENPN/PPP1R12A/SMC3/NGDN/SUGT1/PHF6/THOC7/NUDCD2/FMR1/CENPU/ZWILCH/BOD1L1/CDC73/FBXO28/HNRNPU/PPP1CC/HAT1/RAD50/ORC3/ATR/NABP1/DHX36/KNTC1/NBN/APC/CHMP7/SMC1B/SUV39H1/TEX14/DCTN3/TELO2/THOC6	60
CC	GO:1905368	peptidase complex	26/1745	111/19594	3.63439E-06	0.00127203	0.00119361	PIGK/UCHL5/SEC11C/USP14/KAT2B/SUPT20H/PSMD12/UBR1/SPCS3/PSME4/PSMA1/PSMD1/RAD23B/ENY2/PSMD5/TXNL1/TADA2A/UBE3C/PSMC6/PSMA8/FCN2/PIDD1/PSMB6/HTRA2/PSMB3/SEC11A	26
CC	GO:1905369	endopeptidase complex	19/1745	79/19594	4.8674E-05	0.00871416	0.00817689	PIGK/UCHL5/USP14/PSMD12/UBR1/PSME4/PSMA1/PSMD1/RAD23B/PSMD5/TXNL1/UBE3C/PSMC6/PSMA8/FCN2/PIDD1/PSMB6/HTRA2/PSMB3	19
CC	GO:0005819	spindle	60/1745	402/19594	4.97952E-05	0.00871416	0.00817689	SPDL1/STAG1/NEDD1/KATNAL1/RB1/SPAST/TBCCD1/RAB11A/SMC6/TBCK/DYNLT3/ECT2/MAPK14/STAG2/CEP44/VRK1/HAUS6/PLK2/CHMP5/SKA3/ANKFN1/CUL3/SMC3/NEK7/NUDCD2/CYLD/BOD1L1/EVI5/BCCIP/RMDN1/GPSM2/MID1/HNRNPU/RALBP1/IK/FBXO5/CSPP1/INO80/CDC14B/KNTC1/MAP2K5/KIF2A/IQCB1/HAUS1/CHMP7/DCUN1D5/MAK/ESPL1/CAPG/TPPP/MAP7D1/ANKRD53/BEX4/PRPF19/DCTN3/POLDIP2/RASSF10/PLEKHG6/MAP1S/SAC3D1	60
CC	GO:0000922	spindle pole	31/1745	169/19594	8.32834E-05	0.0116597	0.0109408	SPDL1/STAG1/NEDD1/KATNAL1/TBCCD1/RAB11A/SMC6/MAPK14/STAG2/CEP44/PLK2/CUL3/SMC3/NEK7/NUDCD2/BOD1L1/BCCIP/RMDN1/GPSM2/HNRNPU/RALBP1/IK/CSPP1/CDC14B/KNTC1/KIF2A/HAUS1/ANKRD53/BEX4/RASSF10/PLEKHG6	31
CC	GO:0000502	proteasome complex	15/1745	59/19594	0.000152455	0.0170515	0.0160002	UCHL5/USP14/PSMD12/UBR1/PSME4/PSMA1/PSMD1/RAD23B/PSMD5/TXNL1/UBE3C/PSMC6/PSMA8/PSMB6/PSMB3	15
CC	GO:0016607	nuclear speck	59/1745	411/19594	0.000170515	0.0170515	0.0160002	DUSP10/ASCC3/ASCC1/MAML2/NUP43/SLU7/POLR2D/WBP4/NOC3L/SMC6/PRKAA1/CIR1/RSRC1/FAM76B/MAPK14/SMNDC1/SRSF3/CWC22/FBXL4/PPIG/ZC3H14/HAUS6/RBBP6/STK17A/SRPK1/WRN/FYTTD1/THOC2/SUMO1/PNN/BMP2K/PSME4/THOC7/TRIP11/PLRG1/IFI16/MBD4/HNRNPU/IK/SRP54/PPP1CC/DENND1B/SPRTN/CNOT7/PRPF40A/RBM25/DYRK1A/DHX36/COPS4/NME8/DDX42/NR0B1/APBB1/SLC28A1/PRPF19/PASD1/TIMM50/RNPS1/THOC6	59
CC	GO:0000776	kinetochore	27/1745	146/19594	0.000202304	0.0177016	0.0166102	SPDL1/NUP43/KAT2B/MTBP/DYNLT3/NUP107/ITGB3BP/DCTN6/MIS12/CHMP5/SKA3/CENPN/PPP1R12A/SUGT1/PHF6/NUDCD2/CENPU/ZWILCH/BOD1L1/FBXO28/HNRNPU/PPP1CC/KNTC1/APC/CHMP7/TEX14/DCTN3	27
CC	GO:0000775	chromosome, centromeric region	37/1745	227/19594	0.000233792	0.0181839	0.0170627	SPDL1/DSCC1/STAG1/NUP43/KAT2B/MTBP/SMC6/DYNLT3/NUP107/ITGB3BP/DCTN6/STAG2/MIS12/PDS5B/CHMP5/SKA3/CENPN/PPP1R12A/SMC3/NGDN/SUGT1/PHF6/NUDCD2/FMR1/CENPU/ZWILCH/BOD1L1/FBXO28/HNRNPU/PPP1CC/KNTC1/APC/CHMP7/SMC1B/SUV39H1/TEX14/DCTN3	37
CC	GO:0000793	condensed chromosome	40/1745	255/19594	0.000304449	0.0213114	0.0199975	SPDL1/SMC2/STAG1/NUP43/KAT2B/NSMCE2/MTBP/SMC6/DYNLT3/NUP107/ITGB3BP/DCTN6/STAG2/RAD1/MIS12/CHMP5/SKA3/CENPN/PPP1R12A/SMC3/SUGT1/PHF6/NUDCD2/CENPU/ZWILCH/BOD1L1/FBXO28/HNRNPU/PPP1CC/PSMC3IP/BRCA1/RAD50/KNTC1/LRPPRC/APC/CHMP7/SMC1B/SUV39H1/TEX14/DCTN3	40
CC	GO:0000779	condensed chromosome, centromeric region	27/1745	156/19594	0.000604396	0.0384615	0.0360902	SPDL1/NUP43/KAT2B/MTBP/DYNLT3/NUP107/ITGB3BP/DCTN6/MIS12/CHMP5/SKA3/CENPN/PPP1R12A/SUGT1/PHF6/NUDCD2/CENPU/ZWILCH/BOD1L1/FBXO28/HNRNPU/PPP1CC/KNTC1/APC/CHMP7/TEX14/DCTN3	27
CC	GO:0005744	TIM23 mitochondrial import inner membrane translocase complex	6/1745	14/19594	0.000792366	0.0462214	0.0433716	TIMM17A/DNAJC15/ROMO1/SLC25A6/TIMM50/TIMM17B	6
CC	GO:0034451	centriolar satellite	20/1745	107/19594	0.0011198	0.0563542	0.0528798	LRIF1/RAB11A/CD2AP/HOOK3/ITGB1BP1/HAUS6/CCDC14/CENPU/BBS5/NEK1/CEP290/UPF3B/PIBF1/PRKCQ/BBS4/NR0B1/MIEN1/DBH/PARD6A/CLECL1	20
CC	GO:0005684	U2-type spliceosomal complex	18/1745	92/19594	0.00112708	0.0563542	0.0528798	WBP4/AQR/CWC22/LSM5/SNRPD1/PLRG1/LSM6/IK/CWC27/LSM8/PRPF40A/PRPF39/DHX8/SF3B4/SNRPD2/PRPF19/RNF113B/CCDC12	18
CC	GO:0034399	nuclear periphery	22/1745	127/19594	0.00183203	0.0854949	0.0802238	STAG1/LRIF1/MORC3/ANAPC4/ZNF326/NUP107/STAG2/PPIG/SRPK1/ARFGEF1/SMC3/RNASEL/HNRNPU/NUP93/HAT1/PRPF40A/ATXN3/EIF6/MYB/SUV39H1/PRKCZ/TELO2	22
CC	GO:0005681	spliceosomal complex	30/1745	194/19594	0.00203445	0.089007	0.0835193	SLU7/WBP4/AQR/SMNDC1/CWC22/RHEB/PRPF38B/PNN/LSM5/SNRPD1/C9orf78/PPWD1/PLRG1/LSM6/PPIL3/HNRNPU/IK/CWC27/LSM8/PRPF40A/PRPF39/DHX8/GEMIN2/RBM28/SF3B4/SNRPD2/DQX1/PRPF19/RNF113B/CCDC12	30
MF	GO:0008408	3'-5' exonuclease activity	15/1707	54/18410	8.02527E-05	0.0531575	0.0518385	PDE12/RAD1/XRN2/ERI1/WRN/CNOT6L/CNOT2/DIS3/ERI2/ANGEL2/EXOSC9/CNOT7/APLF/RAD50/ISG20	15
MF	GO:0016896	exoribonuclease activity, producing 5'-phosphomonoesters	12/1707	38/18410	0.000106463	0.0531575	0.0518385	PDE12/XRN2/ERI1/CPSF3/CNOT6L/CNOT2/DIS3/ERI2/ANGEL2/EXOSC9/CNOT7/ISG20	12
MF	GO:0004532	exoribonuclease activity	12/1707	40/18410	0.000184448	0.0531575	0.0518385	PDE12/XRN2/ERI1/CPSF3/CNOT6L/CNOT2/DIS3/ERI2/ANGEL2/EXOSC9/CNOT7/ISG20	12
MF	GO:0000175	3'-5'-exoribonuclease activity	11/1707	35/18410	0.00021564	0.0531575	0.0518385	PDE12/XRN2/ERI1/CNOT6L/CNOT2/DIS3/ERI2/ANGEL2/EXOSC9/CNOT7/ISG20	11
MF	GO:0044389	ubiquitin-like protein ligase binding	49/1707	317/18410	0.000257297	0.0531575	0.0518385	ZNF675/SPOPL/PTPN22/CUL2/RB1/PRKACB/GLMN/RALA/SMC6/ERLIN1/UCHL1/UBE2K/PARP9/NLK/SUMO4/SUMO1/CUL3/TANK/FAF2/UBE2J1/PSMD1/ANKRA2/NAE1/BLZF1/PCBP2/DTX3L/UBE2G1/JKAMP/DBT/MID1/SMAD5/TRIP4/UBE2D1/BRCA1/CASP10/LRPPRC/APC/HSP90AA1/ATXN3/APBB1/MAP1LC3C/SLC22A18/NFKBIA/SKI/UBA52/YOD1/ZNF746/UQCRC1/UBB	49
MF	GO:0001671	ATPase activator activity	9/1707	26/18410	0.000359697	0.0619279	0.0603913	DNAJC24/DNAJC10/DNAJC7/DNAJC2/DNAJB4/DNAJA2/TOR1AIP2/DNAJC15/TOR1AIP1	9
MF	GO:0043021	ribonucleoprotein complex binding	27/1707	150/18410	0.000596944	0.0880919	0.0859061	NAA16/ERI1/DHX9/NEMF/DHX29/MTIF3/DNAJC2/NOLC1/SNRPD1/PHF6/OLA1/RNASEL/FMR1/HNRNPU/SRP54/IFIH1/NAA15/MTIF2/IMPACT/EIF1B/ABCE1/EIF6/EIF3K/TIMM50/OXA1L/RPLP1/SEC61B	27
MF	GO:0031625	ubiquitin protein ligase binding	45/1707	298/18410	0.00074627	0.092679	0.0903794	ZNF675/SPOPL/PTPN22/CUL2/RB1/PRKACB/GLMN/RALA/SMC6/ERLIN1/UCHL1/UBE2K/NLK/SUMO1/CUL3/TANK/FAF2/UBE2J1/PSMD1/ANKRA2/NAE1/BLZF1/PCBP2/UBE2G1/JKAMP/DBT/MID1/SMAD5/UBE2D1/BRCA1/CASP10/LRPPRC/APC/HSP90AA1/ATXN3/APBB1/MAP1LC3C/SLC22A18/NFKBIA/SKI/UBA52/YOD1/ZNF746/UQCRC1/UBB	45
MF	GO:0019003	GDP binding	16/1707	73/18410	0.000894374	0.092679	0.0903794	RAB27A/RAB28/RAB12/RAB8A/RALA/RAP1A/KRAS/RAP2A/RHEB/RAB14/RAB21/RAB18/RAP1B/SRP54/TRIM23/RAB5A	16
MF	GO:0004527	exonuclease activity	17/1707	80/18410	0.000908253	0.092679	0.0903794	ENPP2/PDE12/RAD1/XRN2/ERI1/WRN/CPSF3/CNOT6L/CNOT2/DIS3/ERI2/ANGEL2/EXOSC9/CNOT7/APLF/RAD50/ISG20	17
MF	GO:0140098	catalytic activity, acting on RNA	55/1707	388/18410	0.000986901	0.092679	0.0903794	NSUN6/CDKAL1/DDX6/DDX52/TRMT1L/SLU7/POLR2D/PUS3/METTL14/TRMT11/AQR/PDE12/XRN2/ERI1/POLR2K/CPSF3/DHX9/DIMT1/DHX29/FARSB/CNOT6L/CNOT2/PRIMPOL/RNASEL/DIS3/ERI2/RNMT/ANGEL2/DDX18/METTL15/EXOSC9/NT5C3A/TRNT1/CNOT7/IFIH1/TRMT10A/HENMT1/RARS2/ELAC1/DHX8/DDX60/DHX36/DDX42/TRMT12/TRIT1/MRM1/DHX58/POLR2L/TRPT1/FARSA/TRMT61A/SARS2/RPPH1/ISG20/DHX34	55
MF	GO:0008641	ubiquitin-like modifier activating enzyme activity	5/1707	10/18410	0.00115269	0.0992275	0.0967654	UBA3/UBA6/UBA2/NAE1/UBA5	5
KEGG	hsa05168	Herpes simplex virus 1 infection	92/763	495/8164	3.58416E-11	1.16485E-08	1.10166E-08	ZNF675/ZNF33B/ZNF184/ZNF486/ZNF471/TLR3/ZNF267/ZNF91/TBK1/ZNF585B/ZNF615/ZNF440/HLA-DRB5/ZNF680/ZNF699/ZNF93/ZNF33A/ZNF420/ZFP30/ZNF568/ZNF585A/ZNF670/ZNF562/ZNF23/SRSF3/BIRC2/ZNF354A/IFNG/ZNF431/ZNF845/ZNF343/SRPK1/CHUK/ZNF790/ZNF484/IRAK4/ZNF570/RHEB/ZNF429/ZNF382/TAB2/ZNF772/FAS/ZNF124/ZNF140/RNASEL/ZNF611/RBAK/ZNF613/ZNF506/ZNF383/ZNF14/ZNF254/IFNAR2/ZNF780B/ZNF221/ZNF248/PPP1CC/ZNF529/IFIH1/…	92
KEGG	hsa03060	Protein export	9/763	23/8164	0.000127089	0.020652	0.0195316	SEC11C/SRPRB/SEC62/SPCS3/SEC63/SRP54/OXA1L/SEC11A/SEC61B	9
KEGG	hsa03013	Nucleocytoplasmic transport	22/763	108/8164	0.000343389	0.0372005	0.0351823	UPF2/EEF1A1/NUP43/IPO8/NUP107/IPO11/PHAX/SUMO4/THOC2/SUMO1/PNN/THOC7/CSE1L/KPNA5/NXT2/NUP93/KPNA1/NDC1/UPF3B/KPNA2/RNPS1/THOC6	22
KEGG	hsa04622	RIG-I-like receptor signaling pathway	16/763	70/8164	0.000578312	0.0469878	0.0444387	MAPK9/TBK1/MAPK14/ATG5/MAPK8/SIKE1/CHUK/TANK/AZI2/CYLD/IFIH1/CASP10/DHX58/NFKBIA/IL12B/MAVS	16
KEGG	hsa03018	RNA degradation	17/763	79/8164	0.000824197	0.0535728	0.0506664	TOB1/DDX6/EXOSC8/MPHOSPH6/XRN2/LSM5/CNOT6L/CNOT2/DIS3/LSM6/EXOSC9/CNOT7/LSM8/TTC37/DHX36/ENO4/BTG2	17
KEGG	hsa04621	NOD-like receptor signaling pathway	30/763	184/8164	0.0017176	0.0918638	0.0868801	MAPK9/CASP4/TBK1/MAPK14/CARD6/GBP2/BIRC2/ATG5/GBP7/MAPK8/CASP1/CHUK/IRAK4/TAB2/TANK/NEK7/SUGT1/RNASEL/RIPK2/IFI16/IFNAR2/MFN1/TAB3/TRPM7/HSP90AA1/MAP1LC3C/NFKBIA/NLRP6/MAVS/GPRC6A	30
KEGG	hsa04931	Insulin resistance	20/763	108/8164	0.00215617	0.0918638	0.0868801	MAPK9/PRKAA1/RPS6KA3/MAPK8/PPP1CC/PRKAG1/CREB1/PRKCQ/PPP1R3C/PIK3R3/PTPN11/PIK3CB/PRKAG2/AKT3/PYGB/PRKCZ/NFKBIA/SREBF1/SLC27A5/ACACB	20
KEGG	hsa05164	Influenza A	28/763	171/8164	0.00226126	0.0918638	0.0868801	TLR3/TBK1/HLA-DRB5/RAB11A/IL33/IFNG/CASP1/CHUK/IRAK4/FAS/RNASEL/KPNA5/NXT2/IFNAR2/IFIH1/KPNA1/PIK3R3/PIK3CB/DNAJC3/HLA-DQB1/AKT3/KPNA2/SLC25A6/HLA-DOA/NFKBIA/IL12B/CPSF4L/MAVS	28
