# Supplementary material for: Exploring the molecular link between obstructive sleep apnea and interstitial cystitis/bladder pain syndrome: A bioinformatics and machine learning study
Source: PLoS One. 2025 Dec 31;20(12):e0339824. doi: 10.1371/journal.pone.0339824 (PMC12755753; doi:10.1371/journal.pone.0339824)
Supplement: S1 File. — S1 Table. The expression matrix and grouping information of GSE135917 (OSA). S2 Table. The expression matrix and grouping information of GSE11783 and GSE57560 (IC/BPS). S3 Table. The differential expression genes of OSA and IC/BPS. S4 Table. Differential expression genes using stricter threshold (|log2FC| > 0.3). S5 Table. GO/KEGG enrichment analysis of DEGs. S6 Table. GSEA analysis on OSA and IC/BPS samples. S7 Table. The overlapping genes between the strongest positive modules of OSA and IC/BPS. S8 Table. The overlapping genes between WGCNA module genes and DEGs. S9 Table. GO enrichment analysis of the nine overlapping genes between WGCNA module genes and DEGs. S10 Table. Key markers by machine learning of OSA. S11 Table. Key markers by machine learning of IC/BPS. S12 Table. Integration of WGCNA and machine learning results using stricter threshold (|log₂FC| > 0.3). S13 Table. The risk calculation formula for the OSA and IC/BPS diagnostic model. S1 Fig. Identification of soft-threshold power based on GSE135917 (OSA). S2 Fig. Identification of soft-threshold power based on GSE11783 and GSE57560 (IC/BPS). S3 Fig. Venn diagram of machine learning key gene overlap for IC/BPS under the stricter threshold (|log2 FC| > 0.3). S4 Fig. Venn diagram of machine learning key gene overlap for OSA under the stricter threshold (|log2 FC| > 0.3). (ZIP) [file pone.0339824.s001.zip › supporting information/S6 Table.xls]

## Sheet: S6 Table
GeneSet	setSize	enrichmentScore	NES	pvalue	p.adjust	qvalue	rank	leading_edge	core_enrichment
REACTOME_M_PHASE	315	0.438722	2.08309	1E-10	6.09E-08	5.08158E-08	5172	tags=47%, list=26%, signal=35%	ANAPC4/SUMO1/RB1/ARPP19/SPDL1/SMC2/NUP43/NEK7/ITGB3BP/NEDD1/NUP107/HSP90AA1/STAG1/NME7/VRK1/CCP110/PSMD12/PSMA1/CEP290/SMC3/PPP2R5A/ZWILCH/CEP41/SKA2/ANAPC10/RAB1A/UBE2D1/CNEP1R1/PDS5B/PSMD1/DYNC1I2/OFD1/STAG2/RAB2A/HAUS6/HAUS1/SPAST/BLZF1/MIS12/PSMC6/XPO1/PPP1CC/NDC1/NUP133/PSMA3/FBXO5/PSME4/CENPN/PSMD5/TUBGCP5/CENPC/KNTC1/NUP35/SMC4/AKAP9/KIF2A/CCNB2/PPP2R2A/USO1/CCNB1/NUP93/PRKAR2B/VRK2/PSMA4/…
REACTOME_OLFACTORY_SIGNALING_PATHWAY	354	-0.362609	-2.00361	1E-10	6.09E-08	5.08158E-08	4641	tags=32%, list=23%, signal=25%	OR1P1/OR8K3/OR1E3/OR13C8/OR51J1/OR13C5/OR7C2/OR12D2/OR4E2/OR1E1/OR5D16/OR5K2/OR5M9/OR7A5/OR7G1/OR5K3/OR10V1/OR2Z1/OR2B3/OR52N1/OR5I1/OR10C1/OR51I2/OR5W2/RTP1/OR8J1/OR10S1/OR4D1/OR1K1/OR8H3/CNGB1/OR1A2/OR10H2/OR6Q1/OR10G6/OR5P3/OR5F1/GNG13/OR51F2/OR4C11/OR51L1/OR6N2/OR5K1/OR56A3/OR52N5/OR13J1/OR2C3/OR4D10/OR5AR1/OR6S1/OR10G3/OR2L8/OR4P4/OR5AN1/OR9Q2/OR10H4/OR51B5/OR6B3/OR11A1/OR51A7/OR1L8/OR2T8/OR…
REACTOME_CELL_CYCLE_MITOTIC	452	0.405452	1.98459	1E-10	6.09E-08	5.08158E-08	5008	tags=42%, list=25%, signal=33%	ANAPC4/RBBP4/SUMO1/RB1/ARPP19/SPDL1/SMC2/NUP43/NEK7/ITGB3BP/NEDD1/ORC5/NUP107/ESCO1/HSP90AA1/STAG1/NME7/VRK1/CCP110/PSMD12/PSMA1/POLE2/CEP290/SMC3/PPP2R5A/ZWILCH/CEP41/SKA2/ANAPC10/AKT3/RAB1A/UBE2D1/CNEP1R1/PDS5B/PSMD1/DYNC1I2/ORC4/OFD1/STAG2/RAB2A/HAUS6/HAUS1/SPAST/BLZF1/MIS12/MCM8/CCND2/JAK2/ORC3/PPP1R12A/PSMC6/RAB8A/XPO1/PPP1CC/NDC1/NUP133/PSMA3/SKP1/FBXO5/PSME4/CENPN/PSMD5/CDK6/TUBGCP5/CENPC/…
KEGG_OLFACTORY_TRANSDUCTION	344	-0.359134	-1.97418	1E-10	6.09E-08	5.08158E-08	4549	tags=32%, list=23%, signal=25%	OR13C8/OR13C5/OR7C2/OR12D2/OR4E2/OR1E1/OR5D16/OR5K2/OR5M9/OR7A5/OR7G1/OR10V1/OR2Z1/GUCA1C/OR2B3/OR52N1/OR5I1/OR10C1/CLCA4/OR51I2/GUCA1A/OR8J1/OR10S1/OR4D1/OR1K1/OR8H3/CNGB1/OR1A2/OR10H2/OR6Q1/OR5P3/OR5F1/OR51F2/OR4C11/OR51L1/OR6N2/OR5K1/OR56A3/OR52N5/OR13J1/OR2C3/OR4D10/OR5AR1/OR6S1/OR10G3/PDC/CLCA1/OR2L8/OR4P4/OR5AN1/OR9Q2/OR10H4/OR51B5/PRKACA/OR6B3/OR11A1/PRKG1/OR51A7/CAMK2B/OR1L8/OR2T8/OR1Q1/O…
WP_GENES_RELATED_TO_PRIMARY_CILIUM_DEVELOPMENT_BASED_ON_CRISPR	86	0.604548	2.436	3.78277E-10	1.84296E-07	1.53779E-07	5226	tags=67%, list=26%, signal=50%	PIBF1/ARL6/CEP44/BBS10/IFT88/WDR35/IFT74/BBS5/CEP83/IFT57/OFD1/TUBE1/TMEM67/ARL13B/CEP162/DYNC2H1/WDPCP/EFCAB7/TTC26/BBS4/RAB23/CEP192/LZTFL1/IFT46/TXNDC15/KIFAP3/TMEM216/BBS9/BBS7/WDR19/TTC30B/MIB1/TCTN2/MKKS/CC2D2A/CEP97/IFT52/ARMC9/TRAF3IP1/CLUAP1/TULP3/TRAPPC11/HSPB11/TMEM107/CEP76/TCTN3/RPGRIP1L/TTC23/IFT81/KIAA0753/BBS12/IFT43/TUBD1/INPP5E/DYNC2LI1/TTC8/KIF3B/TTBK2
REACTOME_PROCESSING_OF_CAPPED_INTRON_CONTAINING_PRE_MRNA	214	0.45879	2.10089	1.01852E-09	4.1352E-07	3.45047E-07	4561	tags=42%, list=23%, signal=33%	POLR2K/SLU7/NUP43/THOC7/WBP4/CSTF3/PAPOLA/CWC22/UPF3B/NUP107/PPIL3/CPSF3/PLRG1/SNRNP27/LSM6/PCF11/SNRPD1/LSM8/SRSF3/METTL14/ZCRB1/SMNDC1/THOC2/LSM5/FYTTD1/SNRPG/FIP1L1/HNRNPU/SNRPB2/DHX9/NDC1/PPIL4/RBM8A/AQR/NUP133/PPWD1/WTAP/PRPF40A/NUP35/DHX15/POLR2D/CWC27/NUP93/PPIH/NCBP1/RANBP2/PCBP2/NUP37/SRSF10/SRSF7/DDX42/HNRNPK/SLBP/SNRPA1/NUP155/HNRNPF/CWC15/SF3A3/THOC1/CHERP/SF3B6/DDX23/NCBP2/GCFC2/RBM1…
WP_CILIARY_LANDSCAPE	196	0.463412	2.0953	2.46998E-09	8.59552E-07	7.17222E-07	3639	tags=38%, list=18%, signal=31%	COPS2/EXOC6/RB1/RAB21/MSH2/NEK7/IFT88/IQCB1/COPS8/PSMD12/IFT74/CEP290/TIPRL/DYNLT3/BBS5/RAB14/APC/DYNC1I2/IFT57/RAB2A/EXOC6B/COPS4/LRPPRC/ARMC8/EXOC2/EIF5B/RNGTT/MCM8/CNOT6L/NDUFA5/PSMC6/RAB8A/SNRPB2/HDAC2/RALB/NUP133/SMC4/TTC26/EXOSC9/BBS4/WDR26/COPS5/EXOC5/RANBP9/LZTFL1/IFT46/COPS7B/NME8/BBS9/PGRMC2/EHBP1/BBS7/TTC30B/MCM6/EXOSC2/LCA5/ARFGAP3/RAC1/MKLN1/ZYG11B/COPS3/AFG3L2/DGKE/CEP97/GLA/EXOC1/Y…
REACTOME_CELL_CYCLE_CHECKPOINTS	232	0.44206	2.04427	6.49064E-09	1.9764E-06	1.64913E-06	4973	tags=45%, list=25%, signal=34%	RAD17/ANAPC4/SPDL1/NUP43/ITGB3BP/ORC5/NUP107/PSMD12/PSMA1/PPP2R5A/ZWILCH/SKA2/ANAPC10/BRCA1/UBE2D1/PSMD1/DYNC1I2/ORC4/PHF20/WRN/MIS12/NBN/MCM8/ORC3/PSMC6/RAD1/XPO1/PPP1CC/MDM4/NUP133/ATR/PSMA3/PSME4/RAD50/CENPN/PSMD5/BRCC3/CENPC/KNTC1/KIF2A/CCNB2/CCNB1/PSMA4/CENPU/ORC1/CDC7/RANBP2/NUP37/CENPK/MAD2L1/HUS1/PSMA8/DYNC1LI2/DSN1/CENPL/RFC3/PSMA2/CENPI/YWHAH/ZW10/CENPE/MCM6/NSL1/PPP2CA/CDC27/CDC16/ANAP…
REACTOME_MITOTIC_METAPHASE_AND_ANAPHASE	209	0.441364	2.01535	4.86703E-08	1.31734E-05	1.09921E-05	4837	tags=46%, list=24%, signal=36%	ANAPC4/SUMO1/SPDL1/NUP43/ITGB3BP/NUP107/STAG1/VRK1/PSMD12/PSMA1/SMC3/PPP2R5A/ZWILCH/SKA2/ANAPC10/UBE2D1/PDS5B/PSMD1/DYNC1I2/STAG2/SPAST/MIS12/PSMC6/XPO1/PPP1CC/NDC1/NUP133/PSMA3/FBXO5/PSME4/CENPN/PSMD5/CENPC/KNTC1/NUP35/KIF2A/CCNB2/PPP2R2A/CCNB1/NUP93/VRK2/PSMA4/CENPU/LEMD3/RANBP2/LBR/NUP37/CENPK/MAD2L1/BANF1/IST1/TUBB1/PSMA8/CHMP2B/DYNC1LI2/DSN1/CHMP7/CENPL/PSMA2/CENPI/ZW10/NUP155/CENPE/NSL1/PPP…
REACTOME_HIV_INFECTION	203	0.436149	1.97619	1.33439E-07	3.25058E-05	2.71232E-05	3680	tags=37%, list=18%, signal=31%	POLR2K/NUP43/XRCC4/GTF2H3/TAF13/NUP107/CCNT2/PSMD12/PSMA1/CHMP5/RNMT/TAF11/TAF4B/PSMD1/VTA1/RNGTT/CXCR4/KPNA1/PSMC6/XPO1/NDC1/NUP133/GTF2H1/PSMA3/SKP1/PSIP1/GTF2A2/PSME4/PSMD5/NUP35/LIG4/CD28/POLR2D/NUP93/CUL5/GTF2E1/NMT2/NCBP1/PSMA4/GTF2B/RANBP2/TBP/CCNT1/NUP37/ELMO1/BANF1/TAF2/PSMA8/CHMP2B/NMT1/VPS4B/CHMP7/PSMA2/NUP155/GTF2H5/NPM1/RANBP1/AP1G1/GTF2A1/RAC1/NELFCD/XRCC5/TAF12/PSMC2/NCBP2/AP1S2/PD…
REACTOME_HIV_LIFE_CYCLE	128	0.491631	2.10181	1.50494E-07	3.33275E-05	2.78089E-05	3680	tags=41%, list=18%, signal=33%	POLR2K/NUP43/XRCC4/GTF2H3/TAF13/NUP107/CCNT2/CHMP5/RNMT/TAF11/TAF4B/VTA1/RNGTT/CXCR4/KPNA1/XPO1/NDC1/NUP133/GTF2H1/PSIP1/GTF2A2/NUP35/LIG4/POLR2D/NUP93/GTF2E1/NMT2/NCBP1/GTF2B/RANBP2/TBP/CCNT1/NUP37/BANF1/TAF2/CHMP2B/NMT1/VPS4B/CHMP7/NUP155/GTF2H5/RANBP1/GTF2A1/NELFCD/XRCC5/TAF12/NCBP2/PDCD6IP/TPR/NUP160/RAN/TSG101
REACTOME_ORGANELLE_BIOGENESIS_AND_MAINTENANCE	244	0.415082	1.92388	1.8948E-07	3.84645E-05	3.20953E-05	5420	tags=48%, list=27%, signal=35%	EXOC6/ARL6/TRIP11/BBS10/APOOL/NEDD1/IFT88/IQCB1/HSP90AA1/CYCS/MAPK14/RAB11A/WDR35/CCP110/IFT74/CEP290/CEP41/MTX2/BBS5/CEP83/POLG2/DYNC1I2/IFT57/OFD1/HAUS6/HAUS1/TMEM67/GLUD2/EXOC2/ARL13B/CEP162/RP2/RAB8A/DYNC2H1/TFAM/PRKAG2/ARF4/AKAP9/TTC26/BBS4/PRKAR2B/MTERF1/PRKAG1/PRKAA2/EXOC5/CREB1/CEP192/TBL1XR1/APOO/TUBB1/LZTFL1/IFT46/CNTRL/KIFAP3/CEP135/TMEM216/BBS9/CEP78/CHCHD3/BBS7/WDR19/TTC30B/CEP63/TFB…
REACTOME_CILIUM_ASSEMBLY	175	0.444626	1.97551	3.75488E-07	7.03607E-05	5.87099E-05	5236	tags=49%, list=26%, signal=36%	EXOC6/ARL6/TRIP11/BBS10/NEDD1/IFT88/IQCB1/HSP90AA1/RAB11A/WDR35/CCP110/IFT74/CEP290/CEP41/BBS5/CEP83/DYNC1I2/IFT57/OFD1/HAUS6/HAUS1/TMEM67/EXOC2/ARL13B/CEP162/RP2/RAB8A/DYNC2H1/ARF4/AKAP9/TTC26/BBS4/PRKAR2B/EXOC5/CEP192/TUBB1/LZTFL1/IFT46/CNTRL/KIFAP3/CEP135/TMEM216/BBS9/CEP78/BBS7/WDR19/TTC30B/CEP63/TCTN2/MKKS/CC2D2A/CEP89/CEP97/EXOC1/IFT52/PAFAH1B1/TRAF3IP1/CKAP5/CLUAP1/CDK5RAP2/HSPB11/MAPRE1/H…
REACTOME_MITOTIC_PROPHASE	75	0.563463	2.19388	5.34055E-07	8.3402E-05	6.95918E-05	5126	tags=59%, list=26%, signal=44%	RB1/ARPP19/SMC2/NUP43/NEK7/NUP107/VRK1/RAB1A/CNEP1R1/RAB2A/BLZF1/NDC1/NUP133/NUP35/SMC4/CCNB2/USO1/CCNB1/NUP93/VRK2/LEMD3/RANBP2/NUP37/BANF1/NUP155/PPP2CA/ENSA/NCAPD3/TPR/NUP160/TMPO/NCAPG2/GORASP2/NUP188/PPP2CB/MAPK3/PPP2R2D/NUP205/SEH1L/NUP54/MASTL/MCPH1/PRKCB/NUP153
REACTOME_MITOTIC_PROMETAPHASE	178	0.438518	1.94721	5.47796E-07	8.3402E-05	6.95918E-05	2968	tags=31%, list=15%, signal=27%	SPDL1/SMC2/NUP43/NEK7/ITGB3BP/NEDD1/NUP107/HSP90AA1/STAG1/NME7/CCP110/CEP290/SMC3/PPP2R5A/ZWILCH/CEP41/SKA2/PDS5B/DYNC1I2/OFD1/STAG2/HAUS6/HAUS1/MIS12/XPO1/PPP1CC/NUP133/CENPN/TUBGCP5/CENPC/KNTC1/SMC4/AKAP9/KIF2A/CCNB2/CCNB1/PRKAR2B/CENPU/RANBP2/NUP37/CENPK/MAD2L1/CEP192/TUBB1/DYNC1LI2/DSN1/CNTRL/CENPL/CEP135/CEP78/CENPI/ZW10/CEP63/CENPE/NSL1/PPP2CA
REACTOME_DNA_REPAIR	251	0.398354	1.84959	5.24675E-07	8.3402E-05	6.95918E-05	5099	tags=38%, list=26%, signal=29%	COPS2/RAD17/SUMO1/POLR2K/POLK/XRCC4/GTF2H3/POT1/MSH2/ASCC1/USP10/EYA4/ASCC3/COPS8/PPP4R2/MAPK8/POLE2/BRCA1/MBD4/RCHY1/PMS2/WDR48/COPS4/GEN1/USP1/WRN/NBN/KPNA2/RAD1/RAD23B/FANCC/AQR/GTF2H1/PALB2/ATR/RAD50/BRCC3/PARP2/LIG4/POLB/RNF111/POLR2D/FANCI/EYA3/MLH1/COPS5/REV3L/ACTR8/ZNF830/ACTL6A/SPRTN/HUS1/COPS7B/RFC3/REV1/INO80/DCLRE1A/MSH3/FANCL/GTF2H5/RFC1/TIPIN/USP45/COPS3/XRCC5/TERF1/FANCM/FANCF/RNF1…
REACTOME_CLASS_I_MHC_MEDIATED_ANTIGEN_PROCESSING_PRESENTATION	344	0.362044	1.73337	1.78952E-06	0.000256428	0.000213967	4449	tags=34%, list=22%, signal=27%	ERAP2/RNF138/ANAPC4/UBE2Q2/UBA3/CUL2/RLIM/PSMD12/KLHL5/GLMN/PSMA1/DTX3L/SAR1B/TLR1/UBE2K/RNF14/FBXL3/CHUK/ANAPC10/SIAH1/CD36/UBE2D1/FBXL4/SNAP23/PSMD1/CANX/RCHY1/RNF6/RNF19A/UBA5/UBA6/PIK3C3/HERC4/UBR1/PSMC6/DZIP3/NEDD4/PSMA3/SKP1/PSME4/PSMD5/UBE2J1/RBBP6/WSB1/UFL1/ATG14/FBXO4/RNF111/PIK3R4/CUL5/SEC24D/CUL3/KLHL2/UBE3C/PSMA4/UBE2G1/TRIM21/UBE2W/DET1/FBXL20/UBR2/PSMA8/CTSV/PSMA2/KLHL9/HSPA5/FBXW7/…
REACTOME_MRNA_SPLICING	170	0.430179	1.90395	2.13836E-06	0.00027416	0.000228763	4645	tags=41%, list=23%, signal=32%	POLR2K/SLU7/WBP4/CSTF3/PAPOLA/CWC22/UPF3B/PPIL3/CPSF3/PLRG1/SNRNP27/LSM6/PCF11/SNRPD1/LSM8/SRSF3/ZCRB1/SMNDC1/LSM5/SNRPG/FIP1L1/HNRNPU/SNRPB2/DHX9/PPIL4/RBM8A/AQR/PPWD1/PRPF40A/DHX15/POLR2D/CWC27/PPIH/NCBP1/PCBP2/SRSF10/SRSF7/DDX42/HNRNPK/SNRPA1/HNRNPF/CWC15/SF3A3/CHERP/SF3B6/DDX23/NCBP2/GCFC2/RBM17/SNRNP40/WBP11/PPIL6/CSTF1/CDC5L/SNRNP48/SYF2/SNW1/USP39/CSTF2/SRSF1/BCAS2/TFIP11/HNRNPA1/SNRPE/HNR…
REACTOME_DEUBIQUITINATION	221	0.400958	1.84315	2.04188E-06	0.00027416	0.000228763	3887	tags=34%, list=20%, signal=28%	IL33/MAT2B/UCHL5/UCHL1/USP14/USP10/BIRC2/USP16/CCP110/PSMD12/PSMA1/USP33/BRCA1/UBE2D1/APC/USP8/PSMD1/RIPK2/IFIH1/KAT2B/WDR48/PSMC6/RAD23B/MDM4/PSMA3/CYLD/UCHL3/PSME4/PSMD5/BRCC3/STAMBPL1/USP47/STAM2/POLB/IDE/ATXN3/VDAC3/HIF1A/PTRH2/TGFBR2/PSMA4/ACTR8/USP24/ACTL6A/RHOT1/USP12/MYSM1/USP48/RNF146/PSMA8/STAM/PSMA2/INO80/RIPK1/USP25/BIRC3/BECN1/TOMM20/SMAD7/JOSD1/DDX58/USP5/PSMC2/USP34/ATXN3L/PSMD14/S…
REACTOME_RHO_GTPASE_CYCLE	418	0.348117	1.69357	2.38755E-06	0.000290804	0.000242651	3990	tags=30%, list=20%, signal=25%	COPS2/MOSPD2/SCFD1/DAAM1/ROCK1/SENP1/HSP90AA1/FAM135A/CHN1/KTN1/ECT2/FERMT2/CCP110/DBT/PIK3R3/ARHGAP28/NCKAP1/LMAN1/UACA/CCDC88A/SNAP23/ROCK2/MPP7/ABI1/SOS1/ARHGAP29/TAOK3/UHRF1BP1L/YKT6/TXNL1/COPS4/ADD3/ANKRD26/DOCK11/ARL13B/ARHGAP12/NDUFA5/DSG2/TMEM87A/RALGAPA1/ARHGDIB/NCK1/RBBP6/ARHGEF6/FAF2/DOCK10/ARMCX3/ELMO2/ACBD5/OSBPL11/STAM2/CPNE8/TFRC/VRK2/CDC42/CUL3/SOS2/CCT6A/PKN2/LEMD3/SWAP70/RALBP1/…
KEGG_RNA_DEGRADATION	53	0.5934	2.18398	2.75118E-06	0.000304868	0.000254386	3142	tags=45%, list=16%, signal=38%	EXOSC8/PAPOLA/CNOT7/DDX6/MPHOSPH6/LSM6/LSM8/XRN2/LSM5/TTC37/EXOSC3/DIS3/CNOT2/CNOT6L/PNPT1/ZCCHC7/EXOSC9/ENO3/DCP1A/PAPOLG/PARN/EXOSC2/CNOT6/WDR61
REACTOME_TRNA_PROCESSING	97	0.495803	2.03781	2.75333E-06	0.000304868	0.000254386	5198	tags=53%, list=26%, signal=39%	NUP43/NSUN6/NUP107/TRMT11/PUS3/TRNT1/CDKAL1/C2orf49/MTO1/TRMT12/DDX1/TRMT10A/NDC1/XPOT/NUP133/PUS7/NUP35/NUP93/TRMT13/TRDMT1/RANBP2/NUP37/RPP14/TPRKB/TRIT1/RPP30/NUP155/TRMT5/RPP40/ADAT1/TPR/LCMT2/NUP160/RAN/ALKBH8/POP5/NUP188/CSTF2/RPP38/TRMT10C/THADA/TYW3/TSEN15/TYW1/NUP205/SEH1L/NUP54/METTL1/NUP153/TP53RK/TSEN2
REACTOME_KERATINIZATION	183	-0.363572	-1.84709	3.35069E-06	0.000354882	0.000296118	6247	tags=45%, list=31%, signal=31%	LCE3A/KRTAP23-1/PKP3/IVL/CASP14/LCE1E/PKP2/TGM1/SPRR1A/KRTAP19-1/KRTAP10-3/KRTAP12-2/KRTAP10-11/KRTAP8-1/SPRR2G/KRTAP5-5/KRTAP5-7/KRT23/KRT7/KRTAP5-9/KRTAP5-6/FURIN/DSC1/LCE2A/KRT71/KRTAP22-1/KRTAP5-10/KRT12/KRT16/KRTAP3-2/KRT80/KRT20/KRT35/KRT85/KRTAP19-4/KRTAP4-4/LIPM/KRTAP6-2/KRTAP20-2/KRTAP19-3/KRT15/KRTAP5-11/LCE2B/KRTAP12-1/KRT26/CAPN1/KLK14/KRTAP12-4/KAZN/KRT79/KRTAP19-5/KRTAP9-1/SPINK9/KR…
REACTOME_INTERFERON_SIGNALING	165	0.434938	1.92232	3.82287E-06	0.000388021	0.00032377	3973	tags=37%, list=20%, signal=30%	HLA-DRB5/HLA-DQB1/SUMO1/NUP43/ABCE1/GBP5/EIF2AK2/GBP2/NUP107/VCAM1/GBP4/KPNA3/IFIT2/PDE12/MID1/KPNA5/RNASEL/IFNAR1/PTPN11/IFIT3/IFNG/EIF4G2/IFIT5/KPNA2/JAK2/KPNA1/NDC1/NUP133/SAMHD1/NEDD4/IFNA16/GBP3/GBP7/NUP35/IFNAR2/NUP93/IFNGR1/RANBP2/TRIM21/NUP37/TRIM22/TRIM38/KPNA4/OAS2/IFNA8/NUP155/TRIM2/MX2/SMAD7/DDX58/ARIH1/STAT2/IFIT1/TPR/NUP160/SP100/NUP188/HLA-DPA1/PPM1B/CAMK2D/PIAS1
WP_CILIOPATHIES	152	0.437673	1.91264	4.82233E-06	0.000469888	0.000392081	5091	tags=43%, list=26%, signal=32%	PIBF1/ARL6/RAB28/BBS10/IQCB1/NME7/WDR35/CEP290/CEP41/BBS5/CSPP1/CEP83/IFT57/OFD1/TMEM67/ARL13B/RP2/DYNC2H1/NEK1/EFHC1/WDPCP/TBC1D32/PIK3R4/BBS4/RAB23/TAPT1/HYLS1/KIAA0586/TMEM237/LZTFL1/TMEM216/BBS9/CEP78/TOPORS/BBS7/WDR19/CNGA1/TRIM32/TCTN2/LCA5/MKKS/CC2D2A/DNAL1/IFT52/RPGRIP1/TRAF3IP1/RSPH9/ARL2BP/CLUAP1/TMEM107/TCTN3/ALMS1/RPGRIP1L/IFT81/KIAA0753/BBS12/IFT43/DDX59/INTU/INVS/INPP5E/DNAAF2/XPNPE…
REACTOME_MITOTIC_SPINDLE_CHECKPOINT	101	0.494151	2.04173	5.38756E-06	0.000504773	0.00042119	5391	tags=52%, list=27%, signal=38%	ANAPC4/SPDL1/NUP43/ITGB3BP/NUP107/PPP2R5A/ZWILCH/SKA2/ANAPC10/UBE2D1/DYNC1I2/MIS12/XPO1/PPP1CC/NUP133/CENPN/CENPC/KNTC1/KIF2A/CENPU/RANBP2/NUP37/CENPK/MAD2L1/DYNC1LI2/DSN1/CENPL/CENPI/ZW10/CENPE/NSL1/PPP2CA/CDC27/CDC16/ANAPC5/BUB3/PAFAH1B1/NUP160/CDC23/CKAP5/MAPRE1/PPP2CB/CENPQ/CLIP1/CLASP1/SEH1L/CDC26/TAOK1/SKA1/ERCC6L/DYNC1I1/DYNC1LI1/NDEL1
PID_FANCONI_PATHWAY	38	0.640983	2.2231	5.80266E-06	0.000523529	0.00043684	4564	tags=61%, list=23%, signal=47%	RAD17/BRCA1/WDR48/USP1/NBN/RAD1/FANCC/PALB2/ATR/RAD50/FANCI/HUS1/RFC3/FANCL/HES1/FANCM/FANCF/FANCD2/TOPBP1/FBXW11/RFC2/RMI1/TOP3A
REACTOME_TRANSCRIPTIONAL_REGULATION_BY_TP53	324	0.354844	1.68748	1.26204E-05	0.00109798	0.000916166	4799	tags=36%, list=24%, signal=28%	RAD17/RBBP4/RHEB/POLR2K/PLK2/SLC38A9/GTF2H3/MSH2/TAF13/CASP1/NUAK1/FAS/CNOT7/CYCS/CCNT2/MAPK14/RRM2B/COX7B/TAF11/TAF4B/AKT3/BRCA1/TXN/SGK1/PERP/ZNF420/CCNG1/PRKAA1/PMS2/PHF20/LRPPRC/WRN/NBN/CNOT2/CNOT6L/GLS/CASP10/RAD1/MDM4/FANCC/HDAC2/PRKAG2/GTF2H1/ATR/NLRC4/RAD50/LAMTOR3/POLR2D/CCNB1/FANCI/RICTOR/CHM/TFDP2/PRKAG1/MLH1/RRAGD/PRKAA2/TBP/CCNT1/CNOT11/HUS1/MAP2K6/SESN3/TAF2/AURKA/APAF1/ING2/JMY/RFC…
REACTOME_TRANSPORT_OF_MATURE_TRANSCRIPT_TO_CYTOPLASM	69	0.528362	2.03241	1.51399E-05	0.00122936	0.0010258	5215	tags=52%, list=26%, signal=39%	SLU7/NUP43/THOC7/UPF3B/NUP107/CPSF3/SRSF3/THOC2/FYTTD1/FIP1L1/NDC1/RBM8A/NUP133/NUP35/NUP93/NCBP1/RANBP2/NUP37/SRSF7/SLBP/NUP155/THOC1/NCBP2/TPR/NUP160/NUP188/SRSF1/DDX39A/NUP205/CPSF2/SEH1L/NUP54/SRSF6/NUP153/SRRM1/SRSF11
WP_DNA_REPAIR_PATHWAYS_FULL_NETWORK	106	0.468583	1.9526	1.49641E-05	0.00122936	0.0010258	3291	tags=32%, list=17%, signal=27%	RAP1A/POLK/XRCC4/GTF2H3/MSH2/POLE2/BRCA1/MBD4/PMS2/WDR48/USP1/WRN/NBN/RAD23B/FANCC/GTF2H1/PALB2/ATR/RAD50/PARP2/LIG4/POLB/FANCI/MLH1/REV3L/RFC3/REV1/MSH3/FANCL/GTF2H5/RFC1/XRCC5/FANCM/FANCF
WP_BARDETBIEDL_SYNDROME	75	0.521817	2.03173	1.91941E-05	0.00150828	0.00125853	5091	tags=53%, list=26%, signal=40%	ARNTL/ARL6/BBS10/IQCB1/WDR35/IFT74/CEP290/CEP41/BBS5/IFT57/TMEM67/ARL13B/RP2/DYNC2H1/NEK1/EFHC1/WDPCP/BBS4/RAB23/LZTFL1/TMEM216/BBS9/BBS7/WDR19/CNGA1/TRIM32/SCAPER/LCA5/MKKS/IFT52/TRAF3IP1/CLUAP1/TMEM107/IFT81/BBS12/IFT43/INVS/INPP5E/DYNC2LI1/TTC8
WP_TOLLLIKE_RECEPTOR_SIGNALING_PATHWAY	93	0.482336	1.96345	1.98539E-05	0.00151138	0.00126111	3876	tags=42%, list=19%, signal=34%	CXCL10/MAPK9/TBK1/TLR3/IRAK4/CCL5/CXCL9/MAPK14/MAPK8/TLR1/PIK3R3/CHUK/AKT3/IFNAR1/PIK3CB/LBP/MAP2K4/IFNA16/TAB2/CXCL11/CCL4/IFNAR2/MAPK10/TAB3/PIK3CG/MAP2K6/IL1B/IFNA8/RIPK1/RAC1/LY96/PIK3CA/TLR4/CASP8/FOS/PIK3R1/MAP3K7/TLR6/TRAF6
REACTOME_SEPARATION_OF_SISTER_CHROMATIDS	169	0.409421	1.81018	2.60421E-05	0.00192238	0.00160406	4837	tags=43%, list=24%, signal=33%	ANAPC4/SPDL1/NUP43/ITGB3BP/NUP107/STAG1/PSMD12/PSMA1/SMC3/PPP2R5A/ZWILCH/SKA2/ANAPC10/UBE2D1/PDS5B/PSMD1/DYNC1I2/STAG2/MIS12/PSMC6/XPO1/PPP1CC/NUP133/PSMA3/PSME4/CENPN/PSMD5/CENPC/KNTC1/KIF2A/PSMA4/CENPU/RANBP2/NUP37/CENPK/MAD2L1/TUBB1/PSMA8/DYNC1LI2/DSN1/CENPL/PSMA2/CENPI/ZW10/CENPE/NSL1/PPP2CA/CDC27/CDC16/ANAPC5/PSMC2/PSMD14/BUB3/PSMD6/PSMD10/PAFAH1B1/NUP160/PDS5A/CDC23/CKAP5/MAPRE1/PPP2CB/PSMD…
REACTOME_INTERACTIONS_OF_REV_WITH_HOST_CELLULAR_PROTEINS	32	0.640829	2.1395	3.06857E-05	0.00219854	0.00183449	5126	tags=62%, list=26%, signal=46%	NUP43/NUP107/XPO1/NDC1/NUP133/NUP35/NUP93/RANBP2/NUP37/NUP155/NPM1/RANBP1/TPR/NUP160/RAN/NUP188/NUP205/SEH1L/NUP54/NUP153
WP_CYTOPLASMIC_RIBOSOMAL_PROTEINS	51	-0.520969	-2.09347	3.25715E-05	0.00226698	0.0018916	3280	tags=49%, list=16%, signal=41%	RPL34/RPS3/RPL35A/RPS6KB2/RPL3L/RPL18A/RPS6/RPL37A/RPL27/RPL10A/RPL32/RPL29/RPS9/UBA52/RPLP1/RPS16/RPS5/RPL35/RPS17/RPS25/RPS19/RPL8/RPL38/RPS28/RPS21
REACTOME_SUMOYLATION_OF_SUMOYLATION_PROTEINS	29	0.654928	2.14151	3.53352E-05	0.00239101	0.0019951	5126	tags=62%, list=26%, signal=46%	SUMO1/NUP43/NUP107/NDC1/NUP133/NUP35/NUP93/RANBP2/NUP37/TOPORS/NUP155/TPR/NUP160/NUP188/NUP205/SEH1L/NUP54/NUP153
REACTOME_SUMOYLATION_OF_DNA_DAMAGE_RESPONSE_AND_REPAIR_PROTEINS	67	0.528287	2.03157	3.77012E-05	0.00241684	0.00201665	5126	tags=52%, list=26%, signal=39%	SUMO1/NSMCE2/NUP43/XRCC4/NUP107/SMC6/STAG1/SMC3/BRCA1/STAG2/WRN/NDC1/NUP133/NUP35/NUP93/RNF2/RANBP2/NUP37/NUP155/PIAS2/NSMCE4A/RNF168/TPR/NUP160/SP100/SMC5/NUP188/PIAS1/RAD21/NUP205/PML/SEH1L/NUP54/PHC3/NUP153
WP_JOUBERT_SYNDROME	71	0.507146	1.95988	3.7452E-05	0.00241684	0.00201665	3539	tags=35%, list=18%, signal=29%	RHEB/PIBF1/CCP110/CEP290/CEP41/BBS5/CSPP1/OFD1/TMEM67/ARL13B/RP2/RAB8A/RAD50/MYO5A/BBS4/KIAA0586/TMEM237/TMEM216/BBS9/BBS7/TCTN2/CC2D2A/CEP97/MYO6/ARMC9
REACTOME_SUMOYLATION_OF_UBIQUITINYLATION_PROTEINS	34	0.63143	2.13296	3.92522E-05	0.00245175	0.00204578	5126	tags=62%, list=26%, signal=46%	SUMO1/NUP43/NUP107/NDC1/NUP133/NUP35/NUP93/RANBP2/NUP37/NUP155/PIAS2/TPR/NUP160/NUP188/PIAS1/MDM2/NUP205/PML/SEH1L/NUP54/NUP153
KEGG_RIBOSOME	51	-0.515317	-2.07076	4.37774E-05	0.00266604	0.00222458	1431	tags=49%, list=7%, signal=46%	RPL34/RPS3/RPL35A/RPL3L/RPL18A/RPS6/RPL37A/RPL27/RPL10A/RPL32/RPL29/RPS9/UBA52/RPL10L/RPLP1/RPS16/RPS5/RPL35/RPS17/RPS25/RPS19/RPL8/RPL38/RPS28/RPS21
KEGG_TOLL_LIKE_RECEPTOR_SIGNALING_PATHWAY	92	0.475129	1.93329	5.16293E-05	0.00306753	0.00255959	3876	tags=41%, list=19%, signal=33%	CXCL10/MAPK9/TBK1/TLR3/IRAK4/CCL5/CXCL9/MAPK14/MAPK8/TLR1/PIK3R3/CHUK/AKT3/IFNAR1/PIK3CB/LBP/MAP2K4/IFNA16/TAB2/CXCL11/CCL4/IFNAR2/MAPK10/PIK3CG/MAP2K6/IL1B/IFNA8/RIPK1/RAC1/LY96/PIK3CA/TLR4/CASP8/FOS/PIK3R1/MAP3K7/TLR6/TRAF6
REACTOME_POSTMITOTIC_NUCLEAR_PORE_COMPLEX_NPC_REFORMATION	23	0.690491	2.13123	5.49812E-05	0.00318891	0.00266087	4820	tags=70%, list=24%, signal=53%	SUMO1/NUP43/NUP107/NDC1/NUP133/NUP35/NUP93/NUP37/NUP155/NUP160/RAN/NUP188/TNPO1/NUP205/SEH1L/NUP54
REACTOME_NUCLEAR_IMPORT_OF_REV_PROTEIN	29	0.643789	2.10509	6.19724E-05	0.00343102	0.00286289	5126	tags=62%, list=26%, signal=46%	NUP43/NUP107/NDC1/NUP133/NUP35/NUP93/RANBP2/NUP37/NUP155/NPM1/TPR/NUP160/RAN/NUP188/NUP205/SEH1L/NUP54/NUP153
REACTOME_G2_M_CHECKPOINTS	119	0.434678	1.83864	6.16825E-05	0.00343102	0.00286289	4564	tags=42%, list=23%, signal=33%	RAD17/ORC5/PSMD12/PSMA1/BRCA1/PSMD1/ORC4/WRN/NBN/MCM8/ORC3/PSMC6/RAD1/ATR/PSMA3/PSME4/RAD50/PSMD5/BRCC3/CCNB2/CCNB1/PSMA4/ORC1/CDC7/HUS1/PSMA8/RFC3/PSMA2/YWHAH/MCM6/PSMC2/PSMD14/RNF168/UIMC1/PSMD6/PSMD10/MCM7/ORC2/CDC6/TOPBP1/DNA2/RFC2/YWHAB/RBBP8/PSMD7/RMI1/PSMA5/RPA3/PSMD2/TOP3A
REACTOME_RNA_POLYMERASE_II_TRANSCRIBES_SNRNA_GENES	74	0.498247	1.94453	7.30451E-05	0.00395417	0.00329942	3243	tags=39%, list=16%, signal=33%	POLR2K/PHAX/TAF13/CCNT2/RPAP2/INTS8/INTS7/INTS12/PCF11/TAF11/NABP1/ICE2/GTF2A2/ZNF143/RNU11/POLR2D/SNAPC1/SNAPC3/RPRD1A/GTF2E1/INTS10/NCBP1/GTF2B/TBP/CCNT1/INTS2/GTF2A1/ELL2/NCBP2
KEGG_UBIQUITIN_MEDIATED_PROTEOLYSIS	120	0.435864	1.84495	8.29134E-05	0.00439081	0.00366375	4264	tags=39%, list=21%, signal=31%	ANAPC4/UBE2Q2/UBA3/CUL2/BIRC2/MID1/UBA2/UBE2K/ANAPC10/SIAH1/BRCA1/UBE2D1/RCHY1/UBA6/HERC4/NEDD4/SKP1/UBE2J1/FBXO4/CUL5/CUL3/UBE3C/UBE2G1/UBE2W/DET1/KLHL9/FANCL/FBXW7/TRIM32/BIRC3/CDC27/CDC16/ANAPC5/PIAS2/BIRC6/TRIP12/UBE2L3/CDC23/TRAF6/UBE2Q1/PIAS1/FBXW11/UBE4A/WWP1/CUL4B/CBLB/MDM2
REACTOME_EUKARYOTIC_TRANSLATION_ELONGATION	55	-0.500848	-2.058	8.59939E-05	0.00445704	0.00371902	3280	tags=49%, list=16%, signal=41%	RPL34/RPS3/RPL35A/RPL3L/EEF1D/EEF2/RPL18A/RPS6/RPL37A/RPL27/RPL10A/RPL32/RPL29/RPS9/UBA52/RPL10L/RPLP1/RPS16/RPS5/RPL35/RPS17/RPS25/RPS19/RPL8/RPL38/RPS28/RPS21
REACTOME_TIGHT_JUNCTION_INTERACTIONS	27	-0.622852	-2.1936	9.23855E-05	0.00468857	0.0039122	3934	tags=56%, list=20%, signal=45%	CLDN23/CLDN3/CLDN1/CLDN10/PARD6B/CLDN5/CLDN9/CLDN4/CLDN18/CRB3/CLDN15/CLDN20/PARD6A/CLDN7/CLDN11
REACTOME_DISEASES_OF_DNA_REPAIR	44	0.567807	2.03054	9.99366E-05	0.00496828	0.0041456	4564	tags=50%, list=23%, signal=39%	RAD17/MSH2/BRCA1/PMS2/WRN/NBN/RAD1/PALB2/ATR/RAD50/MLH1/HUS1/RFC3/MSH3/TOPBP1/DNA2/RFC2/RBBP8/RMI1/RAD51C/RPA3/TOP3A
REACTOME_RESOLUTION_OF_SISTER_CHROMATID_COHESION	111	0.442933	1.85748	0.000113862	0.00554734	0.00462878	5391	tags=50%, list=27%, signal=36%	SPDL1/NUP43/ITGB3BP/NUP107/STAG1/SMC3/PPP2R5A/ZWILCH/SKA2/PDS5B/DYNC1I2/STAG2/MIS12/XPO1/PPP1CC/NUP133/CENPN/CENPC/KNTC1/KIF2A/CCNB2/CCNB1/CENPU/RANBP2/NUP37/CENPK/MAD2L1/TUBB1/DYNC1LI2/DSN1/CENPL/CENPI/ZW10/CENPE/NSL1/PPP2CA/BUB3/PAFAH1B1/NUP160/PDS5A/CKAP5/MAPRE1/PPP2CB/RAD21/CENPQ/CLIP1/CLASP1/SEH1L/HDAC8/TAOK1/SKA1/ERCC6L/DYNC1I1/DYNC1LI1/NDEL1
NABA_COLLAGENS	44	-0.513534	-1.99596	0.000127687	0.00586877	0.00489699	8049	tags=75%, list=40%, signal=45%	COL6A6/COL28A1/COL4A5/COL8A2/COL23A1/COL13A1/COL19A1/COL4A6/COL10A1/COL14A1/COL7A1/COL6A5/COL4A4/COL20A1/COL22A1/COL5A1/COL26A1/COL6A2/COL16A1/COL18A1/COL9A2/COL4A1/COL1A1/COL6A1/COL11A2/COL9A1/COL17A1/COL27A1/COL4A2/COL5A3/COL9A3/COL6A3/COL8A1
REACTOME_COLLAGEN_CHAIN_TRIMERIZATION	44	-0.513534	-1.99596	0.000127687	0.00586877	0.00489699	8049	tags=75%, list=40%, signal=45%	COL6A6/COL28A1/COL4A5/COL8A2/COL23A1/COL13A1/COL19A1/COL4A6/COL10A1/COL14A1/COL7A1/COL6A5/COL4A4/COL20A1/COL22A1/COL5A1/COL26A1/COL6A2/COL16A1/COL18A1/COL9A2/COL4A1/COL1A1/COL6A1/COL11A2/COL9A1/COL17A1/COL27A1/COL4A2/COL5A3/COL9A3/COL6A3/COL8A1
REACTOME_SELENOAMINO_ACID_METABOLISM	68	-0.454686	-1.96025	0.000125896	0.00586877	0.00489699	3280	tags=40%, list=16%, signal=33%	RPL34/RPS3/CBS/RPL35A/RPL3L/RPL18A/RPS6/AHCY/RPL37A/RPL27/RPL10A/RPL32/RPL29/RPS9/UBA52/RPL10L/RPLP1/RPS16/RPS5/RPL35/RPS17/RPS25/RPS19/RPL8/RPL38/RPS28/RPS21
REACTOME_SNRNP_ASSEMBLY	47	0.548158	1.9845	0.000141149	0.00636739	0.00531303	4820	tags=57%, list=24%, signal=44%	NUP43/PHAX/NUP107/SNRPD1/SNRPG/NDC1/NUP133/GEMIN2/NUP35/NUP93/NCBP1/RANBP2/CLNS1A/NUP37/SNUPN/DDX20/NUP155/NCBP2/TPR/NUP160/NUP188/GEMIN5/SNRPE/NUP205/WDR77/SEH1L/NUP54
BIOCARTA_MET_PATHWAY	33	0.586632	1.96767	0.000150742	0.00667648	0.00557095	4301	tags=48%, list=22%, signal=38%	RAP1A/RAP1B/MET/MAPK8/RASA1/SOS1/PTPN11/PIK3CG/ITGB1/PIK3CA/FOS/PIK3R1/PAK1/HGF/JUN/MAPK3
REACTOME_EXPORT_OF_VIRAL_RIBONUCLEOPROTEINS_FROM_NUCLEUS	27	0.653361	2.0849	0.000164524	0.00703123	0.00586695	5126	tags=67%, list=26%, signal=50%	NUP43/NUP107/XPO1/NDC1/NUP133/NUP35/NUP93/RANBP2/NUP37/NUP155/TPR/NUP160/RAN/NUP188/NUP205/SEH1L/NUP54/NUP153
REACTOME_ANTIGEN_PROCESSING_UBIQUITINATION_PROTEASOME_DEGRADATION	283	0.345441	1.62276	0.00016292	0.00703123	0.00586695	4435	tags=33%, list=22%, signal=26%	RNF138/ANAPC4/UBE2Q2/UBA3/CUL2/RLIM/PSMD12/KLHL5/GLMN/PSMA1/DTX3L/UBE2K/RNF14/FBXL3/ANAPC10/SIAH1/UBE2D1/FBXL4/PSMD1/RCHY1/RNF6/RNF19A/UBA5/UBA6/HERC4/UBR1/PSMC6/DZIP3/NEDD4/PSMA3/SKP1/PSME4/PSMD5/UBE2J1/RBBP6/WSB1/UFL1/FBXO4/RNF111/CUL5/CUL3/KLHL2/UBE3C/PSMA4/UBE2G1/TRIM21/UBE2W/DET1/FBXL20/UBR2/PSMA8/PSMA2/KLHL9/FBXW7/TRIM32/KLHL20/ASB8/CDC27/CDC16/GAN/ANAPC5/PSMC2/BTBD6/PSMD14/TRIP12/KLHL3/KCT…
REACTOME_CHROMATIN_MODIFYING_ENZYMES	192	0.373751	1.68315	0.000173101	0.00727025	0.0060664	4919	tags=35%, list=25%, signal=27%	UTY/RBBP4/CLOCK/MORF4L2/ARID4B/SUPT20H/ARID4A/ENY2/SETDB2/KDM5D/KDM7A/HAT1/KAT2B/PHF20/JAK2/SUZ12/BRWD1/HDAC2/TADA2A/YEATS4/ING3/KDM3A/MTA3/ARID1B/SETD3/KDM6A/ZZZ3/ACTL6A/ELP4/ATXN7L3/KAT6B/TBL1XR1/SAP30L/SETD2/MECOM/ELP2/MSL3/TAF12/DR1/ASH1L/ELP3/AEBP2/MORF4L1/PRMT6/ARID2/SUPT3H/MBIP/KDM4C/WDR5/KMT2E/YEATS2/SUV39H2/SETD7/PADI3/ATF2/NSD1/ING4/WDR77/SUPT7L/ATF7IP/PHF21A/KANSL2/NCOA1/HDAC8/EZH2/PRM…
REACTOME_E2F_MEDIATED_REGULATION_OF_DNA_REPLICATION	20	0.702148	2.09023	0.000192626	0.00786854	0.00656562	4189	tags=65%, list=21%, signal=51%	RB1/ORC5/ORC4/MCM8/ORC3/CCNB1/TFDP2/ORC1/PPP2CA/ORC2/POLA1/POLA2/PPP2CB
REACTOME_DISEASES_OF_SIGNAL_TRANSDUCTION_BY_GROWTH_FACTOR_RECEPTORS_AND_SECOND_MESSENGERS	395	0.32149	1.55689	0.000193806	0.00786854	0.00656562	4435	tags=31%, list=22%, signal=24%	RAP1A/RAP1B/DUSP10/CCNC/POLR2K/MET/TRIP11/ERLEC1/YES1/KRAS/HSP90AA1/PTPN12/KITLG/FAM114A2/PSMD12/PSMA1/FGF10/PIK3R3/SHOC2/PPP2R5A/CHUK/AKT3/APC/PSMD1/MAML2/KDM7A/SOS1/DKK2/FXR1/PTPN11/KAT2B/PIK3CB/FGF7/KL/WDR48/FIP1L1/FGF1/JAK2/ZFYVE9/PSMC6/PPP1CC/HDAC2/KIF5B/PSMA3/SKP1/PSME4/PSMD5/MAML3/FGFR2/AKAP9/ADAM17/CD28/SEL1L/BIN2/POLR2D/ZMYM2/RICTOR/NCBP1/FZD6/TGFBR2/PSMA4/RANBP2/CREB1/MARK3/TBL1XR1/AP3B…
REACTOME_NS1_MEDIATED_EFFECTS_ON_HOST_PATHWAYS	35	0.601652	2.03481	0.000208504	0.00806214	0.00672716	4820	tags=60%, list=24%, signal=46%	NUP43/EIF2AK2/NUP107/KPNA3/KPNA5/KPNA2/KPNA1/NDC1/NUP133/NUP35/NUP93/RANBP2/NUP37/KPNA4/NUP155/TPR/NUP160/NUP188/NUP205/SEH1L/NUP54
REACTOME_ANTIVIRAL_MECHANISM_BY_IFN_STIMULATED_GENES	72	0.48963	1.90374	0.000207088	0.00806214	0.00672716	5126	tags=53%, list=26%, signal=39%	NUP43/ABCE1/EIF2AK2/NUP107/KPNA3/PDE12/KPNA5/RNASEL/EIF4G2/KPNA2/KPNA1/NDC1/NUP133/NEDD4/NUP35/NUP93/RANBP2/NUP37/KPNA4/OAS2/NUP155/MX2/DDX58/ARIH1/IFIT1/TPR/NUP160/NUP188/PPM1B/MAPK3/NUP205/EIF4E3/UBC/SEH1L/NUP54/TRIM25/UBE2N/NUP153
REACTOME_UB_SPECIFIC_PROCESSING_PROTEASES	150	0.395041	1.72425	0.000206183	0.00806214	0.00672716	3887	tags=35%, list=20%, signal=29%	IL33/MAT2B/USP14/USP10/BIRC2/USP16/CCP110/PSMD12/PSMA1/USP33/USP8/PSMD1/IFIH1/WDR48/PSMC6/MDM4/PSMA3/CYLD/PSME4/PSMD5/USP47/STAM2/POLB/IDE/VDAC3/HIF1A/PTRH2/PSMA4/USP24/RHOT1/USP12/USP48/RNF146/PSMA8/PSMA2/RIPK1/USP25/BIRC3/BECN1/TOMM20/SMAD7/DDX58/USP5/PSMC2/USP34/PSMD14/SMAD2/PSMD6/PSMD10/SMAD4/MAP3K7/TRAF6/USP37
WP_NOVEL_INTRACELLULAR_COMPONENTS_OF_RIGILIKE_RECEPTOR_PATHWAY	57	0.523628	1.95141	0.000232112	0.00883477	0.00737186	3876	tags=44%, list=19%, signal=35%	CXCL10/DDX3Y/MAPK9/AZI2/TBK1/MAPK14/MAPK8/TANK/CHUK/IFIH1/IFNG/ATG5/SIKE1/CASP10/CYLD/RNF125/MAPK10/ATG12/RIPK1/DDX58/CASP8/MAP3K7/SNW1/DDX3X/TRAF6
REACTOME_COLLAGEN_DEGRADATION	63	-0.440362	-1.85735	0.000239784	0.00890244	0.00742832	6408	tags=57%, list=32%, signal=39%	MMP15/COL4A6/COL10A1/COL14A1/MMP3/MMP1/COL7A1/COL6A5/COL4A4/COL5A1/MMP11/COL26A1/FURIN/MMP14/COL6A2/CTSK/MMP7/COL16A1/COL18A1/COL9A2/COL4A1/COL1A1/MMP9/COL6A1/COL11A2/COL9A1/CTSD/COL17A1/COL4A2/COL5A3/COL9A3/COL6A3/MMP8/MMP2/COL8A1/MMP19
REACTOME_SARS_COV_2_ACTIVATES_MODULATES_INNATE_AND_ADAPTIVE_IMMUNE_RESPONSES	102	0.440629	1.82368	0.000241199	0.00890244	0.00742832	5130	tags=48%, list=26%, signal=36%	TBK1/NUP43/NUP107/HSP90AA1/SAR1B/TLR1/CHUK/RIPK2/IFIH1/IFNAR1/PTPN11/SIKE1/PIK3C3/KPNA2/NDC1/NUP133/IFNA16/TAB2/NUP35/ATG14/IFNAR2/PIK3R4/NUP93/TAB3/SEC24D/RANBP2/NUP37/IFNA8/NUP155/BECN1/G3BP1/DDX58/STAT2/SEC23A/TPR/NUP160/MAP3K7/TRAF6/NUP188/G3BP2/SEC24C/NUP205/UBC/SEH1L/NUP54/TRIM25/UBE2N/NUP153/IFNB1
KEGG_SPLICEOSOME	110	0.429095	1.79642	0.000244971	0.00890671	0.00743188	4645	tags=45%, list=23%, signal=35%	SLU7/PLRG1/SNRNP27/LSM6/SNRPD1/LSM8/SRSF3/SMNDC1/THOC2/LSM5/SNRPG/HNRNPU/RBM25/SNRPB2/RBM8A/AQR/PRPF40A/PRPF38B/DHX15/PPIH/NCBP1/SRSF10/SRSF7/DDX42/DHX8/HNRNPK/SNRPA1/CWC15/SF3A3/THOC1/CHERP/SF3B6/DDX23/NCBP2/RBM17/SNRNP40/WBP11/CDC5L/SYF2/SNW1/USP39/TRA2A/SRSF1/BCAS2/HNRNPA1/SNRPE/HSPA1L/TXNL4A/HNRNPM/SF3B1
PID_BARD1_PATHWAY	27	0.640698	2.04449	0.000258395	0.00917982	0.00765977	4259	tags=59%, list=21%, signal=47%	BRCA1/NBN/FANCC/ATR/RAD50/FANCL/NPM1/XRCC5/FANCF/CSTF1/UBE2L3/PCNA/FANCD2/TOPBP1/RBBP8/EWSR1
REACTOME_INTRA_GOLGI_AND_RETROGRADE_GOLGI_TO_ER_TRAFFIC	182	0.371117	1.65768	0.00026002	0.00917982	0.00765977	4064	tags=34%, list=20%, signal=27%	VAMP4/DCTN6/RAB18/TRIP11/ARL1/GALNT1/COG3/CAPZA2/VPS54/RAB1A/DYNC1I2/YKT6/KIF20B/RHOBTB3/NAA35/KIF5B/RAB30/GOSR1/GOLGA5/COPZ1/NAPG/ARF4/ACTR10/KIF2A/GOLIM4/COG2/COG5/COPB1/VPS45/TMF1/KIF21A/NAPB/TUBB1/DYNC1LI2/GOLGA4/KIFAP3/SCOC/COG6/DCTN4/ZW10/RAB3GAP1/CENPE/MAN2A1/PLA2G4A/COPA/ARFGAP3/KIF6/RAB43/COPB2/TMED2/CYTH1/RINT1/PLIN3/PAFAH1B1/RAB9A/DCTN5/VPS53/TMED9/GOLGA1/RAB6B/STX6
REACTOME_DEADENYLATION_DEPENDENT_MRNA_DECAY	51	0.521541	1.90398	0.000265473	0.00923848	0.00770871	3142	tags=39%, list=16%, signal=33%	EXOSC8/CNOT7/DDX6/LSM6/LSM5/TTC37/EXOSC3/DIS3/CNOT2/CNOT6L/EIF4B/EXOSC9/CNOT11/PAIP1/DCP1A/PARN/EXOSC2/HBS1L/CNOT6/WDR61
REACTOME_ANCHORING_OF_THE_BASAL_BODY_TO_THE_PLASMA_MEMBRANE	89	0.447696	1.81759	0.000280412	0.0096209	0.00802781	4719	tags=43%, list=24%, signal=33%	NEDD1/IQCB1/HSP90AA1/RAB11A/CCP110/CEP290/CEP41/CEP83/DYNC1I2/OFD1/HAUS6/HAUS1/TMEM67/CEP162/RAB8A/AKAP9/PRKAR2B/CEP192/CNTRL/CEP135/TMEM216/CEP78/CEP63/TCTN2/CC2D2A/CEP89/CEP97/PAFAH1B1/CKAP5/CDK5RAP2/MAPRE1/CEP76/TCTN3/ALMS1/RPGRIP1L/CEP57/HAUS5/CLASP1
REACTOME_G2_M_DNA_DAMAGE_CHECKPOINT	51	0.519837	1.89776	0.000293235	0.00988075	0.00824463	4564	tags=43%, list=23%, signal=33%	RAD17/BRCA1/WRN/NBN/RAD1/ATR/RAD50/BRCC3/CCNB1/HUS1/RFC3/YWHAH/RNF168/UIMC1/TOPBP1/DNA2/RFC2/YWHAB/RBBP8/RMI1/RPA3/TOP3A
REACTOME_REGULATION_OF_TP53_ACTIVITY_THROUGH_PHOSPHORYLATION	84	0.454529	1.81852	0.000296098	0.00988075	0.00824463	4733	tags=43%, list=24%, signal=33%	RAD17/TAF13/NUAK1/MAPK14/TAF11/TAF4B/BRCA1/PRKAA1/WRN/NBN/RAD1/MDM4/PRKAG2/ATR/RAD50/PRKAG1/PRKAA2/TBP/HUS1/TAF2/AURKA/RFC3/TP53INP1/PRKAB2/TAF12/TOPBP1/DNA2/RFC2/TAF7/RBBP8/RMI1/MDM2/RPA3/TOP3A/TAF5/UBC
REACTOME_EUKARYOTIC_TRANSLATION_INITIATION	78	-0.414273	-1.85077	0.000302154	0.00994657	0.00829955	2578	tags=33%, list=13%, signal=29%	RPL3L/EIF4EBP1/RPL18A/RPS6/EIF3B/EIF3G/RPL37A/RPL27/RPL10A/RPL32/RPL29/RPS9/UBA52/RPL10L/RPLP1/EIF3K/RPS16/RPS5/RPL35/RPS17/RPS25/RPS19/RPL8/RPL38/RPS28/RPS21
REACTOME_RETROGRADE_TRANSPORT_AT_THE_TRANS_GOLGI_NETWORK	41	0.565407	1.99751	0.00030823	0.0100113	0.00835356	4064	tags=51%, list=20%, signal=41%	VAMP4/ARL1/COG3/VPS54/RHOBTB3/NAA35/NAPG/COG2/COG5/TMF1/NAPB/GOLGA4/SCOC/COG6/RAB43/PLIN3/RAB9A/VPS53/GOLGA1/RAB6B/STX6
WP_MIRNA_TARGETS_IN_ECM_AND_MEMBRANE_RECEPTORS	35	-0.554994	-2.08628	0.000331343	0.0102171	0.00852529	4958	tags=54%, list=25%, signal=41%	COL5A1/ITGA11/COL6A2/MIR15B/COL4A1/LAMB2/MIR219A1/COL6A1/COL4A2/COL5A3/MIR30C1/MIR30C2/COL6A3/MIR200A/THBS2/SDC2/MIR200C/MIR141/THBS1
REACTOME_NUCLEAR_PORE_COMPLEX_NPC_DISASSEMBLY	31	0.621802	2.06627	0.000327059	0.0102171	0.00852529	5126	tags=61%, list=26%, signal=46%	NUP43/NEK7/NUP107/NDC1/NUP133/NUP35/CCNB2/CCNB1/NUP93/RANBP2/NUP37/NUP155/TPR/NUP160/NUP188/NUP205/SEH1L/NUP54/NUP153
WP_FOLATE_METABOLISM	60	-0.444895	-1.85935	0.000327667	0.0102171	0.00852529	2394	tags=22%, list=12%, signal=19%	GPX4/ABCA1/SAA3P/AHCY/CRP/INSR/FOLR2/LDLR/GPX3/GPX1/APOB/SAA2/SAA1
REACTOME_S_PHASE	154	0.38995	1.70067	0.000319183	0.0102171	0.00852529	4930	tags=43%, list=25%, signal=33%	ANAPC4/RBBP4/RB1/ORC5/ESCO1/STAG1/PSMD12/PSMA1/POLE2/SMC3/ANAPC10/AKT3/UBE2D1/PDS5B/PSMD1/ORC4/STAG2/MCM8/ORC3/PSMC6/PSMA3/SKP1/PSME4/PSMD5/TFDP2/PSMA4/LIN54/ORC1/PSMA8/RFC3/PSMA2/CDC25B/RFC1/MCM6/CDC27/CDC16/ANAPC5/PSMC2/PSMD14/ESCO2/PSMD6/PSMD10/MCM7/ORC2/PDS5A/CDC23/POLA1/CDC6/PCNA/LIN9/DNA2/RFC2/POLA2/PSMD7/CDT1/RAD21/PSMA5/RPA3/GSK3B/PSMD2/RBL2/UBC/MNAT1/CDC26/POLD3/MCM3
REACTOME_SUMOYLATION_OF_DNA_REPLICATION_PROTEINS	40	0.562933	1.9753	0.000359753	0.0105868	0.00883375	5126	tags=50%, list=26%, signal=37%	SUMO1/TOP2B/NUP43/NUP107/NDC1/NUP133/NUP35/NUP93/RANBP2/NUP37/AURKA/NUP155/TPR/NUP160/PCNA/NUP188/NUP205/SEH1L/NUP54/NUP153
REACTOME_NUCLEAR_ENVELOPE_BREAKDOWN	48	0.534101	1.93456	0.000365061	0.0105868	0.00883375	5274	tags=56%, list=26%, signal=41%	NUP43/NEK7/NUP107/VRK1/CNEP1R1/NDC1/NUP133/NUP35/CCNB2/CCNB1/NUP93/VRK2/LEMD3/RANBP2/NUP37/BANF1/NUP155/TPR/NUP160/TMPO/NUP188/NUP205/SEH1L/NUP54/PRKCB/NUP153/LMNB1
REACTOME_RESPONSE_OF_EIF2AK4_GCN2_TO_AMINO_ACID_DEFICIENCY	64	-0.445368	-1.88991	0.000363536	0.0105868	0.00883375	2258	tags=41%, list=11%, signal=36%	RPL34/RPS3/RPL35A/RPL3L/RPL18A/TRIB3/RPS6/RPL37A/RPL27/RPL10A/RPL32/RPL29/RPS9/UBA52/RPL10L/RPLP1/RPS16/RPS5/RPL35/RPS17/RPS25/RPS19/RPL8/RPL38/RPS28/RPS21
REACTOME_RNA_POLYMERASE_II_PRE_TRANSCRIPTION_EVENTS	69	0.476959	1.83468	0.000352731	0.0105868	0.00883375	3243	tags=35%, list=16%, signal=29%	POLR2K/GTF2H3/TAF13/CCNT2/TAF11/TAF4B/CDC73/GTF2H1/GTF2A2/LEO1/POLR2D/GTF2E1/NCBP1/GTF2B/TBP/CCNT1/TAF2/MLLT3/GTF2H5/GTF2A1/NELFCD/TAF12/WDR61/NCBP2
KEGG_RIG_I_LIKE_RECEPTOR_SIGNALING_PATHWAY	62	0.48394	1.83205	0.000353261	0.0105868	0.00883375	3876	tags=42%, list=19%, signal=34%	CXCL10/DDX3Y/MAPK9/AZI2/TBK1/MAPK14/MAPK8/TANK/CHUK/IFIH1/ATG5/SIKE1/CASP10/CYLD/IFNA16/RNF125/MAPK10/ATG12/IFNA8/RIPK1/DDX58/IFNW1/CASP8/MAP3K7/DDX3X/TRAF6
REACTOME_TRANSCRIPTION_OF_THE_HIV_GENOME	58	0.514851	1.92983	0.000396204	0.0113547	0.00947455	3243	tags=38%, list=16%, signal=32%	POLR2K/GTF2H3/TAF13/CCNT2/RNMT/TAF11/TAF4B/RNGTT/GTF2H1/GTF2A2/POLR2D/GTF2E1/NCBP1/GTF2B/TBP/CCNT1/TAF2/GTF2H5/GTF2A1/NELFCD/TAF12/NCBP2
PID_ERBB1_DOWNSTREAM_PATHWAY	100	0.421883	1.73762	0.000424556	0.0120258	0.0100345	4301	tags=39%, list=22%, signal=31%	MAPK9/ACTR3/RPS6KA3/RALA/KRAS/MAPK8/ARPC3/PIK3R3/NCKAP1/MAP2K5/ABI1/SOS1/PIK3CB/ACTR2/RPS6KA5/ARPC2/MAP2K4/ARF4/ATF1/RAB5A/PPP2R2A/CDC42/RICTOR/CREB1/YWHAH/PPP2CA/RAC1/PIK3CA/MAP3K2/FOS/PIK3R1/BCL2L1/NRAS/EPS8/PLD1/JUN/YWHAB/ATF2/MAPK3
BIOCARTA_ATRBRCA_PATHWAY	18	0.691996	1.99979	0.00043098	0.0120674	0.0100692	3776	tags=56%, list=19%, signal=45%	RAD17/BRCA1/NBN/RAD1/FANCC/ATR/RAD50/HUS1/FANCF/FANCD2
REACTOME_TRANSPORT_OF_MATURE_MRNAS_DERIVED_FROM_INTRONLESS_TRANSCRIPTS	37	0.577623	1.98724	0.00043805	0.012126	0.0101181	5126	tags=59%, list=26%, signal=44%	NUP43/NUP107/CPSF3/FIP1L1/NDC1/NUP133/NUP35/NUP93/NCBP1/RANBP2/NUP37/SLBP/NUP155/NCBP2/TPR/NUP160/NUP188/NUP205/CPSF2/SEH1L/NUP54/NUP153
REACTOME_RHO_GTPASES_ACTIVATE_FORMINS	123	0.403827	1.71163	0.000444011	0.0121529	0.0101406	3068	tags=30%, list=15%, signal=26%	SPDL1/NUP43/DAAM1/ITGB3BP/NUP107/PPP2R5A/ZWILCH/SKA2/PFN2/DYNC1I2/MIS12/XPO1/PPP1CC/NUP133/CENPN/CENPC/KNTC1/KIF2A/CDC42/CENPU/RANBP2/DIAPH2/NUP37/CENPK/MAD2L1/ITGB1/FMNL2/TUBB1/DYNC1LI2/DSN1/CENPL/CENPI/ZW10/CENPE/NSL1/PPP2CA/RAC1
REACTOME_HOMOLOGOUS_DNA_PAIRING_AND_STRAND_EXCHANGE	37	0.576423	1.98311	0.000488732	0.0130689	0.0109048	4564	tags=49%, list=23%, signal=38%	RAD17/BRCA1/WRN/NBN/RAD1/PALB2/ATR/RAD50/HUS1/RFC3/TOPBP1/DNA2/RFC2/RBBP8/RMI1/RAD51C/RPA3/TOP3A
KEGG_NOD_LIKE_RECEPTOR_SIGNALING_PATHWAY	56	0.508271	1.89572	0.000493414	0.0130689	0.0109048	4383	tags=50%, list=22%, signal=39%	MAPK9/SUGT1/CASP1/CCL5/HSP90AA1/BIRC2/MAPK14/MAPK8/CARD6/CCL8/CHUK/NAIP/RIPK2/NLRC4/TAB2/MAPK10/TAB3/IL18/CCL2/IL1B/BIRC3/CASP8/CXCL2/MAP3K7/TRAF6/CARD8/MAPK3/CXCL8
REACTOME_TCR_SIGNALING	105	0.428023	1.77631	0.00049357	0.0130689	0.0109048	4748	tags=45%, list=24%, signal=34%	HLA-DRB5/HLA-DQB1/PTPRC/PTPN22/PSMD12/PSMA1/ITK/CHUK/UBE2D1/PSMD1/RIPK2/PIK3CB/PSMC6/PSMA3/SKP1/PSME4/CD3E/TAB2/PSMD5/NCK1/PSMA4/PRKCQ/CD3G/PSMA8/PSMA2/MALT1/PAK3/PSMC2/PIK3CA/PAK2/PSMD14/LCP2/PIK3R1/PAK1/PSMD6/PSMD10/MAP3K7/TRAF6/HLA-DPA1/FBXW11/PSMD7/PSMA5/PSMD2/ENAH/PAG1/UBC/GRAP2
REACTOME_COLLAGEN_BIOSYNTHESIS_AND_MODIFYING_ENZYMES	63	-0.424711	-1.79134	0.000516115	0.0134027	0.0111834	8049	tags=67%, list=40%, signal=40%	COL6A6/COL28A1/COL4A5/ADAMTS2/COL8A2/COL23A1/COL13A1/PCOLCE/COL19A1/P4HB/COL4A6/COL10A1/COL14A1/COL7A1/COL6A5/COL4A4/COL20A1/TLL2/COL22A1/COL5A1/P4HA3/COL26A1/COL6A2/BMP1/COL16A1/COL18A1/COL9A2/COL4A1/PLOD1/COL1A1/COL6A1/COL11A2/COL9A1/PPIB/COL17A1/COL27A1/COL4A2/COL5A3/COL9A3/ADAMTS3/COL6A3/COL8A1
PID_PDGFRB_PATHWAY	121	0.407235	1.72121	0.000517183	0.0134027	0.0111834	4301	tags=33%, list=22%, signal=26%	MAPK9/RAP1A/RAP1B/ACTR3/RPS6KA3/YES1/EIF2AK2/KRAS/MAPK8/ARPC3/RASA1/PIK3R3/NCKAP1/ABI1/SOS1/PTPN11/PIK3CB/ACTR2/JAK2/ARPC2/MAP2K4/NCK1/RAB5A/MAPK10/PIK3CG/LYN/YWHAH/PLA2G4A/PPP2CA/RAC1/PIK3CA/FOS/PIK3R1/PAK1/NRAS/EPS8/JUN/YWHAB/ITGAV/MAPK3
REACTOME_CELL_CELL_JUNCTION_ORGANIZATION	54	-0.462957	-1.89454	0.000582185	0.0145572	0.0121467	3934	tags=41%, list=20%, signal=33%	CLDN23/CLDN3/CDH4/CLDN1/SDK2/SDK1/CLDN10/PARD6B/CADM1/CLDN5/CLDN9/CLDN4/CLDN18/CRB3/CDH1/CLDN15/CLDN20/PARD6A/CDH17/CLDN7/CLDN11/CDH9
KEGG_METABOLISM_OF_XENOBIOTICS_BY_CYTOCHROME_P450	51	-0.468032	-1.88075	0.000583688	0.0145572	0.0121467	2922	tags=41%, list=15%, signal=35%	GSTZ1/GSTK1/CYP3A5/ADH4/CYP1A2/GSTA3/DHDH/UGT2B17/UGT2B4/GSTO2/ALDH1A3/CYP2S1/UGT2B28/GSTM1/MGST3/GSTM4/ADH7/GSTP1/GSTM3/CYP1A1/GSTT1
REACTOME_RHO_GTPASE_EFFECTORS	238	0.339845	1.57328	0.000585635	0.0145572	0.0121467	3639	tags=27%, list=18%, signal=23%	SPDL1/NUP43/ACTR3/DAAM1/ROCK1/ITGB3BP/NUP107/KTN1/MAPK14/ARPC3/PPP2R5A/ZWILCH/SKA2/NCKAP1/PFN2/ROCK2/DYNC1I2/ABI1/MIS12/ACTR2/PIK3C3/PPP1R12A/XPO1/PPP1CC/ARPC2/KIF5B/NUP133/CENPN/NCK1/CENPC/KNTC1/KIF2A/MYL12B/PIK3R4/CDC42/PKN2/CENPU/RANBP2/DIAPH2/NUP37/CENPK/MAD2L1/ITGB1/FMNL2/TUBB1/DYNC1LI2/DSN1/CENPL/WASF1/CENPI/YWHAH/ZW10/CENPE/GOPC/NSL1/PAK3/PPP2CA/RAC1/MYLK/PAK2/BUB3/PAK1/PAFAH1B1/NUP160/CTN…
REACTOME_SARS_COV_INFECTIONS	320	0.313778	1.48971	0.000578625	0.0145572	0.0121467	3515	tags=28%, list=18%, signal=24%	RBBP4/SUMO1/RB1/TBK1/NUP43/MGAT4A/ARID4B/ROCK1/ARID4A/NUP107/HSP90AA1/PARP9/GALNT1/SAR1B/TLR1/ATP1B3/SNRPD1/CHUK/AKT3/ROCK2/RPS4Y1/ZCRB1/CANX/RIPK2/IFIH1/CYSLTR1/SOS1/IFNAR1/PTPN11/SNRPG/SIKE1/PIK3C3/KPNA2/JAK2/RPS27L/HDAC2/NDC1/NUP133/MGAT2/GEMIN2/IFNA16/TAB2/ATP1B1/NCK1/PARP8/NUP35/VPS41/ATG14/IFNAR2/SRPK1/RPS24/MAGT1/PIK3R4/IL1R1/MTA3/NUP93/TAB3/IFNGR1/SEC24D/CUL3/VPS45/RANBP2/NUP37/ITGB1/SAP3…
PID_FAS_PATHWAY	36	0.57706	1.97642	0.000608919	0.0149831	0.0125021	3494	tags=50%, list=18%, signal=41%	MAPK9/FAS/BIRC2/MAPK14/MAPK8/PIK3R3/CHUK/PIK3CB/CASP10/MAPK10/MAP2K6/RIPK1/RFC1/CASP3/BIRC3/PIK3CA/CASP8/PIK3R1
REACTOME_SRP_DEPENDENT_COTRANSLATIONAL_PROTEIN_TARGETING_TO_MEMBRANE	73	-0.403559	-1.77922	0.000630426	0.0153572	0.0128142	1073	tags=41%, list=5%, signal=39%	RPL19/SEC61A1/RPL34/RPS3/SEC11A/RPL35A/SRP19/RPL3L/RPL18A/RPS6/RPL37A/RPL27/RPL10A/RPL32/RPL29/RPS9/UBA52/SEC61B/RPL10L/RPLP1/RPS16/RPS5/RPL35/RPS17/RPS25/RPS19/RPL8/RPL38/RPS28/RPS21
PID_P38_ALPHA_BETA_PATHWAY	27	0.620545	1.98018	0.000650084	0.0156792	0.013083	3876	tags=56%, list=19%, signal=45%	DUSP10/RALA/YES1/MAPK14/RALB/MAP2K4/CDC42/MAP2K6/LYN/RIPK1/PAK3/RAC1/PAK2/PAK1/TRAF6
REACTOME_RNA_POLYMERASE_II_TRANSCRIPTION_TERMINATION	58	0.50081	1.8772	0.000754775	0.0180258	0.015041	4471	tags=45%, list=22%, signal=35%	SLU7/THOC7/CSTF3/PAPOLA/UPF3B/CPSF3/PCF11/SRSF3/THOC2/FYTTD1/SNRPG/FIP1L1/RBM8A/NCBP1/SRSF7/SLBP/THOC1/NCBP2/CSTF1/CSTF2/SRSF1/SNRPE/DDX39A/CSTF2T/ZNF473/CPSF2
WP_DNA_IRDAMAGE_AND_CELLULAR_RESPONSE_VIA_ATR	72	0.459947	1.78833	0.000768541	0.0181764	0.0151666	4637	tags=40%, list=23%, signal=31%	RAD17/MSH2/RECQL/BRCA1/USP1/WRN/NBN/RAD1/PALB2/ATR/RAD50/BRCC3/POLB/FANCI/MLH1/HUS1/DCLRE1A/XRCC5/PPM1D/UIMC1/POLN/PCNA/FANCD2/TOPBP1/RBBP8/RMI1/MDM2/TOP3A/PML
WP_MRNA_PROCESSING	112	0.404831	1.69433	0.000794135	0.0186011	0.015521	4827	tags=43%, list=24%, signal=33%	CLK4/CSTF3/PAPOLA/CPSF3/SNRPD1/RNMT/SRSF3/XRN2/SRP54/PRPF4B/SNRPG/HNRNPU/DDX1/RNGTT/SNRPB2/DHX9/PRPF40A/DHX15/SRPK1/NCBP1/PCBP2/SRSF10/SRSF7/DDX20/DHX8/HNRNPK/SNRPA1/SF3A3/NCBP2/SRPK2/RBM17/SNRNP40/CSTF1/CSTF2/SRSF1/SREK1/NONO/HNRNPA1/SNRPE/HNRNPR/CSTF2T/CPSF2/TXNL4A/HNRNPM/SF3B1/SUGP2/PTBP2/SRSF6
KEGG_GLYCOSYLPHOSPHATIDYLINOSITOL_GPI_ANCHOR_BIOSYNTHESIS	24	0.622745	1.93199	0.000806732	0.0187162	0.015617	3239	tags=46%, list=16%, signal=38%	PIGK/GPLD1/PIGB/PIGN/PGAP1/PIGA/PIGX/PIGF/PIGU/PIGH/PIGL
REACTOME_TRANSPORT_OF_THE_SLBP_DEPENDANT_MATURE_MRNA	31	0.599053	1.99067	0.000854033	0.0195634	0.016324	5126	tags=61%, list=26%, signal=46%	NUP43/NUP107/NDC1/NUP133/NUP35/NUP93/NCBP1/RANBP2/NUP37/SLBP/NUP155/NCBP2/TPR/NUP160/NUP188/NUP205/SEH1L/NUP54/NUP153
REACTOME_RAB_GEFS_EXCHANGE_GTP_FOR_GDP_ON_RABS	80	0.451547	1.78407	0.000872183	0.0195634	0.016324	3067	tags=32%, list=15%, signal=28%	TRAPPC6B/RAB21/RAB18/RAB27A/DENND4A/DENND6A/AKT3/RAB1A/RAB14/CHML/TRAPPC13/RAB8A/RAB12/RAB5A/TRAPPC8/DENND1B/RAB31/RAB8B/CHM/ALS2/DENND4C/RAB10/RAB3GAP1/ANKRD27/RAB7A/TRAPPC2
KEGG_APOPTOSIS	84	0.434596	1.73878	0.000875376	0.0195634	0.016324	3763	tags=39%, list=19%, signal=32%	IRAK4/FAS/CYCS/BIRC2/PRKACB/PPP3CB/PIK3R3/CHUK/AKT3/IRAK3/PIK3CB/IL3RA/CASP10/PPP3CC/ENDOD1/IL1R1/PRKAR2B/PPP3R1/PIK3CG/EXOG/APAF1/IL1B/RIPK1/CASP3/BIRC3/TNFRSF10A/TNFSF10/PIK3CA/CASP8/PIK3R1/BCL2L1/AIFM1/TNFRSF10D
WP_MEASLES_VIRUS_INFECTION	119	0.396836	1.67857	0.000865515	0.0195634	0.016324	3876	tags=34%, list=19%, signal=27%	MAPK9/TBK1/IRAK4/EIF2AK2/FAS/CYCS/MAPK8/PIK3R3/CHUK/IFIH1/IFNAR1/RCHY1/PIK3CB/CCND2/EIF2S1/IFNA16/CD3E/TAB2/CDK6/IFNAR2/CD28/MAPK10/CD3G/APAF1/IL1B/OAS2/IFNA8/CASP3/DDX58/STAT2/PIK3CA/TLR4/CASP8/FOS/PIK3R1/BCL2L1/MAP3K7/RAB9A/MSN/TRAF6
WP_HEPATITIS_B_INFECTION	136	0.385062	1.6559	0.000920613	0.0203874	0.0170115	4383	tags=38%, list=22%, signal=29%	MAPK9/TBK1/TLR3/IRAK4/KRAS/FAS/CYCS/MAPK14/MAPK8/PIK3R3/EGR2/CHUK/AKT3/IFIH1/SOS1/IFNAR1/PIK3CB/JAK2/CASP10/MAP2K4/IFNA16/TAB2/MAPK10/VDAC3/SOS2/TGFBR2/CREB1/STAT4/MAP2K6/APAF1/IFNA8/CASP3/DDX58/STAT2/PIK3CA/TLR4/CASP8/SMAD2/FOS/PIK3R1/NRAS/SMAD4/PCNA/MAP3K7/DDX3X/TRAF6/JUN/YWHAB/ATF2/MAPK3/CXCL8
REACTOME_HOST_INTERACTIONS_OF_HIV_FACTORS	115	0.4034	1.69709	0.00104357	0.0229021	0.0191098	4820	tags=44%, list=24%, signal=34%	NUP43/NUP107/PSMD12/PSMA1/PSMD1/KPNA1/PSMC6/XPO1/NDC1/NUP133/PSMA3/SKP1/PSIP1/PSME4/PSMD5/NUP35/CD28/NUP93/CUL5/PSMA4/RANBP2/CCNT1/NUP37/ELMO1/BANF1/PSMA8/PSMA2/NUP155/NPM1/RANBP1/AP1G1/RAC1/PSMC2/AP1S2/PAK2/PSMD14/TPR/PSMD6/PSMD10/DOCK2/NUP160/RAN/NUP188/PSMD7/PSMA5/PSMD2/NUP205/AP2B1/UBC/SEH1L/NUP54
REACTOME_MUSCLE_CONTRACTION	189	-0.294507	-1.5015	0.001076	0.023403	0.0195278	5774	tags=40%, list=29%, signal=29%	HIPK2/NOS1/TPM4/NPPC/MYL2/FGF14/KCNK4/MYL9/TNNC1/NEB/MYH8/KCNK7/MYBPC3/MYH3/NPPA/KCNA5/DMPK/ATP1B2/KCNJ11/KCNK16/KCNQ1/TNNI1/TNNC2/KCNK1/SLC8A3/KCNK10/ALDH2/MYL1/SCN2B/CACNB1/ATP2A3/CACNG7/KCNJ4/MYL4/MYL10/SORBS3/SCN4B/KCNJ14/ATP1A2/SCN3B/SLC8A1/SCN1A/FXYD3/TMOD1/RANGRF/PXN/CORIN/SCN1B/NPR2/CACNG6/MYBPC2/TLN1/KCNE2/KCNIP2/PRKACA/MYL7/MYLPF/CAMK2B/SCN7A/TPM1/KCNK12/TNNT3/ACTG2/ITPR2/MYL5/SLC8A2/MY…
REACTOME_ANTIGEN_PRESENTATION_FOLDING_ASSEMBLY_AND_PEPTIDE_LOADING_OF_CLASS_I_MHC	21	0.645545	1.94874	0.00110965	0.0235054	0.0196132	3397	tags=57%, list=17%, signal=47%	ERAP2/SAR1B/CANX/PIK3C3/ATG14/PIK3R4/SEC24D/HSPA5/BECN1/SEC23A/ERAP1/SEC31A
BIOCARTA_D4GDI_PATHWAY	12	0.755162	1.92813	0.00110185	0.0235054	0.0196132	4097	tags=83%, list=21%, signal=66%	CASP1/CASP10/ARHGDIB/APAF1/GZMB/CASP3/CASP8/PRF1/ARHGAP5/JUN
NABA_CORE_MATRISOME	256	-0.277191	-1.47254	0.00110749	0.0235054	0.0196132	3856	tags=30%, list=19%, signal=24%	RSPO1/CRELD1/CHADL/COL16A1/FBN2/COL18A1/THBS3/DMBT1/LGI3/COL9A2/COL4A1/PRG3/VWA7/LAMB2/COL1A1/LAMB1/PXDNL/EMILIN2/KCP/NTN1/ZPLD1/LAMB4/COL6A1/AGRN/COL11A2/HSPG2/IMPG1/COL9A1/ZP3/LTBP3/TSKU/CRISPLD1/MATN1/EMILIN1/COL17A1/SPOCK1/COL27A1/COLQ/OTOL1/HAPLN4/AEBP1/PXDN/EMID1/NYX/MFAP2/COL4A2/BGN/TECTA/TECTB/EPYC/COL5A3/SMOC2/FBLN1/COL9A3/EFEMP2/SNED1/EGFLAM/SMOC1/TGFBI/COL6A3/OTOG/SBSPON/FRAS1/GAS6/FBL…
REACTOME_REGULATION_OF_TP53_ACTIVITY	146	0.372913	1.62732	0.00111999	0.0235198	0.0196252	4798	tags=36%, list=24%, signal=28%	RAD17/RBBP4/TAF13/NUAK1/MAPK14/TAF11/TAF4B/AKT3/BRCA1/SGK1/CCNG1/PRKAA1/PHF20/WRN/NBN/RAD1/MDM4/HDAC2/PRKAG2/ATR/RAD50/RICTOR/PRKAG1/PRKAA2/TBP/HUS1/MAP2K6/TAF2/AURKA/ING2/JMY/RFC3/TP53INP1/PPP2CA/TTC5/PRKAB2/TAF12/TOPBP1/DNA2/RFC2/TAF7/RBBP8/PPP2CB/RNF34/RMI1/MDM2/RPA3/TP53BP2/TOP3A/TAF5/PML/UBC/SETD9
REACTOME_RHO_GTPASES_ACTIVATE_WASPS_AND_WAVES	33	0.545944	1.83119	0.00114971	0.0239376	0.0199739	3068	tags=30%, list=15%, signal=26%	ACTR3/ARPC3/NCKAP1/ABI1/ACTR2/ARPC2/NCK1/CDC42/WASF1/RAC1
WP_TGFBETA_SIGNALING_PATHWAY	128	0.392743	1.67905	0.00116187	0.0239858	0.0200141	4255	tags=38%, list=21%, signal=30%	MAPK9/SUMO1/MET/UCHL5/ROCK1/ZFYVE16/MAPK14/MAPK8/SKIL/SOS1/ZFYVE9/PDK1/MAP2K4/SKP1/STAMBPL1/ZEB2/CCNB2/RNF111/KLF10/STRAP/CDC42/TGFBR2/COPS5/ITGB1/MAP2K6/DCP1A/APP/CAV1/SMAD7/PPM1A/RAC1/PIAS2/RBL1/PAK2/YAP1/SMAD2/FOS/PIK3R1/SMAD4/MAP3K7/SNW1/MMP12/TRAF6/PIAS1/JUN/ITGA2/WWP1/ETS1/ATF2
REACTOME_NUCLEAR_ENVELOPE_NE_REASSEMBLY	64	0.465888	1.77497	0.00117345	0.0240212	0.0200437	3888	tags=42%, list=20%, signal=34%	SUMO1/NUP43/NUP107/VRK1/SPAST/NDC1/NUP133/NUP35/CCNB2/PPP2R2A/CCNB1/NUP93/VRK2/LEMD3/LBR/NUP37/BANF1/IST1/TUBB1/CHMP2B/CHMP7/NUP155/PPP2CA/NUP160/RAN/TMPO/NUP188
WP_VEGFAVEGFR2_SIGNALING_PATHWAY	396	0.301709	1.45959	0.00118706	0.0240974	0.0201072	3690	tags=24%, list=19%, signal=20%	MAPK9/RAP1A/RAP1B/EEA1/CALU/DHX29/ROCK1/DNAJB4/USP10/FAS/HSP90AA1/CYCS/ASCC3/MAPK14/RAB11A/FARSB/MAPK8/DHX36/PNP/CACNA2D1/LMAN1/ROCK2/TXN/PRKAA1/PTPN11/SRP54/KL/SYNJ1/EIF4G2/NR4A2/DNAJA1/RPS6KA5/SELE/ERG/EPS15/TFAM/MAP2K4/EIF2A/PDIA6/NAP1L1/DPM1/NCK1/TBCA/ARF4/NRP2/TRIP4/RAB5A/CSRP2/LRRFIP2/SRPK1/EPB41/EIF3F/ARMCX1/CDC42/RICTOR/PRKRA/PRKAA2/CREB1/NRARP/ADAMTS9/ITGB1/NEXN/MAP2K6/CCL2/ADAMTS1/CDH5/…
BIOCARTA_RAB_PATHWAY	10	0.781596	1.94031	0.00124556	0.0246683	0.0205835	3785	tags=80%, list=19%, signal=65%	RAB27A/RAB11A/RAB1A/RAB2A/RAB8A/RAB5A/RAB7A/RAB9A
REACTOME_TRNA_PROCESSING_IN_THE_NUCLEUS	52	0.497816	1.8265	0.00124324	0.0246683	0.0205835	5198	tags=56%, list=26%, signal=41%	NUP43/NUP107/TRNT1/C2orf49/DDX1/NDC1/XPOT/NUP133/NUP35/NUP93/RANBP2/NUP37/RPP14/RPP30/NUP155/RPP40/TPR/NUP160/RAN/POP5/NUP188/CSTF2/RPP38/TSEN15/NUP205/SEH1L/NUP54/NUP153/TSEN2
REACTOME_HATS_ACETYLATE_HISTONES	75	0.448799	1.74743	0.00123761	0.0246683	0.0205835	5005	tags=43%, list=25%, signal=32%	CLOCK/MORF4L2/SUPT20H/ENY2/HAT1/KAT2B/PHF20/TADA2A/YEATS4/ING3/ZZZ3/ACTL6A/ELP4/ATXN7L3/KAT6B/ELP2/MSL3/TAF12/DR1/ELP3/MORF4L1/SUPT3H/MBIP/WDR5/YEATS2/ATF2/ING4/SUPT7L/KANSL2/NCOA1/MEAF6/PAX3
REACTOME_METABOLISM_OF_FAT_SOLUBLE_VITAMINS	43	-0.484668	-1.8627	0.00127003	0.02495	0.0208186	3007	tags=42%, list=15%, signal=36%	TTR/GPC1/LPL/RBP1/AGRN/HSPG2/TTPA/LRP1/BCO2/GPC2/UBIAD1/GPC6/GPIHBP1/LDLR/RBP4/SDC2/APOB/APOE
REACTOME_SUMOYLATION	156	0.365884	1.6019	0.00129159	0.0251706	0.0210027	4820	tags=33%, list=24%, signal=25%	SUMO1/TOP2B/NSMCE2/NUP43/XRCC4/SENP1/NUP107/SMC6/STAG1/SMC3/UBA2/BRCA1/STAG2/WRN/NR4A2/NR2C1/SUZ12/HDAC2/NDC1/NUP133/NUP35/NUP93/RNF2/RANBP2/NUP37/AURKA/ING2/HNRNPK/TOPORS/NUP155/NPM1/SENP5/PIAS2/NSMCE4A/RNF168/NOP58/TPR/NUP160/SP100/PCNA/SMC5/NUP188/PIAS1/RORA/MDM2/RAD21/ZNF350/NUP205/PML/NCOA1/SEH1L/NUP54
BIOCARTA_IL12_PATHWAY	19	0.649543	1.9161	0.00130864	0.0252684	0.0210843	2908	tags=53%, list=15%, signal=45%	MAPK14/MAPK8/IFNG/JAK2/CD3E/IL18/STAT4/CD3G/MAP2K6/IL18R1
REACTOME_HDR_THROUGH_SINGLE_STRAND_ANNEALING_SSA	33	0.541365	1.81583	0.00132773	0.0252684	0.0210843	4564	tags=48%, list=23%, signal=37%	RAD17/BRCA1/WRN/NBN/RAD1/ATR/RAD50/HUS1/RFC3/TOPBP1/DNA2/RFC2/RBBP8/RMI1/RPA3/TOP3A
REACTOME_COSTIMULATION_BY_THE_CD28_FAMILY	61	0.47818	1.80761	0.00132047	0.0252684	0.0210843	4189	tags=39%, list=21%, signal=31%	HLA-DRB5/HLA-DQB1/YES1/PIK3R3/PPP2R5A/AKT3/PTPN11/CD3E/CD28/CDC42/RICTOR/CD3G/LYN/PDCD1LG2/PAK3/PPP2CA/RAC1/PIK3CA/PAK2/PIK3R1/PAK1/HLA-DPA1/CD274/PPP2CB
KEGG_PANCREATIC_CANCER	68	0.465079	1.79277	0.00133983	0.0253011	0.0211116	3717	tags=34%, list=19%, signal=28%	MAPK9/RB1/RALA/KRAS/MAPK8/PIK3R3/CHUK/AKT3/PIK3CB/RALB/CDK6/ARHGEF6/MAPK10/CDC42/PIK3CG/TGFBR2/RALBP1/RAC1/PIK3CA/SMAD2/PIK3R1/BCL2L1/SMAD4
REACTOME_ER_TO_GOLGI_ANTEROGRADE_TRANSPORT	136	0.380285	1.63536	0.00136542	0.0255858	0.0213491	4420	tags=37%, list=22%, signal=29%	TRAPPC6B/SCFD1/DCTN6/F8/COG3/CAPZA2/SAR1B/LMAN1/RAB1A/DYNC1I2/CNIH1/YKT6/GOSR1/COPZ1/NAPG/ARF4/ACTR10/USO1/COG2/PPP6C/SEC24D/COG5/COPB1/SEC23IP/BET1/NAPB/TUBB1/DYNC1LI2/STX17/COG6/DCTN4/MIA3/ANKRD28/COPA/CD59/ARFGAP3/TRAPPC2/COPB2/TMED2/SEC23A/SEC31A/SPTA1/TFG/DCTN5/TMED9/LMAN2L/SEC22C/ARF3/KDELR1/SEC24C
REACTOME_TRNA_MODIFICATION_IN_THE_NUCLEUS_AND_CYTOSOL	39	0.538079	1.8723	0.00143072	0.0264033	0.0220313	5577	tags=56%, list=28%, signal=41%	NSUN6/TRMT11/PUS3/CDKAL1/TRMT12/TRMT10A/PUS7/TRMT13/TRDMT1/TPRKB/TRIT1/TRMT5/ADAT1/LCMT2/ALKBH8/THADA/TYW3/TYW1/METTL1/TP53RK/TYW5/FTSJ1
REACTOME_GENE_SILENCING_BY_RNA	69	0.449847	1.73039	0.00142489	0.0264033	0.0220313	3888	tags=33%, list=20%, signal=27%	POLR2K/NUP43/NUP107/HSP90AA1/IPO8/MYBL1/NDC1/NUP133/HENMT1/NUP35/TSN/POLR2D/NUP93/PRKRA/RANBP2/NUP37/NUP155/TPR/AGO1/NUP160/RAN/AGO3/NUP188
KEGG_REGULATION_OF_AUTOPHAGY	26	0.599088	1.90269	0.00153556	0.0281251	0.0234679	4273	tags=62%, list=21%, signal=48%	ATG4A/GABARAP/ATG4C/PRKAA1/IFNG/ATG5/PIK3C3/IFNA16/PIK3R4/PRKAA2/ATG12/IFNA8/BECN1/ATG7/ATG3/ULK2
REACTOME_DNA_DOUBLE_STRAND_BREAK_REPAIR	117	0.394396	1.65972	0.00157238	0.0285844	0.0238512	5039	tags=37%, list=25%, signal=28%	RAD17/SUMO1/POLK/XRCC4/EYA4/PPP4R2/MAPK8/POLE2/BRCA1/GEN1/WRN/NBN/KPNA2/RAD1/PALB2/ATR/RAD50/BRCC3/PARP2/LIG4/EYA3/HUS1/RFC3/RFC1/TIPIN/XRCC5/RNF168/UIMC1/PCNA/TOPBP1/DNA2/RFC2/RBBP8/RMI1/RAD51C/RPA3/TOP3A/TDP2/UBC/POLD3/UBE2N/ERCC4/PAXIP1
REACTOME_ACTIVATION_OF_ATR_IN_RESPONSE_TO_REPLICATION_STRESS	35	0.557268	1.8847	0.00163294	0.0294655	0.0245864	4388	tags=49%, list=22%, signal=38%	RAD17/ORC5/ORC4/MCM8/ORC3/RAD1/ATR/ORC1/CDC7/HUS1/RFC3/MCM6/MCM7/ORC2/CDC6/RFC2/RPA3
WP_HEPATOCYTE_GROWTH_FACTOR_RECEPTOR_SIGNALING	33	0.535994	1.79782	0.00168464	0.0301749	0.0251784	4301	tags=42%, list=22%, signal=33%	RAP1A/RAP1B/MET/MAPK8/RASA1/SOS1/PTPN11/ITGB1/PIK3CA/FOS/PAK1/HGF/JUN/MAPK3
REACTOME_SYNTHESIS_OF_PIPS_AT_THE_PLASMA_MEMBRANE	49	0.509081	1.83905	0.00170984	0.0304027	0.0253684	3688	tags=43%, list=19%, signal=35%	PLEKHA3/MTM1/PIK3R3/RAB14/PIK3CB/SYNJ1/PLEKHA1/PLEKHA2/RAB5A/MTMR6/PIK3C2A/PIK3CG/PTPN13/PIP5K1A/PLEKHA5/MTMR9/PIK3CA/MTMR1/BMX/PIK3R1/MTMR2
REACTOME_FC_EPSILON_RECEPTOR_FCERI_SIGNALING	125	0.388156	1.64734	0.00174201	0.0307504	0.0256585	4435	tags=42%, list=22%, signal=33%	MAPK9/KRAS/MAPK8/PSMD12/PSMA1/ITK/PPP3CB/CHUK/UBE2D1/PSMD1/TXK/MS4A2/SOS1/PIK3CB/PSMC6/MAP2K4/PSMA3/SKP1/PSME4/TAB2/PSMD5/MAPK10/PPP3R1/TAB3/PSMA4/PRKCQ/PSMA8/LYN/PSMA2/MALT1/VAV3/RAC1/PSMC2/PIK3CA/PAK2/PSMD14/LCP2/FOS/PIK3R1/PAK1/PSMD6/PSMD10/NRAS/MAP3K7/TRAF6/FBXW11/JUN/PSMD7/MAPK3/RASGRP1/PSMA5/PSMD2
REACTOME_SYNTHESIS_OF_DNA	113	0.398847	1.67131	0.00182711	0.0320205	0.0267183	4930	tags=42%, list=25%, signal=32%	ANAPC4/ORC5/PSMD12/PSMA1/POLE2/ANAPC10/UBE2D1/PSMD1/ORC4/MCM8/ORC3/PSMC6/PSMA3/SKP1/PSME4/PSMD5/PSMA4/ORC1/PSMA8/RFC3/PSMA2/RFC1/MCM6/CDC27/CDC16/ANAPC5/PSMC2/PSMD14/PSMD6/PSMD10/MCM7/ORC2/CDC23/POLA1/CDC6/PCNA/DNA2/RFC2/POLA2/PSMD7/CDT1/PSMA5/RPA3/PSMD2/UBC/CDC26/POLD3/MCM3
BIOCARTA_FAS_PATHWAY	30	0.561135	1.84654	0.00188421	0.0323235	0.0269711	4498	tags=53%, list=23%, signal=41%	RB1/FAS/MAPK8/RIPK2/CASP10/MAP2K4/ARHGDIB/PTPN13/CASP3/PAK2/CASP8/PAK1/MAP3K7/DFFA/JUN/CFLAR
PID_CDC42_PATHWAY	65	0.44894	1.71326	0.00185919	0.0323235	0.0269711	4572	tags=43%, list=23%, signal=33%	MAPK9/ACTR3/YES1/MAPK14/MAPK8/ARPC3/APC/DLG1/ACTR2/ARPC2/MAP2K4/ARHGEF6/CDC42/MAP2K6/RAC1/PIK3CA/PAK2/PIK3R1/PAK1/CTNNB1/CDC42BPA/EPS8/PLD1/JUN/ATF2/MAPK3/GSK3B/ENAH
REACTOME_SWITCHING_OF_ORIGINS_TO_A_POST_REPLICATIVE_STATE	85	0.412945	1.65813	0.00188272	0.0323235	0.0269711	4435	tags=41%, list=22%, signal=32%	ANAPC4/ORC5/PSMD12/PSMA1/ANAPC10/UBE2D1/PSMD1/ORC4/MCM8/ORC3/PSMC6/PSMA3/SKP1/PSME4/PSMD5/PSMA4/ORC1/PSMA8/PSMA2/MCM6/CDC27/CDC16/ANAPC5/PSMC2/PSMD14/PSMD6/PSMD10/MCM7/ORC2/CDC23/CDC6/PSMD7/CDT1/PSMA5/PSMD2
REACTOME_DNA_REPLICATION_PRE_INITIATION	92	0.415495	1.69064	0.00190666	0.0324799	0.0271017	4435	tags=41%, list=22%, signal=32%	ANAPC4/ORC5/PSMD12/PSMA1/POLE2/ANAPC10/UBE2D1/PSMD1/ORC4/MCM8/ORC3/KPNA1/PSMC6/PSMA3/PSMD5/PSMA4/ORC1/CDC7/PSMA2/MCM6/CDC27/CDC16/ANAPC5/PSMC2/PSMD14/PSMD6/PSMD10/MCM7/ORC2/CDC23/POLA1/CDC6/POLA2/PSMD7/CDT1/PSMA5/RPA3/PSMD2
REACTOME_RAC3_GTPASE_CYCLE	85	0.411367	1.6518	0.00196284	0.0330068	0.0275413	3983	tags=36%, list=20%, signal=29%	FERMT2/NCKAP1/LMAN1/SNAP23/MPP7/ABI1/TAOK3/YKT6/DSG2/ARHGDIB/DOCK10/TFRC/VRK2/CDC42/LEMD3/SWAP70/LBR/GIT2/ITGB1/BAIAP2L1/WASF1/ARHGAP21/PGRMC2/CAV1/RAB7A/PAK2/PIK3R1/PAK1/TMPO/ARHGAP5/ARHGAP42
REACTOME_PROGRAMMED_CELL_DEATH	184	0.347005	1.55269	0.00196469	0.0330068	0.0275413	4498	tags=38%, list=23%, signal=30%	ROCK1/CASP1/FAS/HSP90AA1/CYCS/BIRC2/MAPK8/PSMD12/PSMA1/CASP4/AKT3/UACA/APC/PSMD1/APIP/KPNA1/PSMC6/DSG2/PPP3CC/PSMA3/PSME4/PSMD5/PPP3R1/TFDP2/IL18/PSMA4/PRKCQ/OPA1/PSMA8/CHMP2B/NMT1/APAF1/CHMP7/IL1B/GZMB/PSMA2/APPL1/RIPK1/PMAIP1/YWHAH/DIABLO/CASP3/BIRC3/TNFRSF10A/TNFSF10/PSMC2/LY96/TLR4/PDCD6IP/PAK2/PSMD14/BMX/CASP8/PSMD6/PSMD10/BCL2L1/SDCBP/CTNNB1/DSG1/DFFA/ARHGAP10/CARD8/YWHAB/PSMD7/MAPK3/PSMA5/…
REACTOME_SUMOYLATION_OF_RNA_BINDING_PROTEINS	38	0.531627	1.84383	0.00200729	0.0334632	0.0279221	5126	tags=55%, list=26%, signal=41%	SUMO1/NUP43/NUP107/NDC1/NUP133/NUP35/NUP93/RNF2/RANBP2/NUP37/HNRNPK/NUP155/NOP58/TPR/NUP160/NUP188/NUP205/SEH1L/NUP54/PHC3/NUP153
REACTOME_VISUAL_PHOTOTRANSDUCTION	91	-0.361792	-1.661	0.00201933	0.0334632	0.0279221	4341	tags=35%, list=22%, signal=28%	PPEF1/TTR/GPC1/PDE6G/GUCA1C/GUCA1A/LPL/RDH10/GRK1/SAG/PDE6B/CNGB1/RBP1/AGRN/HSPG2/PRKCA/RDH8/MYO7A/RDH16/LRP1/BCO2/GPC2/GPC6/GPIHBP1/DHRS3/SDR9C7/RPE65/LDLR/RBP4/SDC2/APOB/APOE
REACTOME_DEFECTIVE_GALNT3_CAUSES_HFTC	13	-0.693009	-1.96632	0.00208745	0.0343583	0.0286691	4771	tags=62%, list=24%, signal=47%	MUC12/MUC4/MUC16/MUC15/MUC13/MUC1/MUC6/MUC21
WP_CLOCKCONTROLLED_AUTOPHAGY_IN_BONE_METABOLISM	79	0.418685	1.65371	0.00215112	0.0351687	0.0293452	4771	tags=41%, list=24%, signal=31%	SEMA3A/CLOCK/ARNTL/RB1CC1/NR1D2/EFNB2/ATG4C/SMAD5/BMP4/ATG5/PIK3C3/JAK2/ATG10/PRKAA2/LAMP2/LEP/ATG12/BECN1/ATG13/BMPR2/SERPINF1/SMAD4/TNFRSF11B/TRAF6/ATG7/ATG3/BMP6/HMGB1/BHLHE41/BHLHE40/SMAD1/CRY1
REACTOME_REGULATION_OF_PLK1_ACTIVITY_AT_G2_M_TRANSITION	79	0.418153	1.65161	0.00217818	0.0353737	0.0295163	4733	tags=43%, list=24%, signal=33%	NEDD1/HSP90AA1/CCP110/CEP290/CEP41/DYNC1I2/OFD1/HAUS6/HAUS1/PPP1R12A/RAB8A/SKP1/AKAP9/CCNB2/CCNB1/PRKAR2B/BORA/CEP192/CNTRL/AURKA/CEP135/CEP78/CEP63/PAFAH1B1/CKAP5/CDK5RAP2/FBXW11/MAPRE1/CEP76/ALMS1/CEP57/HAUS5/CLASP1/UBC
KEGG_RETINOL_METABOLISM	38	-0.479513	-1.82636	0.00220385	0.0355535	0.0296663	3898	tags=42%, list=20%, signal=34%	CYP3A5/PNPLA4/DGAT1/RDH10/ADH4/CYP1A2/RDH8/UGT2B17/UGT2B4/DGAT2/RDH16/UGT2B28/DHRS3/RPE65/ADH7/CYP1A1
REACTOME_RAB_REGULATION_OF_TRAFFICKING	110	0.395419	1.65543	0.00224558	0.0359884	0.0300292	3226	tags=28%, list=16%, signal=24%	TRAPPC6B/RAB21/RAB18/RAB27A/TBC1D15/RAB11A/DENND4A/DENND6A/AKT3/GABARAP/RAB1A/RAB14/CHML/TRAPPC13/RAB8A/RAB12/RAB5A/TRAPPC8/DENND1B/RAB31/RAB8B/CHM/ALS2/DENND4C/RAB10/RAB3GAP1/RABGAP1/ANKRD27/RAB7A/TRAPPC2/RABEP1
REACTOME_DNA_REPLICATION	120	0.39014	1.6514	0.00230654	0.0367238	0.0306428	4435	tags=38%, list=22%, signal=30%	ANAPC4/ORC5/PSMD12/PSMA1/POLE2/ANAPC10/UBE2D1/PSMD1/ORC4/MCM8/ORC3/KPNA1/PSMC6/PSMA3/SKP1/PSME4/PSMD5/PSMA4/ORC1/CDC7/PSMA8/RFC3/PSMA2/RFC1/MCM6/CDC27/CDC16/ANAPC5/PSMC2/PSMD14/PSMD6/PSMD10/MCM7/ORC2/CDC23/POLA1/CDC6/PCNA/DNA2/RFC2/POLA2/PSMD7/CDT1/PSMA5/RPA3/PSMD2
REACTOME_CELL_JUNCTION_ORGANIZATION	80	-0.373314	-1.67538	0.00233445	0.0369268	0.0308122	3117	tags=35%, list=16%, signal=30%	CLDN23/CLDN3/CDH4/PARVB/ACTN1/CLDN1/SDK2/SDK1/PXN/COL17A1/CLDN10/PARD6B/CADM1/CLDN5/CLDN9/CLDN4/CLDN18/CRB3/TESK1/CDH1/CLDN15/CLDN20/PARD6A/CDH17/CLDN7/CLDN11/CDH9/FLNC
REACTOME_RHOBTB1_GTPASE_CYCLE	21	0.619752	1.87088	0.00247636	0.0386694	0.0322662	5195	tags=67%, list=26%, signal=49%	COPS2/ROCK1/ROCK2/TXNL1/COPS4/RBBP6/CUL3/RNF20/MYO6/STK38/PDE5A/CCT2/RHOBTB1/SRRM1
REACTOME_CREATION_OF_C4_AND_C2_ACTIVATORS	16	-0.623215	-1.86735	0.00246708	0.0386694	0.0322662	6219	tags=81%, list=31%, signal=56%	C1QA/IGKV5-2/MBL2/FCN1/MASP1/IGLV6-57/COLEC11/COLEC10/C1QC/C1QB/CRP/FCN2/IGKV2D-40
KEGG_BASAL_TRANSCRIPTION_FACTORS	29	0.565987	1.85069	0.00250732	0.0389034	0.0324615	4123	tags=52%, list=21%, signal=41%	GTF2H3/TAF13/TAF11/TAF4B/GTF2H1/GTF2A2/GTF2E1/GTF2B/TBP/TAF2/GTF2A1/TAF12/GTF2I/TBPL1/TAF7
REACTOME_SIGNALING_BY_PDGFR_IN_DISEASE	18	0.642387	1.85642	0.00257294	0.0395315	0.0329856	3712	tags=61%, list=19%, signal=50%	KRAS/SOS1/PIK3CB/WDR48/FIP1L1/BIN2/STRN/GOLGA4/PIK3CA/PIK3R1/NRAS
REACTOME_APC_C_MEDIATED_DEGRADATION_OF_CELL_CYCLE_PROTEINS	81	0.414644	1.6458	0.00258026	0.0395315	0.0329856	3696	tags=36%, list=19%, signal=29%	ANAPC4/RB1/PSMD12/PSMA1/ANAPC10/UBE2D1/PSMD1/PSMC6/PSMA3/SKP1/FBXO5/PSME4/PSMD5/CCNB1/PSMA4/MAD2L1/PSMA8/AURKA/PSMA2/CDC27/CDC16/ANAPC5/CDC14A/PSMC2/PSMD14/BUB3/PSMD6/PSMD10/CDC23
REACTOME_TRANSCRIPTIONAL_REGULATION_BY_SMALL_RNAS	41	0.509018	1.7983	0.00269827	0.0408261	0.0340658	4820	tags=49%, list=24%, signal=37%	POLR2K/NUP43/NUP107/IPO8/NDC1/NUP133/NUP35/POLR2D/NUP93/RANBP2/NUP37/NUP155/TPR/AGO1/NUP160/RAN/NUP188/NUP205/SEH1L/NUP54
WP_CYTOSOLIC_DNASENSING_PATHWAY	60	0.46066	1.7347	0.00269758	0.0408261	0.0340658	3391	tags=37%, list=17%, signal=31%	CXCL10/IL33/POLR2K/TBK1/CASP1/CCL5/CHUK/ATG5/CASP10/CYLD/IFNA16/CCL4/RNF125/IL18/POLR1D/ATG12/IL1B/IFNA8/RIPK1/POLR3F/DDX58/CASP8
REACTOME_INITIAL_TRIGGERING_OF_COMPLEMENT	22	-0.573741	-1.89182	0.00271527	0.0408296	0.0340688	6219	tags=68%, list=31%, signal=47%	C1QA/IGKV5-2/MBL2/FCN1/MASP1/IGLV6-57/COLEC11/COLEC10/C1QC/C1QB/C2/CRP/CFD/FCN2/IGKV2D-40
WP_HOSTPATHOGEN_INTERACTION_OF_HUMAN_CORONAVIRUSES_AUTOPHAGY	19	0.623445	1.83911	0.00281264	0.0419648	0.035016	4273	tags=63%, list=21%, signal=50%	ATG4A/RB1CC1/ATG5/PIK3C3/ATG10/PIK3R4/ATG12/BECN1/ATG13/ATG7/ATG3/ULK2
PID_FAK_PATHWAY	58	0.4717	1.76809	0.00282522	0.0419648	0.035016	4288	tags=40%, list=22%, signal=31%	MAPK9/RAP1A/RAP1B/YES1/MAPK8/RASA1/ROCK2/SOS1/MAP2K4/NCK1/ELMO1/GIT2/ITGB1/ARHGEF28/RAC1/PIK3CA/KLF8/BMX/PIK3R1/PAK1/JUN/ETS1/ITGAV
REACTOME_NCAM1_INTERACTIONS	42	-0.4506	-1.72529	0.00293033	0.0432623	0.0360986	5600	tags=55%, list=28%, signal=39%	COL6A5/COL4A4/PRNP/CACNA1D/COL5A1/COL6A2/PSPN/GFRA4/NCAN/COL9A2/COL4A1/NCAM1/CACNB4/CACNB1/COL6A1/AGRN/NRTN/COL9A1/COL4A2/ST8SIA2/COL5A3/COL9A3/COL6A3
REACTOME_REGULATION_OF_GLUCOKINASE_BY_GLUCOKINASE_REGULATORY_PROTEIN	27	0.582804	1.85975	0.00297818	0.0433075	0.0361363	5126	tags=59%, list=26%, signal=44%	NUP43/NUP107/NDC1/NUP133/NUP35/NUP93/RANBP2/NUP37/NUP155/TPR/NUP160/NUP188/NUP205/SEH1L/NUP54/NUP153
PID_MYC_ACTIV_PATHWAY	71	0.422568	1.63303	0.00296617	0.0433075	0.0361363	4534	tags=41%, list=23%, signal=32%	PDCD10/MYCT1/HSP90AA1/TAF4B/ID2/NBN/CCND2/DDX18/IREB2/EIF2S1/CCNB1/TFRC/GPAM/HSPA4/ACTL6A/LDHA/PMAIP1/NPM1/PTMA/TAF12/NCL/PRDX3/SUPT3H/SMAD4/SNAI1/LIN28B/SERPINI1/BCAT1/SUPT7L
REACTOME_SARS_COV_2_INFECTION	238	0.322357	1.49232	0.00298672	0.0433075	0.0361363	3515	tags=30%, list=18%, signal=25%	SUMO1/RB1/TBK1/NUP43/MGAT4A/NUP107/HSP90AA1/PARP9/GALNT1/SAR1B/TLR1/SNRPD1/CHUK/AKT3/RPS4Y1/ZCRB1/CANX/RIPK2/IFIH1/IFNAR1/PTPN11/SNRPG/SIKE1/PIK3C3/KPNA2/RPS27L/NDC1/NUP133/MGAT2/GEMIN2/IFNA16/TAB2/PARP8/NUP35/VPS41/ATG14/IFNAR2/SRPK1/RPS24/MAGT1/PIK3R4/NUP93/TAB3/SEC24D/VPS45/RANBP2/NUP37/GOLGA7/CHMP2B/ZDHHC2/CHMP7/DDX20/RPS23/IFNA8/RPS10/YWHAH/NUP155/MAN2A1/BECN1/CAV1/TUSC3/G3BP1/ST6GALNAC2/DDX…
WP_PLATELETMEDIATED_INTERACTIONS_WITH_VASCULAR_AND_CIRCULATING_CELLS	17	0.654053	1.86594	0.00302456	0.0433402	0.0361636	3326	tags=41%, list=17%, signal=34%	CCL5/VCAM1/SELP/SELE/CCL2/IL1B/TLR4
REACTOME_INTERFERON_GAMMA_SIGNALING	73	0.429408	1.67085	0.00301709	0.0433402	0.0361636	3019	tags=27%, list=15%, signal=23%	HLA-DRB5/HLA-DQB1/SUMO1/GBP5/GBP2/VCAM1/GBP4/MID1/PTPN11/IFNG/JAK2/GBP3/GBP7/IFNGR1/TRIM21/TRIM22/TRIM38/OAS2/TRIM2/SMAD7
WP_CANONICAL_AND_NONCANONICAL_TGFB_SIGNALING	16	0.661709	1.84335	0.00319288	0.0451215	0.03765	3717	tags=50%, list=19%, signal=41%	MAPK9/LOX/MAPK14/MAPK8/TGFBR2/SMAD2/BMPR2/SMAD4
REACTOME_HIV_TRANSCRIPTION_INITIATION	42	0.487444	1.72483	0.00320444	0.0451215	0.03765	3138	tags=36%, list=16%, signal=30%	POLR2K/GTF2H3/TAF13/TAF11/TAF4B/GTF2H1/GTF2A2/POLR2D/GTF2E1/GTF2B/TBP/TAF2/GTF2H5/GTF2A1/TAF12
REACTOME_NUCLEOTIDE_BINDING_DOMAIN_LEUCINE_RICH_REPEAT_CONTAINING_RECEPTOR_NLR_SIGNALING_PATHWAYS	51	0.467423	1.70641	0.00319954	0.0451215	0.03765	3876	tags=37%, list=19%, signal=30%	SUGT1/CASP1/BIRC2/MAPK14/CASP4/CHUK/TXN/RIPK2/NLRC4/CYLD/TAB2/TAB3/MAP2K6/APP/BIRC3/CASP8/BCL2L1/MAP3K7/TRAF6
REACTOME_INTRA_GOLGI_TRAFFIC	39	0.51729	1.79997	0.00330673	0.0462943	0.0386286	3327	tags=38%, list=17%, signal=32%	TRIP11/COG3/YKT6/RAB30/GOSR1/GOLGA5/NAPG/GOLIM4/COG2/COG5/VPS45/NAPB/COG6/MAN2A1/CYTH1
REACTOME_AFLATOXIN_ACTIVATION_AND_DETOXIFICATION	16	-0.614609	-1.84157	0.00338403	0.046582	0.0388686	5990	tags=75%, list=30%, signal=52%	MGST2/DPEP3/CYP3A4/GGT6/ACY3/CYP3A5/AKR7L/DPEP1/CYP1A2/GGT7/MGST3/AKR7A3
REACTOME_RHOBTB_GTPASE_CYCLE	30	0.548027	1.8034	0.00336957	0.046582	0.0388686	5216	tags=57%, list=26%, signal=42%	COPS2/ROCK1/HSP90AA1/ROCK2/TXNL1/COPS4/RBBP6/CUL3/CCT6A/RNF20/MYO6/STK38/PDE5A/CCT2/RHOBTB1/SRRM1/MSI2
REACTOME_RAB_GERANYLGERANYLATION	58	0.468179	1.75489	0.00338465	0.046582	0.0388686	3106	tags=33%, list=16%, signal=28%	RAB21/RAB18/RAB27A/RAB11A/RAB1A/RAB14/CHML/RAB2A/RAB8A/RAB30/RAB12/RAB5A/RAB23/RAB31/RAB8B/CHM/RAB10/RAB7A/RAB43
REACTOME_NONHOMOLOGOUS_END_JOINING_NHEJ	26	0.569897	1.80997	0.0035657	0.0487981	0.0407178	5039	tags=46%, list=25%, signal=35%	XRCC4/BRCA1/NBN/RAD50/BRCC3/LIG4/XRCC5/RNF168/UIMC1/TDP2/UBE2N/PAXIP1
WP_MET_IN_TYPE_1_PAPILLARY_RENAL_CELL_CARCINOMA	54	0.467177	1.72316	0.00363589	0.0494806	0.0412873	4301	tags=46%, list=22%, signal=36%	RAP1A/RAP1B/MET/KRAS/MAPK8/PIK3R3/AKT3/SOS1/PTPN11/PIK3CB/CDC42/SOS2/STRN/PAK3/RAC1/PIK3CA/PAK2/PIK3R1/PAK1/NRAS/C8orf34/HGF/JUN/ETS1/MAPK3
REACTOME_MITOTIC_G2_G2_M_PHASES	177	0.338971	1.50473	0.00375323	0.0507938	0.042383	4983	tags=38%, list=25%, signal=29%	RBBP4/NEDD1/HSP90AA1/NME7/CCP110/PSMD12/PSMA1/CEP290/CEP41/PSMD1/DYNC1I2/OFD1/HAUS6/HAUS1/PPP1R12A/PSMC6/RAB8A/XPO1/PSMA3/SKP1/PSME4/PSMD5/TUBGCP5/AKAP9/CCNB2/PPP2R2A/CCNB1/PRKAR2B/PSMA4/LIN54/BORA/CEP192/TUBB1/PSMA8/CNTRL/AURKA/CEP135/PSMA2/CEP78/CDC25B/CEP63/PPP2CA/PSMC2/PSMD14/PSMD6/PSMD10/PAFAH1B1/CKAP5/LIN9/PPME1/CDK5RAP2/FBXW11/MAPRE1/PPP2CB/CEP76/PSMD7/ALMS1/PSMA5/PSMD2/CEP57/HAUS5/CLASP1/…
KEGG_PROGESTERONE_MEDIATED_OOCYTE_MATURATION	81	0.408252	1.62042	0.00377412	0.0507943	0.0423834	3696	tags=33%, list=19%, signal=27%	MAPK9/ANAPC4/RPS6KA3/KRAS/HSP90AA1/MAPK14/MAPK8/PRKACB/PIK3R3/ANAPC10/AKT3/PIK3CB/CCNB2/MAPK10/CCNB1/PIK3CG/MAD2L1/CDC25B/CDC27/CDC16/ADCY2/ANAPC5/PIK3CA/PIK3R1/PDE3B/GNAI1/CDC23
REACTOME_DECTIN_2_FAMILY	23	-0.546352	-1.83272	0.00385836	0.0515821	0.0430408	4771	tags=52%, list=24%, signal=40%	MUC12/CLEC10A/MUC4/SYK/MUC16/MUC15/MUC13/CLEC6A/PLCG2/MUC1/MUC6/MUC21
WP_VITAMIN_B12_METABOLISM	45	-0.453945	-1.76369	0.00387501	0.0515821	0.0430408	1201	tags=16%, list=6%, signal=15%	CRP/INSR/LDLR/APOB/APOE/SAA2/SAA1
REACTOME_MAPK_TARGETS_NUCLEAR_EVENTS_MEDIATED_BY_MAP_KINASES	31	0.558229	1.85501	0.00392173	0.0519203	0.043323	4301	tags=45%, list=22%, signal=35%	MAPK9/RPS6KA3/MAPK14/MAPK8/RPS6KA5/ATF1/MAPK10/CREB1/PPP2CA/FOS/JUN/PPP2CB/ATF2/MAPK3
REACTOME_METALLOTHIONEINS_BIND_METALS	11	-0.692066	-1.85888	0.00397476	0.0523379	0.0436714	3847	tags=82%, list=19%, signal=66%	MT2A/MT1B/MT1A/MT1G/MT1F/MT1H/MT1M/MT1X/MT1E
REACTOME_HDR_THROUGH_HOMOLOGOUS_RECOMBINATION_HRR	58	0.464752	1.74204	0.00400003	0.0523875	0.0437128	4913	tags=43%, list=25%, signal=33%	RAD17/POLK/POLE2/BRCA1/GEN1/WRN/NBN/RAD1/PALB2/ATR/RAD50/HUS1/RFC3/RFC1/PCNA/TOPBP1/DNA2/RFC2/RBBP8/RMI1/RAD51C/RPA3/TOP3A/UBC/POLD3
REACTOME_ENERGY_DEPENDENT_REGULATION_OF_MTOR_BY_LKB1_AMPK	28	0.54119	1.75665	0.00406627	0.0527551	0.0440196	3127	tags=46%, list=16%, signal=39%	RHEB/CAB39L/SLC38A9/PRKAA1/CAB39/PRKAG2/LAMTOR3/PRKAG1/RRAGD/PRKAA2/RRAGA/PPM1A/PRKAB2
REACTOME_SUMOYLATION_OF_CHROMATIN_ORGANIZATION_PROTEINS	48	0.482411	1.74733	0.00409307	0.0527551	0.0440196	5126	tags=48%, list=26%, signal=36%	SUMO1/NUP43/NUP107/SUZ12/HDAC2/NDC1/NUP133/NUP35/NUP93/RNF2/RANBP2/NUP37/NUP155/PIAS2/TPR/NUP160/NUP188/PIAS1/NUP205/SEH1L/NUP54/PHC3/NUP153
WP_SELENIUM_MICRONUTRIENT_NETWORK	68	-0.389346	-1.67855	0.00407296	0.0527551	0.0440196	2404	tags=19%, list=12%, signal=17%	MSRB1/GPX4/ABCA1/SAA3P/PRDX5/CRP/INSR/LDLR/GPX3/GPX1/APOB/SAA2/SAA1
WP_AUTOPHAGY	30	0.541234	1.78105	0.00414485	0.0528631	0.0441097	4168	tags=50%, list=21%, signal=40%	RB1CC1/PRKAA1/ATG5/PIK3C3/PRKAG2/ATG14/PIK3R4/PRKAG1/PRKAA2/ATG12/BECN1/PRKAB2/ATG13/ATG7/ATG3
REACTOME_NONSENSE_MEDIATED_DECAY_NMD	76	-0.373597	-1.66648	0.00412822	0.0528631	0.0441097	1073	tags=24%, list=5%, signal=22%	RPL27/RPL10A/RPL32/RPL29/RPS9/UBA52/RPL10L/RPLP1/RPS16/RPS5/RPL35/RPS17/RPS25/RPS19/RPL8/RPL38/RPS28/RPS21
REACTOME_PHASE_0_RAPID_DEPOLARISATION	31	-0.515199	-1.87107	0.00431103	0.0530387	0.0442563	3493	tags=39%, list=18%, signal=32%	SCN2B/CACNB1/CACNG7/SCN4B/SCN3B/SCN1A/RANGRF/SCN1B/CACNG6/CAMK2B/SCN7A/CACNG4
REACTOME_CARGO_TRAFFICKING_TO_THE_PERICILIARY_MEMBRANE	46	0.480445	1.73906	0.00429033	0.0530387	0.0442563	5091	tags=52%, list=26%, signal=39%	EXOC6/ARL6/BBS10/RAB11A/BBS5/EXOC2/ARL13B/RP2/RAB8A/ARF4/BBS4/EXOC5/LZTFL1/BBS9/BBS7/MKKS/EXOC1/EXOC8/CCT2/BBS12/INPP5E/EXOC4/UNC119B/TTC8
PID_RAC1_PATHWAY	50	0.465159	1.69135	0.00423179	0.0530387	0.0442563	4255	tags=40%, list=21%, signal=32%	MAPK9/ACTR3/MAPK14/MAPK8/ARPC3/NCKAP1/ABI1/ACTR2/ARPC2/MAP2K4/PIP5K1A/MAP2K6/WASF1/RAC1/PAK2/PAK1/CTNNB1/ARHGAP5/JUN/ATF2
REACTOME_COPII_MEDIATED_VESICLE_TRANSPORT	62	0.437077	1.65464	0.00426044	0.0530387	0.0442563	3620	tags=37%, list=18%, signal=30%	TRAPPC6B/SCFD1/F8/SAR1B/LMAN1/RAB1A/CNIH1/YKT6/NAPG/USO1/PPP6C/SEC24D/SEC23IP/BET1/NAPB/STX17/ANKRD28/CD59/TRAPPC2/TMED2/SEC23A/SEC31A/TFG
REACTOME_HOMOLOGY_DIRECTED_REPAIR	89	0.400756	1.62702	0.00430828	0.0530387	0.0442563	5032	tags=37%, list=25%, signal=28%	RAD17/POLK/PPP4R2/POLE2/BRCA1/GEN1/WRN/NBN/RAD1/PALB2/ATR/RAD50/BRCC3/PARP2/HUS1/RFC3/RFC1/TIPIN/RNF168/UIMC1/PCNA/TOPBP1/DNA2/RFC2/RBBP8/RMI1/RAD51C/RPA3/TOP3A/UBC/POLD3/UBE2N/ERCC4
WP_EGFEGFR_SIGNALING_PATHWAY	158	0.355618	1.5585	0.00425606	0.0530387	0.0442563	3502	tags=27%, list=18%, signal=22%	MAPK9/RAP1A/RPS6KA3/RALA/ROCK1/KRAS/PTPN12/MAPK14/MAPK8/RASA1/MAP2K5/USP8/ABI1/SOS1/PTPN11/NCOA3/SYNJ1/PLSCR1/JAK2/RPS6KA5/RALB/EPS15/NEDD4/NCK1/ATF1/RAB5A/STAM2/CDC42/RICTOR/SOS2/RALBP1/CREB1/AURKA/STAM/VAV3/CAV1/CAV2/RAC1/MAP3K2/FOS/PIK3R1/PAK1
REACTOME_CELLULAR_RESPONSE_TO_STARVATION	112	-0.328238	-1.55635	0.00425958	0.0530387	0.0442563	3293	tags=32%, list=17%, signal=27%	ATP6V1B1/RPL34/RPS3/FNIP2/RPL35A/TCIRG1/WDR24/ATP6V0D2/RPL3L/RPL18A/TRIB3/RPS6/ATP6V0C/NPRL3/RPL37A/RPL27/RPL10A/RPL32/ATP6V1G1/RPL29/LAMTOR4/LAMTOR1/RPS9/UBA52/RPL10L/RPLP1/RPS16/RPS5/RPL35/RPS17/RPS25/RPS19/RPL8/RPL38/RPS28/RPS21
REACTOME_DEPOSITION_OF_NEW_CENPA_CONTAINING_NUCLEOSOMES_AT_THE_CENTROMERE	24	0.580111	1.79973	0.0043553	0.0533141	0.044486	3072	tags=46%, list=15%, signal=39%	RBBP4/ITGB3BP/CENPN/CENPC/CENPU/CENPK/CENPL/CENPI/NPM1/MIS18BP1/OIP5
REACTOME_RNA_POLYMERASE_I_TRANSCRIPTION	41	0.497513	1.75765	0.00446783	0.0544181	0.0454072	2805	tags=34%, list=14%, signal=29%	RBBP4/POLR2K/GTF2H3/KAT2B/TTF1/HDAC2/GTF2H1/TAF1B/MTA3/POLR1B/TBP/POLR1D/MBD2/GTF2H5
REACTOME_SYNAPTIC_ADHESION_LIKE_MOLECULES	21	-0.566545	-1.84207	0.00459521	0.0554155	0.0462394	4982	tags=76%, list=25%, signal=57%	GRIN2A/FLOT1/GRIN1/LRFN3/PTPRD/FLOT2/PTPRS/DLG3/LRFN4/GRIA1/GRIN2D/LRFN1/GRIN2C/PTPRF/GRIA4/RTN3
REACTOME_SARS_COV_2_MODULATES_HOST_TRANSLATION_MACHINERY	33	-0.473043	-1.74536	0.00458265	0.0554155	0.0462394	583	tags=27%, list=3%, signal=27%	RPS9/RPS16/RPS5/RPS17/RPS25/RPS19/SNRPD2/RPS28/RPS21
REACTOME_NEDDYLATION	221	0.32323	1.48585	0.00465325	0.055839	0.0465928	4511	tags=33%, list=23%, signal=26%	COPS2/DCUN1D4/UBA3/NAE1/DCUN1D1/CUL2/COPS8/COMMD10/PSMD12/KLHL5/PSMA1/FBXL3/UBE2D1/FBXL4/PSMD1/DCUN1D5/SOCS6/COPS4/PSMC6/COMMD8/PSMA3/SKP1/DCAF17/UCHL3/PSME4/PSMD5/WSB1/FBXO4/CUL5/CUL3/KLHL2/COMMD2/HIF1A/DCAF10/PSMA4/COPS5/FBXL20/DCUN1D2/PSMA8/COPS7B/PSMA2/KLHL9/FBXW7/KLHL20/ASB8/COPS3/GAN/PSMC2/BTBD6/PUM2/PSMD14/KLHL3/KCTD6/PSMD6/PSMD10/FBXO7/COMMD7/FBXO11/WDR5/COMMD9/DCAF13/FBXW11/ASB7/DCAF4/FB…
KEGG_T_CELL_RECEPTOR_SIGNALING_PATHWAY	106	0.381173	1.58836	0.00481821	0.0575351	0.0480081	4403	tags=38%, list=22%, signal=30%	MAPK9/PTPRC/KRAS/MAPK14/ITK/PPP3CB/PIK3R3/CHUK/AKT3/DLG1/SOS1/PIK3CB/IFNG/PPP3CC/CD3E/NCK1/CD28/PPP3R1/CDC42/PIK3CG/SOS2/PRKCQ/CD3G/MALT1/VAV3/PAK3/PIK3CA/PAK2/NFAT5/LCP2/FOS/PIK3R1/PAK1/NRAS/MAP3K7/JUN/CBLB/MAPK3/RASGRP1/GSK3B
PID_TGFBR_PATHWAY	49	0.481889	1.74082	0.00491341	0.0583856	0.0487178	4189	tags=43%, list=21%, signal=34%	ZFYVE16/SKIL/SOS1/BAMBI/ZFYVE9/EIF2A/TAB2/PPP2R2A/RNF111/STRAP/TGFBR2/CAV1/PPP2CA/SMAD7/YAP1/SMAD2/CTNNB1/SMAD4/MAP3K7/WWP1/PPP2CB
REACTOME_STRIATED_MUSCLE_CONTRACTION	34	-0.466631	-1.73491	0.00494127	0.0584317	0.0487562	7439	tags=71%, list=37%, signal=44%	TNNT1/TPM2/VIM/ACTN3/DMD/ACTN2/TPM4/MYL2/TNNC1/NEB/MYH8/MYBPC3/MYH3/TNNI1/TNNC2/MYL1/MYL4/TMOD1/MYBPC2/TPM1/TNNT3/TNNT2/DES/TCAP
REACTOME_TRANSPORT_TO_THE_GOLGI_AND_SUBSEQUENT_MODIFICATION	165	0.347229	1.53467	0.00499875	0.0587776	0.0490448	4420	tags=34%, list=22%, signal=27%	TRAPPC6B/SCFD1/DCTN6/MGAT4A/F8/COG3/CAPZA2/SAR1B/LMAN1/RAB1A/DYNC1I2/CNIH1/YKT6/MANEA/GOSR1/MGAT2/COPZ1/NAPG/ARF4/ACTR10/USO1/COG2/PPP6C/SEC24D/COG5/COPB1/SEC23IP/BET1/NAPB/TUBB1/DYNC1LI2/STX17/COG6/DCTN4/MIA3/MAN2A1/ANKRD28/COPA/CD59/ARFGAP3/TRAPPC2/COPB2/TMED2/SEC23A/SEC31A/SPTA1/MGAT5/TFG/DCTN5/TMED9/LMAN2L/SEC22C/MAN1A2/ARF3/KDELR1/SEC24C
WP_INSULIN_SIGNALING	156	0.3442	1.50696	0.00501877	0.0587776	0.0490448	2352	tags=22%, list=12%, signal=19%	MAPK9/RHEB/MAP4K3/RPS6KA3/MAP4K5/MAPK6/STXBP3/MAPK14/MAPK8/PIK3R3/MAP2K5/SNAP23/SGK1/SOS1/PRKAA1/PTPN11/PIK3CB/GRB14/PIK3C3/RPS6KA5/KIF5B/MAP2K4/GYG1/MAPK10/PRKCH/PIK3R4/PIK3C2A/PIK3CG/SOS2/STXBP4/PRKAA2/SORBS1/PRKCQ/MAP2K6
REACTOME_MET_ACTIVATES_RAP1_AND_RAC1	11	0.725986	1.83477	0.00515126	0.0600405	0.0500986	168	tags=27%, list=1%, signal=27%	RAP1A/RAP1B/MET
REACTOME_RNA_POLYMERASE_I_TRANSCRIPTION_INITIATION	38	0.501511	1.73938	0.00525342	0.0606508	0.0506079	2219	tags=32%, list=11%, signal=28%	RBBP4/POLR2K/GTF2H3/KAT2B/TTF1/HDAC2/GTF2H1/TAF1B/MTA3/POLR1B/TBP/POLR1D
WP_EXERCISEINDUCED_CIRCADIAN_REGULATION	42	0.471458	1.66826	0.00524617	0.0606508	0.0506079	4884	tags=57%, list=25%, signal=43%	SUMO1/CLOCK/ARNTL/TOB1/NCKAP1/NR1D2/EIF4G2/DNAJA1/PIGF/PPP1R3C/VAPA/TAB2/UGP2/PSMA4/AZIN1/SF3A3/NCOA4/QKI/IDI1/DAZAP2/PPP2CB/ZFR/CRY1/GFRA1
PID_IL12_STAT4_PATHWAY	31	0.547472	1.81927	0.00539604	0.0614241	0.0512531	4097	tags=48%, list=21%, signal=38%	MAPK9/MAPK8/PPP3CB/IFNG/CD3E/CD28/PPP3R1/IL18/STAT4/CD3G/IL18R1/PIAS2/FOS/PRF1/JUN
PID_TRAIL_PATHWAY	27	0.567822	1.81194	0.00539604	0.0614241	0.0512531	4498	tags=59%, list=23%, signal=46%	MAPK8/PIK3R3/CHUK/PIK3CB/CASP10/MAP2K4/RIPK1/DAP3/TNFRSF10A/TNFSF10/PIK3CA/CASP8/PIK3R1/TNFRSF10D/MAPK3/CFLAR
REACTOME_TP53_REGULATES_TRANSCRIPTION_OF_DNA_REPAIR_GENES	50	0.458515	1.6672	0.00536782	0.0614241	0.0512531	4255	tags=38%, list=21%, signal=30%	POLR2K/GTF2H3/MSH2/CCNT2/BRCA1/PMS2/FANCC/GTF2H1/ATR/POLR2D/FANCI/MLH1/CCNT1/GTF2H5/NELFCD/FOS/FANCD2/JUN/ATF2
REACTOME_INSULIN_PROCESSING	23	0.578462	1.78545	0.00545172	0.0615808	0.0513839	3373	tags=48%, list=17%, signal=40%	EXOC6/RAB27A/SLC30A6/EXOC2/KIF5B/MYO5A/EXOC5/KIF5C/SLC30A7/SLC30A5/EXOC1
WP_DNA_DAMAGE_RESPONSE	59	0.447768	1.68056	0.00548565	0.0615808	0.0513839	2841	tags=34%, list=14%, signal=29%	RAD17/RB1/FAS/CYCS/RRM2B/BRCA1/TLK1/NBN/CCND2/RAD1/ATR/RAD50/CDK6/CCNB2/CCNB1/CREB1/APAF1/PMAIP1/RFC1/CASP3
REACTOME_MITOTIC_G1_PHASE_AND_G1_S_TRANSITION	140	0.352637	1.5274	0.00547781	0.0615808	0.0513839	4435	tags=36%, list=22%, signal=28%	RBBP4/RB1/ORC5/PSMD12/PSMA1/POLE2/AKT3/PSMD1/ORC4/MCM8/CCND2/JAK2/ORC3/PSMC6/PSMA3/SKP1/FBXO5/PSMD5/CDK6/PPP2R2A/CCNB1/DYRK1A/TFDP2/PSMA4/LIN54/ORC1/CDC7/LYN/PSMA2/MCM6/PPP2CA/PSMC2/RBL1/PSMD14/PSMD6/PSMD10/MCM7/ORC2/RRM2/POLA1/CDC6/PCNA/LIN9/POLA2/PPP2CB/PSMD7/CDT1/PSMA5/RPA3/PSMD2
WP_TYPE_I_INTERFERON_INDUCTION_AND_SIGNALING_DURING_SARSCOV2_INFECTION	30	0.531195	1.74801	0.0055165	0.0616431	0.0514359	3876	tags=43%, list=19%, signal=35%	TBK1/TLR3/IRAK4/EIF2AK2/IFIH1/IFNAR1/IFNAR2/OAS2/DDX58/STAT2/TLR4/TLR6/TRAF6
BIOCARTA_BLYMPHOCYTE_PATHWAY	10	0.733503	1.82092	0.00564769	0.0625354	0.0521804	2195	tags=40%, list=11%, signal=36%	HLA-DRB5/PTPRC/ITGAL/CR1
REACTOME_CELLULAR_RESPONSE_TO_HEAT_STRESS	88	0.400251	1.6205	0.00563915	0.0625354	0.0521804	4469	tags=38%, list=22%, signal=29%	NUP43/NUP107/EEF1A1/HSP90AA1/HSPH1/HSPA13/HSPA14/CRYAB/DNAJC2/NDC1/NUP133/ATR/DNAJC7/NUP35/NUP93/HSPA4/HSPB8/RANBP2/NUP37/NUP155/HSPA5/TPR/NUP160/HSBP1/NUP188/CAMK2D/HDAC6/MAPK3/RPA3/GSK3B/HSPA1L/SIRT1/NUP205
REACTOME_PROCESSING_OF_INTRONLESS_PRE_MRNAS	18	0.61432	1.77531	0.00585254	0.0645103	0.0538283	4471	tags=61%, list=22%, signal=47%	CSTF3/PAPOLA/CPSF3/PCF11/FIP1L1/NCBP1/NCBP2/CSTF1/CSTF2/CSTF2T/CPSF2
REACTOME_ACTIVATION_OF_THE_AP_1_FAMILY_OF_TRANSCRIPTION_FACTORS	10	0.731815	1.81673	0.00592152	0.0649766	0.0542174	4301	tags=80%, list=22%, signal=63%	MAPK9/MAPK14/MAPK8/MAPK10/FOS/JUN/ATF2/MAPK3
REACTOME_ACTIVATION_OF_THE_PRE_REPLICATIVE_COMPLEX	32	0.522475	1.74436	0.00596479	0.0651579	0.0543687	4388	tags=47%, list=22%, signal=37%	ORC5/POLE2/ORC4/MCM8/ORC3/ORC1/CDC7/MCM6/MCM7/ORC2/POLA1/CDC6/POLA2/CDT1/RPA3
BIOCARTA_CTLA4_PATHWAY	18	0.612774	1.77085	0.00616219	0.0669573	0.0558701	3494	tags=44%, list=18%, signal=37%	HLA-DRB5/ITK/PTPN11/CD3E/CD28/CD3G/PIK3CA/PIK3R1
REACTOME_RECRUITMENT_OF_MITOTIC_CENTROSOME_PROTEINS_AND_COMPLEXES	71	0.404988	1.56509	0.00618448	0.0669573	0.0558701	5373	tags=45%, list=27%, signal=33%	NEDD1/HSP90AA1/NME7/CCP110/CEP290/CEP41/DYNC1I2/OFD1/HAUS6/HAUS1/TUBGCP5/AKAP9/PRKAR2B/CEP192/CNTRL/CEP135/CEP78/CEP63/PAFAH1B1/CKAP5/CDK5RAP2/MAPRE1/CEP76/ALMS1/CEP57/HAUS5/CLASP1/TUBGCP3/PCM1/TUBGCP4/HAUS2/CEP152
KEGG_CARDIAC_MUSCLE_CONTRACTION	69	-0.360775	-1.5629	0.00622768	0.0671267	0.0560114	3424	tags=30%, list=17%, signal=25%	CACNB4/CACNB1/UQCR10/CACNG7/ATP1A2/SLC8A1/CACNG6/COX5B/COX7A2/COX7A1/CACNG2/SLC9A1/TPM1/CACNG4/COX6B1/UQCRC1/TNNT2/COX7C/CYC1/COX4I1/COX8A
REACTOME_PROCESSING_OF_CAPPED_INTRONLESS_PRE_MRNA	27	0.563909	1.79946	0.00634135	0.0680507	0.0567825	4471	tags=56%, list=22%, signal=43%	CSTF3/PAPOLA/CPSF3/PCF11/SNRPG/FIP1L1/NCBP1/SLBP/NCBP2/CSTF1/CSTF2/SNRPE/CSTF2T/ZNF473/CPSF2
REACTOME_NEGATIVE_EPIGENETIC_REGULATION_OF_RRNA_EXPRESSION	42	0.466021	1.64902	0.00644053	0.068812	0.0574177	2805	tags=31%, list=14%, signal=27%	POLR2K/GTF2H3/ARID4B/TTF1/HDAC2/GTF2H1/TAF1B/POLR1B/TBP/POLR1D/SAP30L/MBD2/GTF2H5
WP_HOSTPATHOGEN_INTERACTION_OF_HUMAN_CORONAVIRUSES_INTERFERON_INDUCTION	33	0.498075	1.67063	0.0065644	0.0698292	0.0582664	4097	tags=48%, list=21%, signal=39%	TBK1/EIF2AK2/MAPK14/MAPK8/CHUK/IFIH1/IFNAR1/IFNAR2/OAS2/RIPK1/DDX58/STAT2/FOS/MAP3K7/TRAF6/JUN
KEGG_COLORECTAL_CANCER	61	0.441797	1.67008	0.00661041	0.0700128	0.0584197	4403	tags=43%, list=22%, signal=33%	MAPK9/MSH2/KRAS/CYCS/MAPK8/PIK3R3/AKT3/APC/PIK3CB/MAPK10/PIK3CG/MLH1/TGFBR2/APPL1/MSH3/CASP3/RAC1/PIK3CA/SMAD2/FOS/PIK3R1/CTNNB1/SMAD4/JUN/MAPK3/GSK3B
WP_FOXA2_PATHWAY	18	-0.593908	-1.83393	0.00673785	0.070903	0.0591624	4757	tags=61%, list=24%, signal=47%	ABCC2/SLCO1B1/FOXA2/IRS1/IRS2/SLC27A5/SREBF1/MLXIPL/ABCC3/FASN/APOB
KEGG_NATURAL_KILLER_CELL_MEDIATED_CYTOTOXICITY	109	0.374013	1.56322	0.00675267	0.070903	0.0591624	3817	tags=34%, list=19%, signal=28%	KRAS/FAS/PPP3CB/PIK3R3/KLRD1/SOS1/IFNAR1/PTPN11/PIK3CB/IFNG/SH2D1A/ITGAL/PPP3CC/IFNA16/IFNAR2/PPP3R1/IFNGR1/PIK3CG/SOS2/KLRC2/GZMB/IFNA8/KLRC3/CASP3/VAV3/TNFRSF10A/RAC1/TNFSF10/PIK3CA/NFAT5/LCP2/PIK3R1/PAK1/NRAS/TNFRSF10D/PRF1/FCGR3A
REACTOME_RRNA_MODIFICATION_IN_THE_NUCLEUS_AND_CYTOSOL	48	0.464812	1.68359	0.00686495	0.0714659	0.0596321	4062	tags=44%, list=20%, signal=35%	UTP15/DDX52/WDR75/FCF1/NOL11/KRR1/WDR3/THUMPD1/DIMT1/MPHOSPH10/UTP20/PNO1/UTP6/EMG1/UTP14A/NOP58/WDR36/WDR43/HEATR1/DCAF13/NAT10
KEGG_RENAL_CELL_CARCINOMA	64	0.429037	1.63457	0.00685306	0.0714659	0.0596321	4301	tags=39%, list=22%, signal=31%	RAP1A/RAP1B/MET/KRAS/CUL2/PIK3R3/AKT3/SOS1/PTPN11/PIK3CB/CDC42/PIK3CG/SOS2/HIF1A/PAK3/RAC1/PIK3CA/PAK2/PIK3R1/PAK1/NRAS/HGF/JUN/ETS1/MAPK3
REACTOME_RHOH_GTPASE_CYCLE	35	0.517364	1.74974	0.00708055	0.0733967	0.0612432	3502	tags=43%, list=18%, signal=35%	ROCK1/DBT/UACA/ROCK2/RALGAPA1/ARHGDIB/OSBPL11/TFRC/FAM91A1/RHOH/TMEM59/CAV1/RAB7A/PAK2/PAK1
REACTOME_RHOD_GTPASE_CYCLE	49	0.473243	1.70958	0.00724956	0.0745145	0.0621759	3913	tags=43%, list=20%, signal=35%	MOSPD2/LMAN1/ADD3/ARHGAP12/CPNE8/VRK2/LEMD3/DIAPH2/LBR/AKAP12/ARHGAP21/PGRMC2/TOR1AIP1/CAV1/RAB7A/PIK3R1/TMPO/ARHGAP5/HINT2/WHAMM/FILIP1
REACTOME_GLOBAL_GENOME_NUCLEOTIDE_EXCISION_REPAIR_GG_NER	78	0.406725	1.59729	0.00722308	0.0745145	0.0621759	5032	tags=42%, list=25%, signal=32%	COPS2/SUMO1/POLK/GTF2H3/COPS8/POLE2/COPS4/RAD23B/GTF2H1/PARP2/RNF111/COPS5/ACTR8/ACTL6A/COPS7B/RFC3/INO80/GTF2H5/RFC1/USP45/COPS3/CHD1L/PCNA/PIAS1/RFC2/CUL4B/RPA3/INO80D/UBC/MNAT1/POLD3/UBE2N/ERCC4
REACTOME_FORMATION_OF_THE_CORNIFIED_ENVELOPE	120	-0.312938	-1.50555	0.00729095	0.074625	0.0622681	4991	tags=40%, list=25%, signal=30%	LCE3A/PKP3/IVL/CASP14/LCE1E/PKP2/TGM1/SPRR1A/SPRR2G/KRT23/KRT7/FURIN/DSC1/LCE2A/KRT71/KRT12/KRT16/KRT80/KRT20/KRT35/KRT85/LIPM/KRT15/LCE2B/KRT26/CAPN1/KLK14/KAZN/KRT79/SPINK9/KRT83/LCE1C/PRSS8/DSG3/LIPN/FLG/KRT77/KRT2/LCE4A/KRT6A/LCE3E/LCE1D/KRT18/LIPK/LCE1A/DSC3/KRT19/KRT81
REACTOME_ACTIVATION_OF_THE_MRNA_UPON_BINDING_OF_THE_CAP_BINDING_COMPLEX_AND_EIFS_AND_SUBSEQUENT_BINDING_TO_43S	39	-0.447799	-1.70234	0.0073967	0.0753907	0.062907	2356	tags=33%, list=12%, signal=29%	EIF4EBP1/RPS6/EIF3B/EIF3G/RPS9/EIF3K/RPS16/RPS5/RPS17/RPS25/RPS19/RPS28/RPS21
WP_APOPTOSIS_MODULATION_BY_HSP70	17	0.626842	1.78831	0.00758149	0.0769522	0.0642099	3704	tags=47%, list=19%, signal=38%	FAS/CYCS/MAPK10/APAF1/RIPK1/CASP3/CASP8/AIFM1
REACTOME_NOD1_2_SIGNALING_PATHWAY	32	0.514228	1.71682	0.00769415	0.0777715	0.0648936	3876	tags=44%, list=19%, signal=35%	CASP1/BIRC2/MAPK14/CASP4/CHUK/RIPK2/CYLD/TAB2/TAB3/MAP2K6/BIRC3/CASP8/MAP3K7/TRAF6
REACTOME_PI_METABOLISM	78	0.405259	1.59154	0.00777446	0.0782586	0.0653	3688	tags=33%, list=19%, signal=27%	PLEKHA3/MTM1/PIK3R3/RAB14/PIK3CB/SYNJ1/PLEKHA1/PIK3C3/PLEKHA2/INPP5F/PITPNB/RAB5A/MTMR6/PIK3R4/PIK3C2A/SACM1L/PIK3CG/PTPN13/PIP5K1A/PLEKHA5/MTMR9/PIK3CA/MTMR1/BMX/PIK3R1/MTMR2
REACTOME_TERMINATION_OF_O_GLYCAN_BIOSYNTHESIS	20	-0.562469	-1.81237	0.00787111	0.078582	0.0655699	4771	tags=55%, list=24%, signal=42%	MUC12/ST3GAL1/MUC4/ST3GAL4/MUC16/ST6GALNAC4/MUC15/MUC13/MUC1/MUC6/MUC21
WP_CHROMOSOMAL_AND_MICROSATELLITE_INSTABILITY_IN_COLORECTAL_CANCER	71	0.401102	1.55007	0.00785592	0.078582	0.0655699	3717	tags=34%, list=19%, signal=28%	MAPK9/POLK/TBK1/RALA/MSH2/KRAS/CYCS/MAPK8/AKT3/APC/EXOC2/RALB/MAPK10/MLH1/TGFBR2/APPL1/MSH3/PMAIP1/CASP3/RAC1/SMAD2/FOS/CTNNB1/SMAD4
REACTOME_INITIATION_OF_NUCLEAR_ENVELOPE_NE_REFORMATION	19	0.593354	1.75035	0.00792269	0.0787741	0.0657302	3772	tags=53%, list=19%, signal=43%	VRK1/CCNB2/PPP2R2A/CCNB1/VRK2/LEMD3/LBR/BANF1/PPP2CA/TMPO
REACTOME_CHROMOSOME_MAINTENANCE	82	0.393905	1.56332	0.00797138	0.0789362	0.0658654	4505	tags=37%, list=23%, signal=28%	RBBP4/DSCC1/POLR2K/POT1/ITGB3BP/WRN/CENPN/CENPC/POLR2D/PPP6C/CENPU/CENPK/CENPL/RFC3/CENPI/RFC1/NPM1/ANKRD28/MIS18BP1/OIP5/TERF1/ATRX/POLA1/PCNA/DNA2/RFC2/POLA2/RPA3/CENPQ/RSF1
REACTOME_INTERACTIONS_OF_VPR_WITH_HOST_CELLULAR_PROTEINS	32	0.513233	1.7135	0.00805201	0.0794117	0.0662622	5126	tags=59%, list=26%, signal=44%	NUP43/NUP107/KPNA1/NDC1/NUP133/PSIP1/NUP35/NUP93/RANBP2/NUP37/BANF1/NUP155/TPR/NUP160/NUP188/NUP205/SEH1L/NUP54/NUP153
BIOCARTA_CASPASE_PATHWAY	22	0.578525	1.76361	0.00818185	0.0797947	0.0665818	3968	tags=55%, list=20%, signal=44%	CASP1/BIRC2/CASP4/CASP10/ARHGDIB/APAF1/GZMB/CASP3/BIRC3/CASP8/PRF1/DFFA
REACTOME_RHOF_GTPASE_CYCLE	39	0.49057	1.70699	0.00814869	0.0797947	0.0665818	3783	tags=38%, list=19%, signal=31%	SENP1/SNAP23/ADD3/ARHGAP12/DIAPH2/BAIAP2L1/AKAP12/ARHGAP21/TOR1AIP1/CAV1/RAB7A/MTMR1/PIK3R1/TMPO/ARHGAP5
REACTOME_INTRAFLAGELLAR_TRANSPORT	43	0.472807	1.67892	0.00818912	0.0797947	0.0665818	5205	tags=49%, list=26%, signal=36%	TRIP11/IFT88/WDR35/IFT74/IFT57/DYNC2H1/TTC26/TUBB1/IFT46/KIFAP3/WDR19/TTC30B/IFT52/TRAF3IP1/CLUAP1/HSPB11/TNPO1/IFT81/IFT43/DYNC2LI1/KIF3B
REACTOME_RAC2_GTPASE_CYCLE	83	0.400796	1.59855	0.00826461	0.0802095	0.0669279	3983	tags=36%, list=20%, signal=29%	PIK3R3/NCKAP1/LMAN1/MPP7/ABI1/TAOK3/DSG2/DOCK10/ARMCX3/TFRC/VRK2/CDC42/LEMD3/SWAP70/LBR/GIT2/ITGB1/BAIAP2L1/ARHGAP21/PGRMC2/VAV3/CAV1/RAB7A/PIK3CA/PAK2/PIK3R1/PAK1/DOCK2/TMPO/ARHGAP42
REACTOME_RHOG_GTPASE_CYCLE	69	0.409969	1.57699	0.00843834	0.0815706	0.0680636	3990	tags=38%, list=20%, signal=30%	KTN1/LMAN1/MPP7/YKT6/NDUFA5/DSG2/ARHGDIB/ELMO2/TFRC/VRK2/CDC42/LEMD3/LBR/ITGB1/ARHGAP21/PGRMC2/VAV3/CAV1/ARFGAP3/RAB7A/PAK2/PIK3R1/DOCK2/TMPO/ARHGAP5/PLD1
PID_WNT_NONCANONICAL_PATHWAY	31	0.531233	1.76531	0.00847483	0.0815995	0.0680878	2111	tags=32%, list=11%, signal=29%	MAPK9/DAAM1/ROCK1/YES1/MAPK8/NLK/TAB2/MAPK10/CDC42/FZD6
REACTOME_SIGNALING_BY_SCF_KIT	43	0.470948	1.67232	0.00852797	0.0817879	0.068245	3841	tags=40%, list=19%, signal=32%	YES1/KRAS/KITLG/PIK3R3/SOS1/PTPN11/CMA1/SOCS6/JAK2/GRAP/LYN/KIT/RAC1/PIK3CA/PIK3R1/NRAS/FER
REACTOME_ASPARAGINE_N_LINKED_GLYCOSYLATION	265	0.301264	1.40609	0.00863231	0.082464	0.0688091	3515	tags=26%, list=18%, signal=22%	TRAPPC6B/SCFD1/DCTN6/MGAT4A/ST8SIA4/UGGT2/F8/ALG6/COG3/PMM2/CAPZA2/SAR1B/LMAN1/RAB1A/DYNC1I2/CANX/CNIH1/YKT6/RAD23B/MANEA/GOSR1/MGAT2/COPZ1/NAPG/DPM1/ARF4/ACTR10/SEL1L/USO1/MAGT1/COG2/ALG8/PPP6C/SEC24D/COG5/COPB1/SEC23IP/BET1/NAPB/TUBB1/DPAGT1/DYNC1LI2/STX17/COG6/DCTN4/MIA3/MAN2A1/ANKRD28/COPA/TUSC3/CD59/CMAS/EDEM3/ARFGAP3/TRAPPC2/ST6GALNAC2/NPL/COPB2/RNF103/NANS/TMED2/UGGT1/SRD5A3/ALG13/SEC23A/S…
REACTOME_EPIGENETIC_REGULATION_OF_GENE_EXPRESSION	78	0.402078	1.57904	0.00876692	0.0834228	0.0696091	4844	tags=37%, list=24%, signal=28%	RBBP4/POLR2K/GTF2H3/ARID4B/DEK/KAT2B/TTF1/SUZ12/HDAC2/GTF2H1/TAF1B/MTA3/POLR1B/TBP/POLR1D/SAP30L/MBD2/GTF2H5/AEBP2/TET1/TET2/TAF1A/MTF2/GSK3B/SIRT1/DDX21/SF3B1/MNAT1/EZH2
REACTOME_MYD88_INDEPENDENT_TLR4_CASCADE	103	0.373883	1.54933	0.00893444	0.084686	0.0706632	4301	tags=38%, list=22%, signal=30%	MAPK9/TBK1/RPS6KA3/USP14/NKIRAS1/BIRC2/MAPK14/MAPK8/TANK/CHUK/UBE2D1/RIPK2/PTPN11/RPS6KA5/MAP2K4/SKP1/TAB2/ATF1/IKBIP/MAPK10/TAB3/CREB1/MAP2K6/RIPK1/APP/BIRC3/PPP2CA/LY96/TLR4/CASP8/FOS/N4BP1/MAP3K7/TRAF6/FBXW11/JUN/PPP2CB/ATF2/MAPK3
PID_TNF_PATHWAY	42	0.454017	1.60655	0.00951824	0.0893233	0.0745326	3779	tags=33%, list=19%, signal=27%	MAP4K3/MAP4K5/BIRC2/CHUK/TXN/CYLD/TAB2/ADAM17/RIPK1/BIRC3/CAV1/NSMAF/CASP8/MAP3K7
KEGG_ECM_RECEPTOR_INTERACTION	78	-0.35169	-1.57118	0.00957025	0.0893233	0.0745326	5466	tags=41%, list=27%, signal=30%	COL4A4/SV2B/SDC1/HMMR/COL5A1/ITGA11/COL6A2/LAMA5/SV2A/THBS3/COL4A1/LAMB2/COL1A1/LAMB1/LAMB4/COL6A1/AGRN/COL11A2/HSPG2/ITGA3/ITGB8/COL4A2/COL5A3/GP1BA/COL6A3/COMP/THBS2/THBS4/ITGA8/SDC2/TNC/THBS1
REACTOME_REGULATION_OF_HSF1_MEDIATED_HEAT_SHOCK_RESPONSE	70	0.406297	1.56312	0.00947266	0.0893233	0.0745326	5995	tags=51%, list=30%, signal=36%	NUP43/NUP107/HSPH1/HSPA13/HSPA14/DNAJC2/NDC1/NUP133/ATR/DNAJC7/NUP35/NUP93/HSPA4/RANBP2/NUP37/NUP155/HSPA5/TPR/NUP160/NUP188/MAPK3/RPA3/GSK3B/HSPA1L/SIRT1/NUP205/SEH1L/NUP54/NUP153/DNAJB1/MRPL18/GML/HSPA9/RLN1/BAG5/BAG2
WP_REGULATORY_CIRCUITS_OF_THE_STAT3_SIGNALING_PATHWAY	76	0.397154	1.55245	0.00957035	0.0893233	0.0745326	2643	tags=24%, list=13%, signal=21%	MAPK9/PTPRC/MAPK6/MAPK14/MAPK8/IL7R/GHR/IFNAR1/IL6ST/F2R/IL3RA/JAK2/IFNAR2/MAPK10/IFNGR1/RICTOR/OSMR/IL20RB
WP_TNFALPHA_SIGNALING_PATHWAY	87	0.388341	1.56942	0.00978577	0.0909853	0.0759193	4498	tags=41%, list=23%, signal=32%	MAPK9/TBK1/KRAS/HSP90AA1/BIRC2/MAPK8/TANK/CHUK/TXN/SOS1/SELE/MAP2K4/SKP1/TAB2/TAB3/MAP2K6/CCL2/APAF1/RIPK1/DIABLO/CASP3/BIRC3/PPP2CA/RAC1/NSMAF/CASP8/OTUD7B/BCL2L1/NRAS/MAP3K7/RFK/FBXW11/JUN/MAPK3/PSMD2/CFLAR
PID_PI3KCI_PATHWAY	46	0.456598	1.65274	0.00995818	0.0922363	0.0769632	3712	tags=39%, list=19%, signal=32%	RAP1A/YES1/KRAS/HSP90AA1/ITK/PIK3R3/SGK1/PIK3CB/PLEKHA1/PLEKHA2/PIK3CG/LYN/RAC1/PIK3CA/CYTH1/DAPP1/PIK3R1/NRAS
REACTOME_RESPONSE_TO_METAL_IONS	14	-0.607277	-1.76092	0.0100135	0.0923973	0.0770975	3847	tags=64%, list=19%, signal=52%	MT1B/MT1A/MT1G/MT1F/SNCB/MT1H/MT1M/MT1X/MT1E
REACTOME_APOPTOSIS	157	0.345814	1.51695	0.0102731	0.0944353	0.0787981	4498	tags=38%, list=23%, signal=30%	ROCK1/FAS/CYCS/BIRC2/MAPK8/PSMD12/PSMA1/AKT3/UACA/APC/PSMD1/APIP/KPNA1/PSMC6/DSG2/PPP3CC/PSMA3/PSME4/PSMD5/PPP3R1/TFDP2/PSMA4/PRKCQ/OPA1/PSMA8/NMT1/APAF1/GZMB/PSMA2/APPL1/RIPK1/PMAIP1/YWHAH/DIABLO/CASP3/TNFRSF10A/TNFSF10/PSMC2/LY96/TLR4/PAK2/PSMD14/BMX/CASP8/PSMD6/PSMD10/BCL2L1/CTNNB1/DSG1/DFFA/ARHGAP10/CARD8/YWHAB/PSMD7/MAPK3/PSMA5/TP53BP2/PSMD2/HMGB1/CFLAR
REACTOME_AUTOPHAGY	133	0.35334	1.5195	0.0104788	0.0959642	0.0800738	3288	tags=28%, list=17%, signal=23%	RHEB/SLC38A9/IFT88/ATG4A/EEF1A1/HSP90AA1/MTERF3/GABARAP/RB1CC1/MFN1/DYNC1I2/ATG4C/PRKAA1/ATG5/PIK3C3/ARL13B/ATG10/PRKAG2/LAMTOR3/ATG14/PIK3R4/PRKAG1/RRAGD/PRKAA2/LAMP2/TUBB1/ATG12/CHMP2B/DYNC1LI2/CHMP7/HBB/BECN1/TOMM20/RRAGA/PRKAB2/ATG13/PLIN2
WP_STRIATED_MUSCLE_CONTRACTION_PATHWAY	36	-0.455013	-1.71132	0.0105906	0.0966243	0.0806247	7439	tags=69%, list=37%, signal=44%	TNNT1/TPM2/VIM/ACTN3/DMD/ACTN2/TPM4/MYL2/MYL9/TNNC1/NEB/MYH8/MYBPC3/MYH3/TNNI1/TNNC2/MYL1/MYL4/TMOD1/MYBPC2/TPM1/TNNT3/TNNT2/DES/TCAP
WP_OVERVIEW_OF_INTERFERONSMEDIATED_SIGNALING_PATHWAY	29	0.517876	1.69337	0.0107279	0.0975118	0.0813652	3494	tags=45%, list=18%, signal=37%	IFNAR1/IFNG/IFNL2/JAK2/IFNA16/IFNAR2/IFNGR1/IFNA8/IL10RB/IFNW1/STAT2/PIK3CA/PIK3R1
KEGG_CELL_CYCLE	119	0.351254	1.48576	0.010776	0.0975851	0.0814263	4403	tags=36%, list=22%, signal=28%	ANAPC4/RB1/ORC5/STAG1/SMC3/ANAPC10/ORC4/STAG2/CCND2/ORC3/HDAC2/ATR/SKP1/CDK6/CCNB2/CCNB1/CDC14B/TFDP2/ORC1/CDC7/MAD2L1/CDC25B/TTK/YWHAH/MCM6/CDC27/CDC16/ANAPC5/CDC14A/RBL1/BUB3/SMAD2/MCM7/ORC2/CDC23/SMAD4/CDC6/PCNA/PTTG2/YWHAB/MDM2/RAD21/GSK3B
PID_CXCR4_PATHWAY	96	0.375073	1.53838	0.010918	0.098141	0.0818902	3816	tags=30%, list=19%, signal=25%	PTPRC/RAP1B/GNG2/YES1/PIK3R3/PTPN11/PIK3CB/JAK2/CXCR4/ITGA6/RALB/CD3E/CDC42/PIK3CG/RICTOR/ITGB1/CD3G/VPS4B/LYN/GNA13/ITGA4/RAC1/STAT2/PIK3CA/PIK3R1/PAK1/RGS1/GNAI1/PLCB1
REACTOME_RAC1_GTPASE_CYCLE	170	0.32661	1.44556	0.0108861	0.098141	0.0818902	4073	tags=32%, list=20%, signal=26%	CHN1/KTN1/ECT2/FERMT2/PIK3R3/NCKAP1/SNAP23/MPP7/ABI1/SOS1/ARHGAP29/TAOK3/YKT6/DOCK11/ARHGAP12/ARHGDIB/ARHGEF6/DOCK10/TFRC/VRK2/CDC42/SOS2/PKN2/LEMD3/SWAP70/RALBP1/LBR/ALS2/GIT2/ITGB1/BAIAP2L1/WASF1/ARHGAP21/ARHGAP25/GNA13/VAV3/CAV1/PAK3/RAB7A/RAC1/SYDE2/PLEKHG1/PIK3CA/PAK2/FAM13B/PIK3R1/PAK1/DOCK2/ARHGAP20/TMPO/ARHGAP5/CDC42BPA/ARHGAP42/PLD1/ARHGAP10
WP_ELECTRON_TRANSPORT_CHAIN_OXPHOS_SYSTEM_IN_MITOCHONDRIA	72	-0.356229	-1.55309	0.0110089	0.0985945	0.0822686	2172	tags=36%, list=11%, signal=32%	NDUFB10/UCP1/SDHA/NDUFA10/NDUFS6/NDUFB2/NDUFS2/UQCR10/NDUFA3/COX5B/COX7A2/NDUFS7/COX7A1/SLC25A5/NDUFS3/SDHD/NDUFB7/NDUFB8/COX6B1/UQCRC1/NDUFV1/COX7C/NDUFA1/SLC25A6/COX4I1/COX8A
WP_MIRNA_REGULATION_OF_DNA_DAMAGE_RESPONSE	71	0.394151	1.52321	0.0110874	0.0989337	0.0825516	2841	tags=30%, list=14%, signal=25%	RAD17/RB1/FAS/CYCS/RRM2B/BRCA1/TLK1/CCNG1/NBN/CCND2/RAD1/ATR/RAD50/CDK6/CCNB2/CCNB1/CREB1/APAF1/PMAIP1/RFC1/CASP3
REACTOME_TOLL_LIKE_RECEPTOR_CASCADES	155	0.333529	1.45741	0.0112055	0.0996226	0.0831264	4301	tags=33%, list=22%, signal=26%	MAPK9/TBK1/EEA1/RPS6KA3/TLR3/USP14/IRAK4/NKIRAS1/BIRC2/MAPK14/MAPK8/TLR1/TANK/CHUK/CD36/UBE2D1/IRAK3/RIPK2/PTPN11/LBP/PIK3C3/RPS6KA5/MAP2K4/SKP1/TAB2/ATF1/IKBIP/MAPK10/PIK3R4/TAB3/CREB1/MAP2K6/CTSV/RIPK1/APP/BIRC3/PPP2CA/LY96/TLR4/CASP8/FOS/N4BP1/MAP3K7/TLR6/PTPN4/TRAF6/FBXW11/JUN/PPP2CB/ATF2/MAPK3
BIOCARTA_CSK_PATHWAY	18	0.592286	1.71163	0.011265	0.0997873	0.0832639	2330	tags=33%, list=12%, signal=29%	HLA-DRB5/PTPRC/PRKACB/CD3E/PRKAR2B/CD3G
REACTOME_PARASITE_INFECTION	59	0.425979	1.59878	0.0113613	0.100276	0.0836713	3068	tags=29%, list=15%, signal=24%	ACTR3/YES1/ARPC3/NCKAP1/ABI1/ACTR2/ARPC2/NCK1/MYO5A/ELMO2/CDC42/ELMO1/CD3G/LYN/WASF1/VAV3/RAC1
NABA_ECM_GLYCOPROTEINS	177	-0.272181	-1.38584	0.0114564	0.10075	0.0840674	3856	tags=29%, list=19%, signal=23%	RSPO1/CRELD1/FBN2/THBS3/DMBT1/LGI3/VWA7/LAMB2/LAMB1/PXDNL/EMILIN2/KCP/NTN1/ZPLD1/LAMB4/AGRN/ZP3/LTBP3/TSKU/CRISPLD1/MATN1/EMILIN1/COLQ/OTOL1/AEBP1/PXDN/EMID1/MFAP2/TECTA/TECTB/SMOC2/FBLN1/EFEMP2/SNED1/EGFLAM/SMOC1/TGFBI/OTOG/SBSPON/FRAS1/GAS6/FBLN2/COMP/THBS2/THBS4/LTBP4/FNDC1/TNC/SPON1/LTBP2/THBS1
WP_ADIPOGENESIS	122	-0.3044	-1.46228	0.0115493	0.101202	0.084444	5091	tags=43%, list=26%, signal=32%	PCK1/FZD1/PNPLA3/NCOR2/E2F4/SOCS1/UCP1/OSM/BMP1/DLK1/GDF10/BMP2/LIPE/KLF5/LPL/RXRA/AGPAT2/SERPINE1/PCK2/KLF15/STAT5A/WNT5B/IRS1/SCD/WNT1/IRS2/SOCS3/TWIST1/DVL1/PPARA/HMGA1/FOXC2/SPOCK1/TRIB3/GADD45A/SLC2A4/KLF6/LMNA/HNF1A/KLF7/PLIN1/PTGIS/CDKN1A/CEBPA/CFD/GADD45B/SREBF1/NRIP1/MIXL1/CEBPD/ASIP/CNTFR
REACTOME_ORC1_REMOVAL_FROM_CHROMATIN	66	0.410285	1.56776	0.0116882	0.102052	0.0851533	4435	tags=42%, list=22%, signal=33%	ORC5/PSMD12/PSMA1/PSMD1/ORC4/MCM8/ORC3/PSMC6/PSMA3/SKP1/PSME4/PSMD5/PSMA4/ORC1/PSMA8/PSMA2/MCM6/PSMC2/PSMD14/PSMD6/PSMD10/MCM7/ORC2/CDC6/PSMD7/CDT1/PSMA5/PSMD2
WP_TYPE_II_INTERFERON_SIGNALING	33	0.476489	1.59823	0.0117435	0.102169	0.085251	2560	tags=27%, list=13%, signal=24%	CXCL10/EIF2AK2/CXCL9/IFIT2/PTPN11/IFNG/JAK2/IFNGR1/IL1B
KEGG_CYTOSOLIC_DNA_SENSING_PATHWAY	45	0.46207	1.66054	0.0118647	0.102856	0.0858244	3121	tags=33%, list=16%, signal=28%	CXCL10/IL33/TBK1/CASP1/CCL5/CHUK/IFNA16/CCL4/IL18/POLR1D/IL1B/IFNA8/RIPK1/POLR3F/DDX58
PID_PLK1_PATHWAY	41	0.468293	1.65442	0.0119188	0.102958	0.0859093	2968	tags=37%, list=15%, signal=31%	ECT2/RAB1A/ROCK2/STAG2/PPP1R12A/FBXO5/KIF2A/CCNB1/CDC14B/CENPU/BORA/AURKA/CDC25B/CENPE/PPP2CA
WP_CELL_CYCLE	115	0.357097	1.50229	0.0120146	0.103419	0.0862944	4403	tags=37%, list=22%, signal=29%	ANAPC4/RB1/ORC5/STAG1/SMC3/ANAPC10/ORC4/STAG2/CCND2/ORC3/HDAC2/ATR/SKP1/CDK6/CCNB2/CCNB1/CDC14B/TFDP2/ORC1/CDC7/CDC25B/TTK/YWHAH/MCM6/CDC27/CDC16/ANAPC5/CDC14A/RBL1/BUB3/SMAD2/MCM7/ORC2/CDC23/SMAD4/CDC6/PCNA/PTTG2/YWHAB/MDM2/RAD21/GSK3B
REACTOME_VIRAL_MESSENGER_RNA_SYNTHESIS	38	0.47695	1.65419	0.0120766	0.103586	0.0864339	5126	tags=47%, list=26%, signal=35%	POLR2K/NUP43/NUP107/NDC1/NUP133/NUP35/POLR2D/NUP93/RANBP2/NUP37/NUP155/TPR/NUP160/NUP188/NUP205/SEH1L/NUP54/NUP153
REACTOME_NOTCH2_INTRACELLULAR_DOMAIN_REGULATES_TRANSCRIPTION	11	0.68784	1.73836	0.0122481	0.104689	0.087354	2972	tags=55%, list=15%, signal=46%	MAML2/MAML3/CREB1/GZMB/HES1/RBPJ
WP_TRANSLATION_INHIBITORS_IN_CHRONICALLY_ACTIVATED_PDGFRA_CELLS	41	0.466853	1.64933	0.0123728	0.104972	0.0875898	2352	tags=34%, list=12%, signal=30%	MAPK9/MAPK14/MAPK8/PIK3R3/AKT3/MAP2K5/PIK3CB/RPS6KA5/EIF4B/PDK1/MAP2K4/MAPK10/PIK3CG/MAP2K6
REACTOME_PROCESSING_OF_DNA_DOUBLE_STRAND_BREAK_ENDS	53	0.439265	1.61669	0.0124105	0.104972	0.0875898	4973	tags=43%, list=25%, signal=33%	RAD17/PPP4R2/BRCA1/WRN/NBN/RAD1/ATR/RAD50/BRCC3/HUS1/RFC3/TIPIN/RNF168/UIMC1/TOPBP1/DNA2/RFC2/RBBP8/RMI1/RPA3/TOP3A/UBC/UBE2N
WP_MAPK_SIGNALING_PATHWAY	233	0.303543	1.40413	0.0124032	0.104972	0.0875898	3068	tags=21%, list=15%, signal=18%	MAPK9/RAP1A/RAP1B/DUSP10/MAP4K3/RPS6KA3/KRAS/FAS/MAPK14/MAPK8/PRKACB/FGF10/NTRK2/PPP3CB/RASA1/CACNA2D1/CHUK/AKT3/MAP2K5/SOS1/FGF7/TAOK3/FGF1/RPS6KA5/PPP3CC/NLK/MAP2K4/TAB2/FGFR2/LAMTOR3/RASGRP3/STK3/MAPK8IP1/MAPK10/RASA2/IL1R1/GNG12/PPP3R1/CDC42/SOS2/TGFBR2/LRRK2/MAP2K6/IL1B/CDC25B/RAPGEF2/CASP3/PLA2G4A/PPM1A/RAC1
WP_SARSCOV2_INNATE_IMMUNITY_EVASION_AND_CELLSPECIFIC_IMMUNE_RESPONSE	65	0.406661	1.55191	0.0126351	0.106502	0.0888667	3876	tags=29%, list=19%, signal=24%	CXCL10/TBK1/CCL5/CXCL9/IFIT2/TANK/IFNAR1/HDAC2/CXCL11/CCL4/IFNAR2/CCL2/RIPK1/AP1G1/DDX58/STAT2/CASP8/CXCL2/TRAF6
WP_CHEMOKINE_SIGNALING_PATHWAY	159	0.330553	1.44924	0.012769	0.107259	0.0894986	3816	tags=28%, list=19%, signal=23%	CXCL10/RAP1A/RAP1B/CXCL14/ROCK1/GNG2/KRAS/CCL5/CXCL9/PRKACB/ITK/PIK3R3/CHUK/AKT3/ROCK2/SOS1/PIK3CB/JAK2/CXCR4/CX3CR1/CX3CL1/CXCL11/CCL4/GNG11/GNG12/CDC42/PIK3CG/SOS2/ELMO1/LYN/CCR3/VAV3/RAC1/ADCY2/GNB4/STAT2/PIK3CA/CXCL16/PIK3R1/PAK1/DOCK2/GNAI1/NRAS/PLCB1
REACTOME_EARLY_PHASE_OF_HIV_LIFE_CYCLE	13	0.649531	1.70667	0.0128451	0.107528	0.0897232	3135	tags=54%, list=16%, signal=45%	XRCC4/CXCR4/KPNA1/PSIP1/LIG4/BANF1/XRCC5
REACTOME_TRANSLOCATION_OF_SLC2A4_GLUT4_TO_THE_PLASMA_MEMBRANE	62	0.412486	1.56155	0.0129361	0.107919	0.0900488	3373	tags=34%, list=17%, signal=28%	EXOC6/RALA/STXBP3/RAB11A/RAB14/SNAP23/EXOC2/RAB8A/PRKAG2/C2CD5/MYO5A/PRKAG1/PRKAA2/EXOC5/RAB10/TUBB1/KIFAP3/YWHAH/RAC1/PRKAB2/EXOC1
BIOCARTA_TCYTOTOXIC_PATHWAY	12	0.679905	1.73598	0.0130434	0.108074	0.0901781	2472	tags=58%, list=12%, signal=51%	PTPRC/ITGAL/CD3E/CD28/CD3G/CD2/THY1
KEGG_ARACHIDONIC_ACID_METABOLISM	48	-0.402535	-1.5891	0.0130156	0.108074	0.0901781	3639	tags=33%, list=18%, signal=27%	ALOX12B/CYP4F2/GPX7/PLA2G6/GPX4/PTGDS/ALOX15/GGT7/PTGES2/PLA2G2F/PTGIS/PLA2G2D/GPX5/GPX3/PLA2G2C/GPX1
REACTOME_RNA_POLYMERASE_I_TRANSCRIPTION_TERMINATION	23	0.549101	1.69483	0.0131646	0.108708	0.0907076	2805	tags=39%, list=14%, signal=34%	POLR2K/GTF2H3/TTF1/GTF2H1/TAF1B/POLR1B/TBP/POLR1D/GTF2H5
REACTOME_TRANSPORT_OF_NUCLEOSIDES_AND_FREE_PURINE_AND_PYRIMIDINE_BASES_ACROSS_THE_PLASMA_MEMBRANE	11	-0.637254	-1.71166	0.0132569	0.108742	0.0907361	3924	tags=82%, list=20%, signal=66%	SLC25A4/SLC29A3/SLC28A2/SLC29A4/SLC29A1/SLC28A1/SLC25A5/SLC28A3/SLC25A6
PID_ATR_PATHWAY	35	0.496535	1.6793	0.013258	0.108742	0.0907361	4264	tags=46%, list=21%, signal=36%	RAD17/NBN/RAD1/ATR/HUS1/RFC3/TIPIN/PPP2CA/MCM7/CDC6/FANCD2/TOPBP1/FBXW11/RFC2/YWHAB/MDM2
PID_CXCR3_PATHWAY	42	0.443524	1.56942	0.0134029	0.109562	0.0914199	3712	tags=36%, list=19%, signal=29%	CXCL10/GNG2/KRAS/CXCL9/MAPK14/PIK3R3/PIK3CB/ITGAL/CXCL11/RICTOR/MAP2K6/PIK3CA/PIK3R1/GNAI1/NRAS
KEGG_NEUROTROPHIN_SIGNALING_PATHWAY	119	0.344974	1.4592	0.0137053	0.11166	0.0931703	2039	tags=19%, list=10%, signal=17%	MAPK9/RAP1A/RAP1B/RPS6KA3/IRAK4/KRAS/MAPK14/MAPK8/NTRK2/PIK3R3/AKT3/MAP2K5/IRAK3/RIPK2/SOS1/PTPN11/PIK3CB/RPS6KA5/ARHGDIB/MAPK10/CDC42/PIK3CG/SOS2
REACTOME_INTERLEUKIN_17_SIGNALING	67	0.414332	1.59334	0.0139352	0.112778	0.0941033	4762	tags=40%, list=24%, signal=31%	MAPK9/RPS6KA3/MAPK14/MAPK8/CHUK/RIPK2/RPS6KA5/MAP2K4/SKP1/TAB2/ATF1/MAPK10/TAB3/CREB1/MAP2K6/PPP2CA/FOS/MAP3K7/TRAF6/FBXW11/JUN/PPP2CB/ATF2/MAPK3/UBC/IL17RB/MAPK7
REACTOME_NEGATIVE_REGULATORS_OF_DDX58_IFIH1_SIGNALING	33	0.472598	1.58518	0.0139199	0.112778	0.0941033	2475	tags=30%, list=12%, signal=27%	TAX1BP1/TBK1/UBE2K/UBE2D1/IFIH1/ATG5/CYLD/RNF125/PCBP2/ATG12
PID_RANBP2_PATHWAY	11	0.677969	1.71341	0.0140088	0.112998	0.0942873	4264	tags=64%, list=21%, signal=50%	SUMO1/XPO1/RANBP2/PIAS2/RAN/PIAS1/MDM2
WP_EUKARYOTIC_TRANSCRIPTION_INITIATION	36	0.479253	1.64143	0.0140627	0.113059	0.0943376	2219	tags=28%, list=11%, signal=25%	POLR2K/GTF2H3/TAF13/GTF2H1/GTF2A2/GTF2E1/POLR1B/GTF2B/TBP/POLR1D
REACTOME_SYNTHESIS_OF_GLYCOSYLPHOSPHATIDYLINOSITOL_GPI	17	0.602911	1.72004	0.0142304	0.113285	0.0945269	3239	tags=41%, list=16%, signal=35%	PIGB/PIGN/PIGA/PIGX/PIGF/PIGH/PIGL
PID_P53_REGULATION_PATHWAY	52	0.444495	1.63087	0.0141674	0.113285	0.0945269	4403	tags=37%, list=22%, signal=29%	MAPK9/CSNK1G3/MAPK14/MAPK8/UBE2D1/CCNG1/RCHY1/KAT2B/CSE1L/MDM4/ATR/CSNK1G1/PPP2CA/TTC5/PPM1D/FBXO11/SETD7/MDM2/GSK3B
PID_FOXO_PATHWAY	46	0.443945	1.60694	0.0142005	0.113285	0.0945269	1996	tags=26%, list=10%, signal=24%	MAPK9/RALA/CSNK1G3/MAPK8/CHUK/SGK1/KAT2B/XPO1/RALB/MAPK10/CCNB1/CSNK1G1
REACTOME_TOLL_LIKE_RECEPTOR_9_TLR9_CASCADE	100	0.351371	1.4472	0.0143563	0.113915	0.0950524	4301	tags=36%, list=22%, signal=28%	MAPK9/EEA1/RPS6KA3/USP14/IRAK4/NKIRAS1/MAPK14/MAPK8/CHUK/RIPK2/PIK3C3/RPS6KA5/MAP2K4/SKP1/TAB2/ATF1/IKBIP/MAPK10/PIK3R4/TAB3/CREB1/MAP2K6/APP/PPP2CA/LY96/TLR4/CASP8/FOS/N4BP1/MAP3K7/TRAF6/FBXW11/JUN/PPP2CB/ATF2/MAPK3
BIOCARTA_THELPER_PATHWAY	12	0.675106	1.72373	0.0146864	0.115803	0.0966273	2472	tags=58%, list=12%, signal=51%	PTPRC/ITGAL/CD3E/CD28/CD3G/CD2/THY1
BIOCARTA_TOB1_PATHWAY	19	0.56877	1.67783	0.0146893	0.115803	0.0966273	2330	tags=32%, list=12%, signal=28%	TOB1/IFNG/CD3E/CD28/TGFBR2/CD3G
REACTOME_POSITIVE_EPIGENETIC_REGULATION_OF_RRNA_EXPRESSION	39	0.469664	1.63425	0.0147517	0.11592	0.0967252	2219	tags=28%, list=11%, signal=25%	RBBP4/POLR2K/DEK/KAT2B/TTF1/HDAC2/TAF1B/MTA3/POLR1B/TBP/POLR1D
WP_RETINOBLASTOMA_GENE_IN_CANCER	85	0.369647	1.48428	0.0150692	0.118034	0.0984891	4930	tags=38%, list=25%, signal=28%	RBBP4/RB1/SMC2/POLE2/SMC3/DCK/RRM1/CDK6/ZNF655/CCNB2/CCNB1/HLTF/TFDP2/NPAT/ORC1/CDC7/RFC3/CDC25B/TTK/MCM6/MCM7/RRM2/POLA1/PCNA/RABIF/CDT1/MDM2/RPA3/HMGB1/STMN1/POLD3/MCM3
REACTOME_A_TETRASACCHARIDE_LINKER_SEQUENCE_IS_REQUIRED_FOR_GAG_SYNTHESIS	25	-0.489511	-1.69328	0.0153251	0.119654	0.0998406	5763	tags=80%, list=29%, signal=57%	B3GAT1/GPC3/B3GAT2/GPC5/SDC1/NCAN/GPC1/B4GALT7/BCAN/B3GAT3/CSPG4/B3GALT6/AGRN/HSPG2/XYLT1/CSPG5/BGN/GPC2/GPC6/SDC2
WP_ACUTE_VIRAL_MYOCARDITIS	84	0.375489	1.50229	0.0155932	0.121358	0.101263	4512	tags=32%, list=23%, signal=25%	TLR3/CASP1/CYCS/RASA1/BNIP2/SOS1/IFNG/EIF4G2/CXCR4/ITGAL/CREB1/MYH6/SGCB/CCR3/AIF1/CAAP1/CASP3/CAV1/TLR4/CASP8/PIK3R1/SGCG/BCL2L1/DFFA/MAPK3/GSK3B/SGCD
WP_TCELL_RECEPTOR_SIGNALING_PATHWAY	88	0.377803	1.52962	0.0156516	0.121424	0.101318	4301	tags=36%, list=22%, signal=29%	MAPK9/FAS/MAPK14/MAPK8/ITK/CHUK/RIPK2/SOS1/PTPN11/CD3E/NCK1/CD28/CDC42/CD83/CREB1/PRKCQ/CD3G/IL9/IL1B/TNFRSF9/MALT1/VAV3/LCP2/FOS/PIK3R1/PAK1/MAP3K7/TRAF6/JUN/CBLB/ATF2/MAPK3
REACTOME_CYTOCHROME_C_MEDIATED_APOPTOTIC_RESPONSE	13	0.643962	1.69204	0.0157552	0.12184	0.101665	4301	tags=62%, list=22%, signal=48%	CYCS/UACA/APIP/APAF1/DIABLO/CASP3/CARD8/MAPK3
BIOCARTA_MCM_PATHWAY	18	0.579423	1.67446	0.0158865	0.12208	0.101865	4227	tags=56%, list=21%, signal=44%	ORC5/KITLG/ORC4/ORC3/ORC1/MCM6/MCM7/ORC2/CDC6/CDT1
KEGG_GRAFT_VERSUS_HOST_DISEASE	23	0.541744	1.67212	0.0158712	0.12208	0.101865	2589	tags=35%, list=13%, signal=30%	HLA-DRB5/HLA-DQB1/FAS/KLRD1/IFNG/CD28/IL1B/GZMB
REACTOME_SYNTHESIS_OF_PIPS_AT_THE_EARLY_ENDOSOME_MEMBRANE	15	0.607954	1.65998	0.0161703	0.123871	0.103359	5341	tags=60%, list=27%, signal=44%	MTM1/PIK3C3/INPP5F/PIK3R4/PIK3C2A/MTMR2/FIG4/INPP4B/INPP4A
BIOCARTA_ASBCELL_PATHWAY	11	0.673056	1.701	0.0164569	0.124888	0.104208	1841	tags=27%, list=9%, signal=25%	HLA-DRB5/FAS/CD28
PID_ERBB2_ERBB3_PATHWAY	44	0.441082	1.57735	0.0164093	0.124888	0.104208	4301	tags=43%, list=22%, signal=34%	MAPK9/KRAS/MAPK8/PPP3CB/PIK3R3/USP8/SOS1/PTPN11/PIK3CB/JAK2/MAPK10/CDC42/RAC1/PIK3CA/FOS/PIK3R1/NRAS/JUN/MAPK3
REACTOME_GOLGI_ASSOCIATED_VESICLE_BIOGENESIS	51	0.420856	1.53641	0.0163562	0.124888	0.104208	3619	tags=31%, list=18%, signal=26%	AP3S1/BLOC1S6/VAMP7/TFRC/CLINT1/PIK3C2A/SNX2/SH3D19/AP3B1/TBC1D8B/AP4E1/AP1G1/PICALM/AP1S2/SNX5/TPD52L1
REACTOME_PLASMA_LIPOPROTEIN_CLEARANCE	35	-0.446958	-1.68016	0.0168299	0.127322	0.106239	700	tags=46%, list=4%, signal=44%	AMN/PCSK9/AP2M1/AP2A1/SCARB1/LIPC/LDLRAP1/AP2A2/AP2S1/CES3/LDLR/UBB/UBA52/NPC2/APOB/APOE
REACTOME_MASTL_FACILITATES_MITOTIC_PROGRESSION	10	0.693494	1.7216	0.0170072	0.128265	0.107026	4917	tags=70%, list=25%, signal=53%	ARPP19/CCNB1/PPP2CA/ENSA/PPP2CB/PPP2R2D/MASTL
REACTOME_BINDING_AND_UPTAKE_OF_LIGANDS_BY_SCAVENGER_RECEPTORS	40	-0.418836	-1.58789	0.0171694	0.129088	0.107713	1550	tags=20%, list=8%, signal=18%	COL4A2/LRP1/STAB1/MARCO/APOB/APOE/IGKV2D-40/SAA1
KEGG_GLUTATHIONE_METABOLISM	46	-0.392906	-1.52457	0.0173237	0.129848	0.108347	610	tags=30%, list=3%, signal=30%	GSTA3/GPX4/GSTO2/GGT7/GPX5/GPX3/GSTM1/MGST3/GPX1/GSTM4/IDH2/GSTP1/GSTM3/GSTT1
REACTOME_SARS_COV_2_HOST_INTERACTIONS	159	0.321192	1.4082	0.0173939	0.129974	0.108452	3328	tags=30%, list=17%, signal=25%	TBK1/NUP43/NUP107/HSP90AA1/SAR1B/TLR1/SNRPD1/CHUK/AKT3/RPS4Y1/RIPK2/IFIH1/IFNAR1/PTPN11/SNRPG/SIKE1/PIK3C3/KPNA2/RPS27L/NDC1/NUP133/GEMIN2/IFNA16/TAB2/NUP35/VPS41/ATG14/IFNAR2/RPS24/PIK3R4/NUP93/TAB3/SEC24D/VPS45/RANBP2/NUP37/DDX20/RPS23/IFNA8/RPS10/YWHAH/NUP155/BECN1/CAV1/G3BP1/DDX58/STAT2/SEC23A
WP_INTERACTOME_OF_POLYCOMB_REPRESSIVE_COMPLEX_2_PRC2	16	0.590499	1.64497	0.0176692	0.131627	0.109832	5411	tags=62%, list=27%, signal=46%	RBBP4/MORC3/SUZ12/BCLAF1/EZH1/AEBP2/STK38/MTF2/EZH2/SETX
BIOCARTA_MONOCYTE_PATHWAY	11	0.668468	1.6894	0.0178169	0.132323	0.110412	2896	tags=55%, list=15%, signal=47%	SELP/PECAM1/SELE/ITGAL/ITGB1/ITGA4
REACTOME_NUCLEOTIDE_EXCISION_REPAIR	99	0.361459	1.48486	0.0181309	0.134246	0.112017	3111	tags=25%, list=16%, signal=21%	COPS2/SUMO1/POLR2K/POLK/GTF2H3/COPS8/POLE2/COPS4/RAD23B/AQR/GTF2H1/PARP2/RNF111/POLR2D/COPS5/ACTR8/ZNF830/ACTL6A/COPS7B/RFC3/INO80/GTF2H5/RFC1/USP45/COPS3
REACTOME_TGF_BETA_RECEPTOR_SIGNALING_IN_EMT_EPITHELIAL_TO_MESENCHYMAL_TRANSITION	13	-0.610226	-1.73143	0.0183159	0.134836	0.112509	1186	tags=38%, list=6%, signal=36%	CGN/PARD6A/PRKCZ/UBB/UBA52
REACTOME_INTERLEUKIN_1_FAMILY_SIGNALING	144	0.328846	1.42805	0.0183213	0.134836	0.112509	3876	tags=31%, list=19%, signal=25%	IL33/TBK1/USP14/CASP1/IRAK4/PTPN12/NKIRAS1/MAPK8/PSMD12/PSMA1/CHUK/PSMD1/IRAK3/RIPK2/PTPN11/PSMC6/MAP2K4/PSMA3/SKP1/PSME4/TAB2/PSMD5/IKBIP/IL1R1/TAB3/IL18/PSMA4/PTPN13/MAP2K6/PSMA8/IL1B/PSMA2/APP/IL18BP/IL18R1/PSMC2/PSMD14/CASP8/PSMD6/PSMD10/IL1RL2/N4BP1/MAP3K7/PTPN4/TRAF6
WP_RALA_DOWNSTREAM_REGULATED_GENES	12	0.661548	1.68911	0.0185294	0.135143	0.112765	4153	tags=67%, list=21%, signal=53%	RALA/KRAS/EXOC2/CDC42/RALBP1/RAC1/NRAS/EXOC8
PID_IL1_PATHWAY	31	0.503015	1.67154	0.0184627	0.135143	0.112765	4097	tags=45%, list=21%, signal=36%	CASP1/IRAK4/MAPK8/CHUK/IRAK3/TAB2/IL1R1/MAP2K6/IL1B/PIK3CA/PIK3R1/MAP3K7/TRAF6/JUN
REACTOME_COPI_MEDIATED_ANTEROGRADE_TRANSPORT	89	0.371891	1.50983	0.0184847	0.135143	0.112765	3428	tags=30%, list=17%, signal=25%	DCTN6/COG3/CAPZA2/RAB1A/DYNC1I2/YKT6/GOSR1/COPZ1/NAPG/ARF4/ACTR10/USO1/COG2/COG5/COPB1/BET1/NAPB/TUBB1/DYNC1LI2/COG6/DCTN4/COPA/CD59/ARFGAP3/COPB2/TMED2/SPTA1
REACTOME_DEADENYLATION_OF_MRNA	20	0.563244	1.67673	0.0187324	0.135617	0.113161	4596	tags=50%, list=23%, signal=39%	CNOT7/CNOT2/CNOT6L/EIF4B/CNOT11/PAIP1/PARN/CNOT6/CNOT8/CNOT10
PID_MAPK_TRK_PATHWAY	31	0.501864	1.66771	0.0187009	0.135617	0.113161	3712	tags=39%, list=19%, signal=32%	RAP1A/RAP1B/KRAS/MAPK14/MAP2K5/RPS6KA5/CREB1/RIT1/MAP2K6/MAP3K2/FOS/NRAS
PID_VEGFR1_PATHWAY	26	0.50481	1.60326	0.0187615	0.135617	0.113161	3494	tags=42%, list=18%, signal=35%	CD2AP/HSP90AA1/RASA1/PTPN11/NCK1/NRP2/HIF1A/FLT1/CAV1/PIK3CA/PIK3R1
REACTOME_TRANSPORT_OF_CONNEXONS_TO_THE_PLASMA_MEMBRANE	15	-0.56978	-1.69986	0.0191761	0.138204	0.11532	3662	tags=40%, list=18%, signal=33%	TUBB2A/TUBB4B/GJB2/TUBB6/TUBA4B/TUBA3E
REACTOME_SCAVENGING_BY_CLASS_A_RECEPTORS	18	-0.543835	-1.67931	0.0194417	0.138886	0.115888	4021	tags=50%, list=20%, signal=40%	MASP1/FTH1/COL4A1/COL1A1/COLEC11/COL4A2/MARCO/APOB/APOE
WP_TOLLLIKE_RECEPTOR_SIGNALING_RELATED_TO_MYD88	30	0.487404	1.60391	0.0193936	0.138886	0.115888	807	tags=17%, list=4%, signal=16%	TBK1/TLR3/IRAK4/TLR1/CHUK
REACTOME_HCMV_EARLY_EVENTS	65	0.397456	1.51678	0.0193438	0.138886	0.115888	5378	tags=43%, list=27%, signal=32%	RBBP4/NUP43/NUP107/DYNC1I2/SUZ12/NDC1/NUP133/NUP35/NUP93/RANBP2/NUP37/CREB1/ITGB1/TBL1XR1/TUBB1/DYNC1LI2/NUP155/TPR/NUP160/NUP188/NUP205/PML/SEH1L/NUP54/EZH2/NUP153/DYNC1I1/DYNC1LI1
WP_APOPTOSIS_MODULATION_AND_SIGNALING	81	0.371762	1.47559	0.0198526	0.141406	0.117991	4569	tags=42%, list=23%, signal=32%	CASP1/FAS/CYCS/BIRC2/MAPK8/CASP4/NAIP/CASP10/IL1R1/PTRH2/PTPN13/APAF1/PEA15/RIPK1/PMAIP1/DIABLO/CASP3/BIRC3/TNFRSF10A/MCL1/CAPNS1/TNFSF10/CASP8/FOS/BCL2L1/AIFM1/TNFRSF10D/TRAF6/DFFA/JUN/MAPK3/CRADD/CFLAR/AIFM2
BIOCARTA_TCRA_PATHWAY	10	0.686032	1.70307	0.0200491	0.141466	0.118041	2330	tags=40%, list=12%, signal=35%	HLA-DRB5/PTPRC/CD3E/CD3G
REACTOME_ERYTHROCYTES_TAKE_UP_CARBON_DIOXIDE_AND_RELEASE_OXYGEN	10	0.683487	1.69675	0.0203256	0.141466	0.118041	4488	tags=60%, list=23%, signal=47%	CYB5R4/AQP1/HBB/CA1/CYB5R2/CYB5R1
REACTOME_SIGNALING_BY_KIT_IN_DISEASE	20	0.557236	1.65884	0.020241	0.141466	0.118041	3712	tags=50%, list=19%, signal=41%	YES1/KRAS/PIK3R3/SOS1/JAK2/LYN/KIT/PIK3CA/PIK3R1/NRAS
REACTOME_PD_1_SIGNALING	16	0.585732	1.63169	0.0199907	0.141466	0.118041	2646	tags=38%, list=13%, signal=33%	HLA-DRB5/HLA-DQB1/PTPN11/CD3E/CD3G/PDCD1LG2
REACTOME_O_GLYCOSYLATION_OF_TSR_DOMAIN_CONTAINING_PROTEINS	36	-0.427467	-1.60772	0.0202732	0.141466	0.118041	1577	tags=25%, list=8%, signal=23%	ADAMTS7/ADAMTS3/ADAMTSL5/ADAMTS16/SBSPON/THBS2/ADAMTSL3/SPON1/THBS1
WP_DNA_REPLICATION	41	0.44972	1.58881	0.0200914	0.141466	0.118041	4930	tags=51%, list=25%, signal=39%	ORC5/POLE2/ORC4/ORC3/ORC1/CDC7/RFC3/RFC1/MCM6/MCM7/ORC2/POLA1/CDC6/PCNA/RFC2/POLA2/CDT1/RPA3/UBC/POLD3/MCM3
PID_IFNG_PATHWAY	40	0.448477	1.57368	0.020276	0.141466	0.118041	4301	tags=35%, list=22%, signal=27%	RAP1A/RAP1B/CASP1/PTPN11/IFNG/JAK2/IFNGR1/IL1B/SMAD7/PIK3CA/PIK3R1/CAMK2D/PIAS1/MAPK3
REACTOME_CELL_CELL_COMMUNICATION	114	-0.297083	-1.40888	0.0202188	0.141466	0.118041	3461	tags=29%, list=17%, signal=24%	SPTAN1/CDH4/SIRPA/PARVB/GRB2/ACTN1/CLDN1/SDK2/SDK1/PXN/COL17A1/CLDN10/TYROBP/PARD6B/CADM1/CLDN5/SFTPD/CLDN9/CLDN4/CLDN18/CRB3/TESK1/CDH1/SIRPG/CLDN15/CLDN20/PARD6A/CDH17/CLDN7/SIRPB1/CLDN11/CDH9/FLNC
PID_EPHB_FWD_PATHWAY	40	0.445859	1.5645	0.0205051	0.142004	0.11849	3712	tags=38%, list=19%, signal=31%	RAP1A/RAP1B/ROCK1/KRAS/RASA1/EFNB2/SYNJ1/TF/NCK1/CDC42/RAC1/PIK3CA/PIK3R1/PAK1/NRAS
REACTOME_SIGNALING_BY_VEGF	99	0.358374	1.47219	0.0205194	0.142004	0.11849	3712	tags=30%, list=19%, signal=25%	ROCK1/KRAS/HSP90AA1/MAPK14/PRKACB/RASA1/NCKAP1/AKT3/ROCK2/ABI1/PIK3CB/NCK1/NRP2/ELMO2/CDC42/RICTOR/ELMO1/CDH5/WASF1/FLT1/VAV3/CAV1/PAK3/RAC1/PIK3CA/PAK2/PIK3R1/PAK1/CTNNB1/NRAS
REACTOME_NF_KB_IS_ACTIVATED_AND_SIGNALS_SURVIVAL	12	-0.610873	-1.68631	0.0211153	0.144893	0.120901	678	tags=25%, list=3%, signal=24%	UBB/UBA52/NFKBIA
REACTOME_ASSEMBLY_OF_ACTIVE_LPL_AND_LIPC_LIPASE_COMPLEXES	16	-0.554589	-1.66173	0.021094	0.144893	0.120901	5088	tags=69%, list=26%, signal=51%	LIPC/LMF2/PCSK5/FURIN/CREB3L3/LPL/FGF21/APOA5/CIDEC/LMF1/GPIHBP1
REACTOME_AURKA_ACTIVATION_BY_TPX2	66	0.395902	1.5128	0.0210385	0.144893	0.120901	4719	tags=39%, list=24%, signal=30%	NEDD1/HSP90AA1/CCP110/CEP290/CEP41/DYNC1I2/OFD1/HAUS6/HAUS1/AKAP9/PRKAR2B/CEP192/CNTRL/AURKA/CEP135/CEP78/CEP63/PAFAH1B1/CKAP5/CDK5RAP2/MAPRE1/CEP76/ALMS1/CEP57/HAUS5/CLASP1
REACTOME_FORMATION_OF_RNA_POL_II_ELONGATION_COMPLEX	48	0.419644	1.51999	0.0213236	0.145911	0.12175	3243	tags=29%, list=16%, signal=24%	POLR2K/GTF2H3/CCNT2/CDC73/GTF2H1/LEO1/POLR2D/NCBP1/CCNT1/MLLT3/GTF2H5/NELFCD/WDR61/NCBP2
WP_NEURODEGENERATION_WITH_BRAIN_IRON_ACCUMULATION_NBIA_SUBTYPES_PATHWAY	44	0.431806	1.54418	0.0213886	0.145946	0.121779	4168	tags=39%, list=21%, signal=31%	RHEB/ATG4A/RB1CC1/PRKAA1/ATG5/PIK3C3/ATG10/DCAF17/ATG14/PIK3R4/ATG12/PANK2/BECN1/ATG13/CP/ATG7/ATG3
WP_TNFRELATED_WEAK_INDUCER_OF_APOPTOSIS_TWEAK_SIGNALING_PATHWAY	41	0.446357	1.57693	0.0214535	0.14598	0.121808	4403	tags=41%, list=22%, signal=32%	MAPK9/CCL5/BIRC2/MAPK14/MAPK8/CHUK/CCL2/RIPK1/CASP3/BIRC3/RAC1/CASP8/CTNNB1/MAP3K7/JUN/MAPK3/GSK3B
WP_RAS_SIGNALING	167	0.322673	1.42696	0.0215357	0.146131	0.121934	4412	tags=32%, list=22%, signal=25%	MAPK9/RAP1A/RAP1B/MET/RALA/GNG2/KRAS/MAPK8/PRKACB/NTRK2/RASA1/PIK3R3/SHOC2/CHUK/AKT3/SOS1/PTPN11/PIK3CB/EXOC2/RALB/CALML4/FGFR2/RASGRP3/RAB5A/MAPK10/RASA2/GNG11/GNG12/CDC42/SOS2/RALBP1/FLT1/KIT/GRIN2B/PLA2G4A/PAK3/RAC1/GNB4/RAPGEF5/PIK3CA/PAK2/PIK3R1/PAK1/BCL2L1/NRAS/RASSF5/PLD1/ETS1/TEK/MAPK3/STK4/RASGRP1/FLT4
WP_METHIONINE_DE_NOVO_AND_SALVAGE_PATHWAY	21	0.543451	1.64055	0.0216044	0.14619	0.121983	2062	tags=29%, list=10%, signal=26%	MAT2B/AMD1/TXN/APIP/SMS/ADI1
REACTOME_SIGNALING_BY_INTERLEUKINS	430	0.268822	1.31073	0.0218274	0.147289	0.1229	3820	tags=24%, list=19%, signal=20%	CXCL10/IL33/MAPK9/RAP1B/TBK1/RPS6KA3/RALA/USP14/CASP1/YES1/IRAK4/CCL5/HSP90AA1/VCAM1/PTPN12/NKIRAS1/MAPK14/MAPK8/PSMD12/PSMA1/IL7R/PIK3R3/CHUK/CD36/PSMD1/IRAK3/CANX/RIPK2/SOS1/PTPN11/PIK3CB/LBP/IFNG/IFNL2/IL6ST/IL3RA/JAK2/BRWD1/RPS6KA5/PSMC6/MAP2K4/PSMA3/SKP1/PSME4/VAMP7/TAB2/PSMD5/CCL4/ATF1/IKBIP/MAPK10/IL1R1/CDC42/TAB3/SOS2/HIF1A/IL18/PSMA4/PTPN13/CREB1/STAT4/ITGB1/MAP2K6/CCL2/PSMA8/OSMR/IL9/LY…
REACTOME_RESOLUTION_OF_D_LOOP_STRUCTURES_THROUGH_SYNTHESIS_DEPENDENT_STRAND_ANNEALING_SDSA	22	0.535437	1.63225	0.0228738	0.153924	0.128437	4564	tags=45%, list=23%, signal=35%	BRCA1/WRN/NBN/PALB2/RAD50/DNA2/RBBP8/RMI1/RAD51C/TOP3A
REACTOME_RESOLUTION_OF_D_LOOP_STRUCTURES	28	0.485558	1.57608	0.0235164	0.157813	0.131681	4564	tags=39%, list=23%, signal=30%	BRCA1/GEN1/WRN/NBN/PALB2/RAD50/DNA2/RBBP8/RMI1/RAD51C/TOP3A
KEGG_CHEMOKINE_SIGNALING_PATHWAY	177	0.309239	1.37275	0.0240152	0.160717	0.134104	3712	tags=26%, list=19%, signal=21%	CXCL10/RAP1A/RAP1B/CXCL14/ROCK1/GNG2/KRAS/CCL5/CXCL9/PRKACB/ITK/PIK3R3/CCL8/CHUK/AKT3/ROCK2/SOS1/PIK3CB/JAK2/CXCR4/CX3CR1/CX3CL1/CXCL11/CCL4/GNG11/GNG12/CDC42/PIK3CG/SOS2/ELMO1/CCL2/LYN/CCR3/VAV3/RAC1/ADCY2/GNB4/STAT2/PIK3CA/CXCL16/PIK3R1/PAK1/DOCK2/GNAI1/CXCL2/NRAS
WP_INTRAFLAGELLAR_TRANSPORT_PROTEINS_BINDING_TO_DYNEIN	23	0.523777	1.61666	0.0242373	0.161514	0.134769	5378	tags=57%, list=27%, signal=41%	WDR35/DYNLT3/DYNC1I2/DYNC2H1/IFT46/DYNC1LI2/WDR19/HSPB11/IFT81/IFT43/DYNC2LI1/DYNC1I1/DYNC1LI1
REACTOME_DISEASES_ASSOCIATED_WITH_O_GLYCOSYLATION_OF_PROTEINS	60	-0.34919	-1.45937	0.0242669	0.161514	0.134769	1890	tags=23%, list=9%, signal=21%	MUC13/NOTCH1/ADAMTS7/MUC1/ADAMTS3/MUC6/ADAMTSL5/ADAMTS16/SBSPON/MUC21/THBS2/ADAMTSL3/SPON1/THBS1
KEGG_ANTIGEN_PROCESSING_AND_PRESENTATION	47	0.431187	1.56103	0.0248301	0.164812	0.137522	2785	tags=28%, list=14%, signal=24%	HLA-DRB5/HLA-DQB1/NFYB/HSP90AA1/KLRD1/CANX/IFNA16/HSPA4/KLRC2/CREB1/IFNA8/KLRC3/HSPA5
REACTOME_INHIBITION_OF_THE_PROTEOLYTIC_ACTIVITY_OF_APC_C_REQUIRED_FOR_THE_ONSET_OF_ANAPHASE_BY_MITOTIC_SPINDLE_CHECKPOINT_COMPONENTS	19	0.541764	1.59816	0.0250579	0.165873	0.138406	3696	tags=47%, list=19%, signal=39%	ANAPC4/ANAPC10/UBE2D1/MAD2L1/CDC27/CDC16/ANAPC5/BUB3/CDC23
REACTOME_TIE2_SIGNALING	18	0.560944	1.62106	0.025896	0.170921	0.142619	4272	tags=61%, list=21%, signal=48%	KRAS/SOS1/PTPN11/PIK3CB/GRB14/ANGPT1/ANGPT2/PIK3CA/PIK3R1/NRAS/TEK
WP_SARS_CORONAVIRUS_AND_INNATE_IMMUNITY	24	0.514899	1.59742	0.0259646	0.170921	0.142619	3254	tags=38%, list=16%, signal=31%	TBK1/TLR3/IFIH1/IFNAR1/IFNA16/IFNAR2/IFNA8/DDX58/STAT2
REACTOME_GENERATION_OF_SECOND_MESSENGER_MOLECULES	26	0.490475	1.55773	0.026031	0.170921	0.142619	3896	tags=42%, list=20%, signal=34%	HLA-DRB5/HLA-DQB1/ITK/CD3E/NCK1/CD3G/PAK3/PAK2/LCP2/PAK1/HLA-DPA1
REACTOME_BUTYROPHILIN_BTN_FAMILY_INTERACTIONS	10	0.673145	1.67108	0.0264094	0.172475	0.143916	1362	tags=30%, list=7%, signal=28%	BTN3A2/BTN3A3/BTN3A1
BIOCARTA_EIF2_PATHWAY	10	0.67314	1.67107	0.0264094	0.172475	0.143916	4740	tags=60%, list=24%, signal=46%	EIF2AK2/EIF5/EIF2S1/GSK3B/EIF2S2/EIF2AK3
REACTOME_RNA_POLYMERASE_I_PROMOTER_ESCAPE	24	0.513165	1.59204	0.0269537	0.17556	0.146489	2805	tags=33%, list=14%, signal=29%	POLR2K/GTF2H3/GTF2H1/TAF1B/POLR1B/TBP/POLR1D/GTF2H5
REACTOME_PLASMA_LIPOPROTEIN_ASSEMBLY_REMODELING_AND_CLEARANCE	68	-0.344954	-1.48717	0.0271393	0.176297	0.147105	6943	tags=53%, list=35%, signal=35%	APOC1/APOA2/P4HB/PRKACG/APOA4/AMN/ABCG1/PCSK9/AP2M1/AP2A1/SCARB1/LIPC/LMF2/PCSK5/FURIN/LDLRAP1/CREB3L3/BMP1/ZDHHC8/AP2A2/LPL/FGF21/AP2S1/APOA5/ABCA1/CIDEC/PRKACA/CES3/LMF1/GPIHBP1/LDLR/UBB/UBA52/NPC2/APOB/APOE
REACTOME_EPHB_MEDIATED_FORWARD_SIGNALING	39	0.450693	1.56823	0.0273146	0.176964	0.147661	3068	tags=36%, list=15%, signal=30%	ACTR3/ROCK1/YES1/ARPC3/RASA1/ROCK2/EFNB2/ACTR2/ARPC2/CDC42/LYN/ARHGEF28/GRIN2B/RAC1
REACTOME_AMYLOID_FIBER_FORMATION	48	-0.376295	-1.48551	0.027457	0.177414	0.148037	5595	tags=42%, list=28%, signal=30%	CALB1/BACE1/PRL/IAPP/NPPA/FGA/FURIN/TTR/PSENEN/SIAH2/HSPG2/GSN/GGA1/CALCA/TGFBI/UBB/UBA52/CST3/APOE/SAA1
BIOCARTA_NO2IL12_PATHWAY	15	0.5864	1.60113	0.0277443	0.178325	0.148796	2392	tags=40%, list=12%, signal=35%	IFNG/JAK2/CD3E/STAT4/CD3G/CD2
REACTOME_PERK_REGULATES_GENE_EXPRESSION	32	0.469234	1.5666	0.0277082	0.178325	0.148796	5598	tags=56%, list=28%, signal=41%	EXOSC8/NFYB/EXOSC3/DIS3/EIF2S1/EXOSC9/CCL2/CEBPG/HSPA5/PARN/EXOSC2/CXCL8/EIF2S2/DDIT3/EIF2AK3/ATF6/EXOSC1/ASNS
REACTOME_UCH_PROTEINASES	76	0.361848	1.41444	0.0282607	0.181166	0.151167	4733	tags=37%, list=24%, signal=28%	UCHL5/UCHL1/PSMD12/PSMA1/PSMD1/PSMC6/PSMA3/UCHL3/PSME4/PSMD5/TGFBR2/PSMA4/ACTR8/ACTL6A/PSMA8/PSMA2/INO80/SMAD7/PSMC2/PSMD14/PSMD6/PSMD10/FOXK2/PSMD7/PSMA5/PSMD2/INO80D/UBC
KEGG_CYSTEINE_AND_METHIONINE_METABOLISM	31	0.485733	1.61411	0.0289681	0.185149	0.154491	2613	tags=32%, list=13%, signal=28%	MAT2B/AMD1/APIP/LDHB/LDHC/CDO1/SMS/ADI1/TRDMT1/LDHA
WP_THYROID_STIMULATING_HORMONE_TSH_SIGNALING_PATHWAY	64	0.388502	1.48014	0.029034	0.185149	0.154491	4658	tags=36%, list=23%, signal=28%	RAP1A/RAP1B/RB1/GNG2/MAPK14/TTF1/JAK2/MYL12B/TTF2/CREB1/MAP2K6/GNA13/ADCY2/PIK3CA/FOS/PIK3R1/GNAI1/PLCB1/PLD1/JUN/MAPK3/RBL2/GNAI3
REACTOME_FORMATION_OF_APOPTOSOME	11	0.644409	1.6286	0.0297961	0.187554	0.156497	4301	tags=64%, list=22%, signal=50%	CYCS/UACA/APIP/APAF1/DIABLO/CARD8/MAPK3
REACTOME_SYNTHESIS_OF_PIPS_AT_THE_LATE_ENDOSOME_MEMBRANE	11	0.644023	1.62762	0.0297961	0.187554	0.156497	3688	tags=55%, list=19%, signal=44%	MTM1/PIK3C3/PIK3R4/PIK3C2A/MTMR9/MTMR2
REACTOME_PLASMA_LIPOPROTEIN_REMODELING	30	-0.443492	-1.61179	0.0296466	0.187554	0.156497	5088	tags=43%, list=26%, signal=32%	LIPC/LMF2/PCSK5/FURIN/CREB3L3/LPL/FGF21/APOA5/CIDEC/LMF1/GPIHBP1/APOB/APOE
WP_CANCER_IMMUNOTHERAPY_BY_CTLA4_BLOCKADE	13	0.612398	1.6091	0.0295373	0.187554	0.156497	3494	tags=54%, list=18%, signal=44%	PIK3R3/PTPN11/PIK3CB/CD28/PPP2CA/PIK3CA/PIK3R1
REACTOME_PROTEIN_UBIQUITINATION	59	0.399179	1.4982	0.0296172	0.187554	0.156497	5047	tags=41%, list=25%, signal=30%	UBE2Q2/UBE2K/PEX2/UBE2D1/UBA6/CDC73/UCHL3/LEO1/HLTF/PEX13/UBE2G1/UBE2W/RRAGA/WDR61/USP5/RNF20/UBE2L3/PCNA/RNF144A/UBC/PEX5/PEX12/UBE2N/BCL10
WP_GALANIN_RECEPTOR_PATHWAY	20	-0.508748	-1.63927	0.0303258	0.18942	0.158054	4417	tags=55%, list=22%, signal=43%	VEGFA/UCP1/TFAP2A/CDKN1C/CDKN1B/VAMP2/PRKCD/SLC2A4/CRP/CDKN1A/KRT19
REACTOME_CARBOXYTERMINAL_POST_TRANSLATIONAL_MODIFICATIONS_OF_TUBULIN	38	-0.406662	-1.54889	0.0302092	0.18942	0.158054	3933	tags=34%, list=20%, signal=28%	AGBL5/TTLL6/TUBB2A/TTLL9/TUBB4B/TTLL10/AGBL2/TTLL2/TTLL12/VASH1/TUBB6/TUBA4B/TUBA3E
PID_CD8_TCR_DOWNSTREAM_PATHWAY	56	0.410119	1.52964	0.0302513	0.18942	0.158054	4301	tags=38%, list=22%, signal=29%	MAPK9/KRAS/MAPK8/PPP3CB/IFNAR1/IFNG/IFNA16/CD3E/IFNAR2/PPP3R1/PRKCQ/STAT4/CD3G/GZMB/IFNA8/TNFRSF9/FOS/NRAS/PRF1/JUN/MAPK3
BIOCARTA_NKCELLS_PATHWAY	18	0.551551	1.59392	0.0304214	0.189531	0.158147	4301	tags=56%, list=22%, signal=44%	KLRD1/IL18/KLRC2/ITGB1/KLRC3/RAC1/PIK3CA/PIK3R1/PAK1/MAPK3
PID_S1P_S1P2_PATHWAY	24	0.508561	1.57775	0.0309101	0.191596	0.15987	4658	tags=50%, list=23%, signal=38%	MAPK14/MAPK8/GNA14/CDH5/GNA13/RAC1/FOS/PAK1/GNAI1/JUN/MAPK3/GNAI3
KEGG_OXIDATIVE_PHOSPHORYLATION	97	-0.29761	-1.38605	0.0308445	0.191596	0.15987	4408	tags=35%, list=22%, signal=27%	NDUFB10/ATP6V1E2/SDHA/NDUFA10/NDUFS6/ATP6V0B/LHPP/NDUFB2/NDUFS2/ATP6V1B1/UQCR10/TCIRG1/ATP6V0D2/ATP6AP1/NDUFA3/COX5B/COX7A2/NDUFS7/COX7A1/ATP6V0C/NDUFS3/ATP12A/SDHD/NDUFB7/NDUFB8/COX6B1/ATP6V1G1/UQCRC1/NDUFV1/COX7C/CYC1/NDUFA1/COX4I1/COX8A
WP_PANCREATIC_ADENOCARCINOMA_PATHWAY	86	0.355311	1.43171	0.0310239	0.191813	0.160051	3717	tags=30%, list=19%, signal=25%	MAPK9/RB1/POLK/RALA/KRAS/MAPK8/PIK3R3/CHUK/AKT3/PIK3CB/RALB/CDK6/ARHGEF6/MAPK10/CDC42/TGFBR2/RALBP1/PAK3/RAC1/PIK3CA/PAK2/SMAD2/PIK3R1/PAK1/BCL2L1/SMAD4
REACTOME_DEFECTIVE_EXT2_CAUSES_EXOSTOSES_2	13	-0.579497	-1.64425	0.0316674	0.195296	0.162957	5665	tags=77%, list=28%, signal=55%	GPC3/GPC5/SDC1/GPC1/AGRN/HSPG2/EXT2/GPC2/GPC6/SDC2
REACTOME_INHIBITION_OF_REPLICATION_INITIATION_OF_DAMAGED_DNA_BY_RB1_E2F1	11	0.642749	1.6244	0.0319829	0.195755	0.16334	4189	tags=55%, list=21%, signal=43%	RB1/TFDP2/PPP2CA/POLA1/POLA2/PPP2CB
BIOCARTA_PAR1_PATHWAY	18	0.549017	1.58659	0.0319298	0.195755	0.16334	3816	tags=44%, list=19%, signal=36%	ROCK1/F2R/PIK3CG/GNA13/PIK3CA/PIK3R1/MAP3K7/PLCB1
WP_TARGET_OF_RAPAMYCIN_SIGNALING	34	0.4581	1.54745	0.0319731	0.195755	0.16334	3127	tags=38%, list=16%, signal=32%	RHEB/HMGCR/PRKAA1/PRKAG2/DDIT4L/CDC42/RICTOR/PRKAG1/RRAGD/PRKAA2/RRAGA/RAC1/PRKAB2
PID_ERBB1_INTERNALIZATION_PATHWAY	40	0.432714	1.51837	0.0324638	0.1982	0.165381	4254	tags=40%, list=21%, signal=32%	KRAS/PIK3R3/UBE2D1/USP8/SOS1/PIK3CB/SYNJ1/EPS15/RAB5A/CDC42/PIK3CA/PIK3R1/TSG101/NRAS/AMPH/CBLB
WP_VITAMIN_A_AND_CAROTENOID_METABOLISM	38	-0.402129	-1.53162	0.0326753	0.198992	0.166042	3773	tags=39%, list=19%, signal=32%	ABCG5/LPL/RXRA/DGAT1/RDH10/ADH4/RBP1/CRABP1/RDH8/ALDH1A3/BCO2/DHRS3/RPE65/RBP4/SDR16C5
