# Supplementary material for: Exploring the molecular link between obstructive sleep apnea and interstitial cystitis/bladder pain syndrome: A bioinformatics and machine learning study
Source: PLoS One. 2025 Dec 31;20(12):e0339824. doi: 10.1371/journal.pone.0339824 (PMC12755753; doi:10.1371/journal.pone.0339824)
Supplement: S1 File. — S1 Table. The expression matrix and grouping information of GSE135917 (OSA). S2 Table. The expression matrix and grouping information of GSE11783 and GSE57560 (IC/BPS). S3 Table. The differential expression genes of OSA and IC/BPS. S4 Table. Differential expression genes using stricter threshold (|log2FC| > 0.3). S5 Table. GO/KEGG enrichment analysis of DEGs. S6 Table. GSEA analysis on OSA and IC/BPS samples. S7 Table. The overlapping genes between the strongest positive modules of OSA and IC/BPS. S8 Table. The overlapping genes between WGCNA module genes and DEGs. S9 Table. GO enrichment analysis of the nine overlapping genes between WGCNA module genes and DEGs. S10 Table. Key markers by machine learning of OSA. S11 Table. Key markers by machine learning of IC/BPS. S12 Table. Integration of WGCNA and machine learning results using stricter threshold (|log₂FC| > 0.3). S13 Table. The risk calculation formula for the OSA and IC/BPS diagnostic model. S1 Fig. Identification of soft-threshold power based on GSE135917 (OSA). S2 Fig. Identification of soft-threshold power based on GSE11783 and GSE57560 (IC/BPS). S3 Fig. Venn diagram of machine learning key gene overlap for IC/BPS under the stricter threshold (|log2 FC| > 0.3). S4 Fig. Venn diagram of machine learning key gene overlap for OSA under the stricter threshold (|log2 FC| > 0.3). (ZIP) [file pone.0339824.s001.zip › supporting information/S7 Table.csv]

Only GSE135917_blue	Only GSE135917_yellow	Only GSE11783/GSE57560_blue	Only GSE11783/GSE57560_brown	GSE135917_blue AND GSE135917_yellow NOT GSE11783/GSE57560_blue NOT GSE11783/GSE57560_brown	GSE135917_blue AND GSE11783/GSE57560_blue NOT GSE135917_yellow NOT GSE11783/GSE57560_brown	GSE135917_blue AND GSE11783/GSE57560_brown NOT GSE135917_yellow NOT GSE11783/GSE57560_blue	GSE135917_yellow AND GSE11783/GSE57560_blue NOT GSE135917_blue NOT GSE11783/GSE57560_brown	GSE135917_yellow AND GSE11783/GSE57560_brown NOT GSE135917_blue NOT GSE11783/GSE57560_blue	GSE11783/GSE57560_blue AND GSE11783/GSE57560_brown NOT GSE135917_blue NOT GSE135917_yellow	GSE135917_blue AND GSE135917_yellow AND GSE11783/GSE57560_blue NOT GSE11783/GSE57560_brown	GSE135917_blue AND GSE135917_yellow AND GSE11783/GSE57560_brown NOT GSE11783/GSE57560_blue	GSE135917_blue AND GSE11783/GSE57560_blue AND GSE11783/GSE57560_brown NOT GSE135917_yellow	GSE135917_yellow AND GSE11783/GSE57560_blue AND GSE11783/GSE57560_brown NOT GSE135917_blue	GSE135917_blue AND GSE135917_yellow AND GSE11783/GSE57560_blue AND GSE11783/GSE57560_brown
AADAC	ABCA5	AASS	A1CF		ACTR10	ABCC4	APOOL	ABCG2
ABCA9	ADAM20P1	ABCA13	A2MP1		ANKRD12	ACACB	BANK1	ASCC1
ABCD1	ALG8	ABCA4	AAAS		APOE	ACER3	BRMS1L	ATL2
ABCE1	ANAPC10	ABCA7	AACS		ARHGEF6	ACTR3	C1GALT1	BBS10
ACADM	ANGPTL1	ABCB10	AATF		ARL6	ACTR6	C8orf22	BRCA1
ACADS	ANGPTL5	ABCB4	ABCA17P		ATL1	ADD3	CASP8AP2	BTBD8
ACADSB	ANKRA2	ABCB9	ABCA2		ATP7B	AKT2	CEP57L1	C14orf28
ACAT1	ANKRD26	ABCC2	ABCA6		C18orf21	ALG6	CLIC2	C20orf203
ACO2	ANO3	ABI3	ABCA8		C3AR1	ANKRD20A5P	CMA1	C2orf49
ACOT2	ANXA3	ABLIM1	ABCB11		C3orf79	AP3S1	CRLF3	CCDC112
ACTG2	ARF4	ABLIM3	ABCB6		CCDC88A	ARL1	CYSLTR1	CCDC18
ADK	ARID4A	ABO	ABCC1		CCDC91	ARPP19	DDX1	CEP290
ADRA2A	ARMC1	ABTB2	ABCC11		CCL20	ASPA	DNAJC24	CRYZL1
ADSSL1	ASPHD2	ACAP1	ABCF2		CD1C	ATAD1	DUSP9	CUL5
AGA	ASUN	ACBD6	ABCG1		CD200R1	ATG4A	ERI1	DTWD1
AGL	ATF7IP2	ACOT12	ABHD14A		CD28	ATL3	ETNK1	DYNC2H1
AGTPBP1	C1orf27	ACOX1	ABHD4		CD53	ATP8A1	FOXP2	ECT2
AKR7L	C21orf91	ACP2	ABHD5		CD84	AURKAIP1	GALNT13	EDIL3
AKT1	C2orf44	ACSBG2	ABHD6		CHUK	BDH2	GBP2	ELOVL7
AKT3	C3orf55	ACSL4	ABHD8		CLOCK	C11orf74	GBP4	EXOSC3
AKTIP	C4orf29	ACSL6	ABI1		CPVL	C1QTNF7	GCNT4	EYA4
ALCAM	C5orf28	ACTA1	ABI2		CTSS	C3orf38	GIMAP7	FAM179B
ALDH1L1	C6orf211	ACTL6A	ABLIM2		CXorf21	C5	GLS	GGPS1
ALPP	CAPS2	ACTN4	ABR		DBT	C9orf72	GNAI1	GKAP1
AMELY	CBR4	ACTR2	ACAA2		DCTN6	CAMK2D	HSDL2	GLRB
AMPH	CCBL2	ACTR3B	ACBD3		DDX60	CASC4	IFIT2	GPR160
ANAPC4	CCDC90B	ACY3	ACCS		DHX29	CCDC59	IFT81	HMGCLL1
ANGPTL2	CEP162	ADAD1	ACE		DHX36	CCDC68	INTS8	IDI1
ANK3	CEP44	ADAM11	ACMSD		DPY19L2P2	CCDC80	LACC1	IFT88
ANKRD28	CHN1	ADAM19	ACOT6		DTX3L	CCNC	LAIR1	INTS7
ANKRD32	CXorf23	ADAM2	ACOT7		EEA1	CCNG1	LOC652276	IPO8
ANKRD36C	CYB5D1	ADAM30	ACOX2		EPHX2	CD164	LRIF1	KIF20B
ANXA2P2	DMGDH	ADAM6	ACOXL		ERAP2	CFHR2	LYRM7	KITLG
ANXA5	DNAJB14	ADAM8	ACPT		FAM204A	CFHR5	MANEA	LOC100506990
AP5M1	DPH6	ADAMDEC1	ACR		FAM49B	CGRRF1	MBD4	LPCAT2
APIP	DPP8	ADAMTS20	ACRV1		FAS	CITED2	NKIRAS1	MCTS1
APLF	DPY19L4	ADAMTSL5	ACSS1		FGL2	CLEC2D	PARP9	MTBP
ARL6IP6	DTD2	ADAP2	ACSS2		FPR3	CNTFR	PCGF5	OXCT1
ARPC2	EDNRB	ADAR	ACSS3		GCA	CSNK1G3	PDHX	PCDHB4
ASAH1	ELMOD2	ADCY2	ACTL9		GGTA1P	CUL2	PHF6	PDCD10
ASCC3	ELOVL5	ADH6	ACTN2		GIMAP2	DCLK2	PSAT1	PLK2
ASPH	ELP4	ADIPOQ	ACTR1A		GPR15	DCUN1D4	PTPRCAP	RAB28
ASS1	ELTD1	ADORA3	ACTR3BP2		GPR34	DCUN1D5	RAP1GDS1	RAD51AP1
ASS1P11	ERI2	ADPGK	ACTR5		GZMA	DDX6	RASGRP3	RNF180
ATG4C	ESCO1	ADPRHL1	ACTR8		HACL1	DHRS9	RMND1	RPE
ATP11B	EVI5	ADRB2	ACVR1C		HLA-DPA1	DSCC1	RNASEL	SDAD1
ATP5L2	EXOSC8	ADSL	ACY1		HOOK3	EAPP	SCRN3	SESTD1
ATP6V1C1	F8	AEBP2	ADAD2		HSD11B1	EIF2A	SLC30A6	SLC31A1
ATP6V1D	FAM114A2	AGAP1	ADAL		HSPH1	EIF3E	SLC35B3	SLC39A9
AZI2	FAM151B	AGAP2	ADAM15		ICAM3	EIF4G2	SLFN12	SNRPA1
B3GALTL	FAM178A	AGAP3	ADAM18		IDO2	EIF5B	SMAD5	SOCS4
B3GNT2	FAM73A	AGPAT4	ADAM22		IFI44	ESF1	TANK	TBC1D23
BCAP31	FAM76B	AGPAT5	ADAM23		IFIH1	FAM126A	TMEM184C	TMEM106B
BIRC2	FAR2P1	AHCYL1	ADAM9		IFIT5	FAM200B	TMEM67	TMEM167A
BNIP2	FCF1	AHDC1	ADAMTS13		IL12B	FRRS1	TMX3	TMEM87B
BNIP3P1	FLJ11292	AHI1	ADAMTS19		IL18R1	FXR1	TP53INP1	TRIM23
BRCC3	FOPNL	AHSA1	ADAMTS3		IMMP1L	GGTLC2	UBR3	TXNDC16
BRD7P2	FSD1L	AICDA	ADAMTS5		IQCF2	GHR	UPRT	UBXN2A
BRIX1	G2E3	AIG1	ADAMTS7		IRAK3	GSN	ZMYM1	UEVLD
BROX	GALNT1	AIM2	ADAMTS9-AS1		ITGAL	GTF3C6	ZNF594	WDR35
BTN3A3	GATM	AK3	ADAMTSL2		KBTBD8	GYG2		WDR89
C12orf5	GNPDA2	AKAP13	ADAT3		KRTAP4-3	HAT1		ZFP14
C16orf46	GPAM	AKAP14	ADCK1		LIPA	HEATR3		ZNF248
C17orf75	GRAMD1C	AKAP8L	ADCY1		LY96	HIST1H2AC		ZNF347
C1GALT1C1	GRIN2D	AKR1E2	ADCY10		MAP4K3	HSD17B11		ZNF383
C2CD5	GUF1	AKR7A2	ADCY5		MAP4K5	ID2		ZNF461
C4orf27	GXYLT1	ALDH2	ADCYAP1R1		MID1	IDI2		ZNF470
C5orf51	HIATL1	ALDH3A2	ADH1B		MIER3	IMPAD1		ZNF564
C6orf10	HMGCR	ALDH7A1	ADH1C		MORF4L2	INSR		ZNF639
C6orf203	HMGCS1	ALDH9A1	ADH5		MS4A4A	IPO11		ZNF836
CALCRL	HRSP12	ALDOB	ADIG		MTHFD2	IQCG		ZNF852
CALML4	HSD17B12	ALG2	ADO		MTHFD2L	IRAK1BP1		ZNHIT6
CALU	HSD17B13	ALOX15	ADORA2B		MTX2	IRAK4
CAPZA2	IFIT1	ALOX5AP	ADRA1A		MYBL1	ITGA8
CASP1	IGBP1P1	ALPK3	ADRA1D		NCKAP1	ITGB1BP1
CBX3P1	IKZF5	ALS2	ADRA2B		NEDD1	KLHDC1
CCDC132	INSIG2	ALS2CL	ADRA2C		NMI	KPNA2
CCDC186	IREB2	AMACR	ADRB1		OSBPL11	KPNA5
CCDC3	ITGA6	AMPD1	ADRM1		OTUD4	LAPTM4A
CCDC54	ITGB3BP	ANGPTL3	AES		P2RY12	LIFR
CCDC66	JPX	ANGPTL6	AFAP1L2		PAPD4	LMBRD1
CCDC73	KCNA2	ANGPTL7	AFM		PARP14	LRP1
CCDC88C	KLRAP1	ANKH	AFP		PLA2G7	LRRC6
CCNT2	LACTB2	ANKRD18B	AGPS		PLS3	LTBP4
CCNYL1	LARP4	ANKRD19P	AGTR1		POP5	LYSMD3
CD2AP	LCORL	ANKRD24	AGTRAP		PPP2R2A	MAP3K6
CD36	LIMD1-AS1	ANKRD31	AGXT2		PTPN22	MAT2B
CD46	LIN7C	ANKRD35	AHCYL2		PTPRC	MLXIP
CD86	LINC00312	ANKRD55	AHNAK		RAB11A	MPHOSPH6
CDC37L1	LINC00998	ANKRD6	AHNAK2		RAB18	MRPL47
CDC42P6	LOC100130428	ANKRD9	AHR		RAB8B	MRPS18C
CDK17	LOC100132099	ANKS1B	AHRR		RBM26	NAP1L1
CEP83	LOC642533	ANPEP	AIDA		RECQL	NFE4
CETN3	LRRC40	AOAH	AIPL1		RNF213	NFYB
CFH	LSM6	AP4B1	AK1		ROCK1	NKAIN2
CFHR1	LYRM9	APAF1	AK2		RPL23AP53	NMD3
CFL2	LZIC	APBB1IP	AK5		RPS6KA3	NR1D2
CHIC2	MAPK14	APCS	AK8		RUFY2	NRM
CHMP5	MASTL	APOA5	AKAP11		SCAF11	NSMCE2
CHORDC1	MCM8	APOBEC2	AKIP1		SCGB1D1	NTRK3
CLDN5	ME1	APOBEC3F	AKIRIN2		SCRN2	OR8B8
CLEC2B	MED4	APOBEC3G	AKR1A1		SERBP1	ORMDL3
CLIC6	METTL15	APOBR	ALDH1A1		SH3GLB1	P4HA1
CLK4	MFN1	APOC1	ALDH1A2		SKP1	PC
CMPK1	MFSD8	APOL2	ALDOAP2		SLC30A9	PCMT1
CNBD1	MIRLET7C	APOL3	ALG10B		SNRNP27	PCNP
CNEP1R1	MIRLET7F1	APOPT1	ALG14		SNX10	PDE12
CNOT7	MLLT3	AQP6	ALG3		SNX2	PLEKHA3
COG2	MOCS2	AQP9	ALOX15B		SNX6	PMM2
COG3	MORC3	ARHGAP10	ALOX5		STAT1	POLE2
COL4A2	MRE11A	ARHGAP17	ALS2CR12		STK17A	PPIG
COMMD10	MS4A12	ARHGAP18	ALX4		SUB1	PRKAR2B
COPS2	MS4A2	ARHGAP22	AMBP		SUGT1P1	PSMA1
COPS4	MSH2	ARHGAP23	AMBRA1		TBK1	PSMA3
COPS8	MSMO1	ARHGAP25	AMFR		TLN2	PSMA4
COQ10B	MT1H	ARHGAP30	AMIGO1		TLR1	PSMD1
COX11P1	MT1P3	ARHGAP4	AMIGO2		TMCO1	PTPN11
COX4I1	MTM1	ARHGAP9	AMIGO3		TMEM229B	PTPRS
CPSF4L	MTX3	ARHGEF1	AMMECR1L		TMTC3	PYGB
CRIPT	MXRA8	ARHGEF10L	AMOT		TRIM22	RAB2A
CRYAB	MYCT1	ARHGEF19	AMPD3		UBE2D1	RALA
CSTF3	NAA15	ARHGEF33	AMZ2		VPS26A	RAP1A
CTAGE7P	NAA16	ARHGEF37	AMZ2P1		WBP4	RAP2A
CWC22	NACC2	ARID2	ANAPC16		YES1	RASSF10
CYC1	NAE1	ARID3B	ANGEL2		ZNF267	RBBP4
DAAM1	NARS2	ARL11	ANGPTL4			RBBP9
DAPK2	NBEAL1	ARL4A	ANK1			RBM8A
DCK	NDUFAF5	ARL4D	ANKAR			RFPL3
DCN	NET1	ARL6IP5	ANKDD1A			RIPK2
DCUN1D1	NGFR	ARL8A	ANKHD1			RNF14
DDX52	NIPSNAP3B	ARMC2	ANKMY1			RPGRIP1L
DDX60L	NOC3L	ARMC9	ANKRD1			RPL22
DEGS1	NPR3	ARMCX5	ANKRD16			SAR1B
DEK	NPY5R	ARNTL	ANKRD20A4			SCYL2
DENND6A	NUP43	ARPC1A	ANKRD30BP2			SEPT7
DENR	OR4A47	ARPC1B	ANKRD33			SFT2D2
DMTF1	OR4C6	ARR3	ANKRD53			SHCBP1
DNAJB4	OR51A2	ARRB2	ANKRD7			SLC2A4
DNAJC10	OR52N5	ARRDC4	ANLN			SLU7
DNAJC15	OR5B2	ARSI	ANO1			SMC3
DNTTIP2	OR7A3P	ART1	ANO2			SNED1
DPM1	OR7E13P	ART3	ANO6			SNX4
DPY19L2P1	ORC5	ARTN	ANP32A			SPOPL
DSTN	OSGIN2	ARV1	ANP32E			SUZ12
DSTNP2	OTUD6A	ASAP2	ANXA2			SYAP1
DUSP10	PAGE2	ASAP3	ANXA2P1			TAF11
DYNLT3	PAK1IP1	ASB2	AOC2			TAF13
ECHDC1	PAPSS1	ASB8	AOX2P			TBC1D19
ECHS1	PCDHB13	ASGR1	AP1G1			TIMM17A
EEF1A1	PECR	ASIP	AP2A1			TIMM9
EHD2	PEX3	ASNS	AP2B1			TIPRL
EHHADH	PGAP1	ATCAY	AP2S1			TMC5
EIF2AK2	PHAX	ATF7IP	AP3D1			TMEM132C
EIF3K	PIGF	ATM	APBA1			TMEM135
EIF5	PIGN	ATOH7	APBB1			TMOD1
EMCN	PLRG1	ATOH8	APCDD1			TRIP11
EML3	PLSCR4	ATP2A1	APLP2			TTC37
ENY2	PMS2	ATP2A3	APOA2			TXK
ERBB2IP	PNPLA8	ATP6V0D2	APOBEC3B			UBA3
ERGIC2	PNPT1	ATP6V0E1	APOBEC3D			UGGT2
ERLEC1	POGLUT1	ATP6V0E2	APOC3			UGP2
ERLIN1	POT1	ATP8B4	APOH			VN1R1
ERVH-4	PPID	ATRNL1	APOM			ZNF14
ETFDH	PPIL3	ATXN10	APPL2			ZNF184
EXOC6	PPP4R2	ATXN7	AQP10			ZNF302
EYA1	PRPF39	ATXN7L1	AQP2			ZNF429
FADS3	PRPS1	ATXN7L2	AQP5			ZNF484
FAH	PSMD12	AVPR1B	AQP8			ZNF486
FAM198B	PTS	AZGP1	AR			ZNF506
FAM214A	PTX3	AZGP1P1	ARAP2			ZNF568
FAM35A	PYROXD1	B2M	AREG			ZNF573
FANCL	RAB23	B4GALT3	ARF1			ZNF578
FAR1	RAD17	B4GALT6	ARF5			ZNF585B
FARSB	RALB	BACH2	ARFIP2			ZNF626
FBLN2	RBM48	BAIAP2L1	ARG1			ZNF675
FBXO45	RBMXL2	BAIAP3	ARHGAP20			ZNF91
FDX1P1	RCHY1	BARHL1	ARHGAP26
FER	REEP3	BATF	ARHGAP28
FERMT2	RGS22	BATF2	ARHGAP36
FLJ36000	RHPN2	BATF3	ARHGAP39
FLNA	RMRP	BBS1	ARHGAP44
FMO8P	RN7SKP153	BCL11A	ARHGAP6
FRA10AC1	RN7SKP185	BCL2A1	ARHGDIA
FSTL1	RN7SKP64	BCL2L11	ARHGEF10
GCLM	RN7SKP97	BCL9	ARHGEF15
GEN1	RN7SKP99	BEND2	ARHGEF25
GFM1	RN7SL186P	BEND3	ARL2BP
GGNBP2	RNA5-8SP7	BEND4	ARL3
GINM1	RNA5SP104	BFSP1	ARL5B
GLIPR1	RNA5SP233	BFSP2	ARMC5
GLO1	RNA5SP268	BHLHB9	ARMCX1
GLUL	RNA5SP33	BICD1	ARMCX2
GMFB	RNA5SP363	BICD2	ARNT
GNG3	RNA5SP371	BIN2	ARNTL2
GOLGA4	RNA5SP382	BIRC3	ARPC4
GOLIM4	RNA5SP457	BLK	ARPC5
GOLT1B	RNMT	BLMH	ARPC5L
GPR124	RNU1-58P	BLVRA	ARPP21
GPX8	RNU2-18P	BMP7	ARRDC3
GSAP	RNU2-33P	BMPR1B	ARSF
GSPT1	RNU2-7P	BNIP3L	ART5
GTF2A2	RNU4-87P	BRAF	ARVCF
GTF2H3	RNU5B-1	BRCA2	ARX
H3F3AP3	RNU5E-3P	BSND	ASB11
H6PD	RNU6-1027P	BST2	ASB4
HAUS1	RNU6-1229P	BTBD1	ASCL1
HCAR3	RNU6-212P	BTBD10	ASCL3
HERC4	RNU6-301P	BTK	ASF1B
HIAT1	RNU6-310P	BTLA	ASL
HIBCH	RNU6-341P	BTN2A2	ASMTL-AS1
HIGD1A	RNU6-356P	BTN3A1	ASNA1
HIGD2A	RNU6-50P	BTN3A2	ASPG
HIST2H2BE	RNU6-556P	BTNL3	ASPHD1
HK2	RNU6-577P	BTNL8	ATAD3A
HLA-DRB5	RNU6-590P	C10orf2	ATAD5
HMGB1	RNU6-678P	C11orf1	ATF6
HMGB3P20	RNU6-82P	C11orf21	ATF7
HMGN2P17	RNU6-890P	C11orf45	ATG13
HNRNPA3P3	RNU6-915P	C11orf58	ATG16L1
HOXB8	RNU6-966P	C11orf88	ATG2A
HPS3	RNU6-983P	C11orf94	ATG3
HSP90AA1	RPPH1	C11orf95	ATG4B
HSP90AA2	RPS2P52	C12orf10	ATP10A
HSP90AB2P	RPS6KA5	C12orf4	ATP13A1
HSP90AB3P	RWDD2B	C12orf65	ATP1B3
HSP90AB4P	SAAL1	C14orf39	ATP5A1
HSPA13	SC5D	C15orf52	ATP5D
HSPB7	SEMA3A	C15orf59	ATP5G1
HSPE1P7	SENP1	C15orf61	ATP5H
HYPM	SEPSECS	C16orf54	ATP5O
IFNAR1	SFT2D1	C16orf92	ATP6V0A1
IFT57	SLC25A16	C17orf100	ATP6V0B
IFT74	SLC35B4	C17orf58	ATP6V0C
IGKV2D-40	SMC2	C17orf62	ATP6V1A
IKBIP	SMIM11P1	C17orf74	ATP6V1B1
IL33	SMIM15	C17orf97	ATP6V1C2
ILF3-AS1	SNAPC3	C17orf98	ATP6V1G2
ILVBL	SNORA2A	C17orf99	ATP6V1G3
IMPA1	SNORA7B	C18orf61	ATP8A2
IRX6	SNORA80E	C18orf8	ATP8B3
ITFG1	SNORD115-25	C19orf47	ATXN2L
ITGAV	SNORD46	C19orf60	ATXN3
IVNS1ABP	SNORD75	C19orf66	ATXN7L3
KCTD21-AS1	SNRPD1	C19orf68	AUP1
KIAA0020	SPDL1	C19orf70	AURKA
KIAA0895L	SREK1IP1	C19orf81	AURKB
KIAA1033	SRFBP1	C1orf162	AVEN
KIAA1143	TAF1B	C1orf226	AVL9
KLF7	TAS2R19	C1orf228	AVP
KLHL5	TAS2R20	C1orf54	AVPI1
KPNA3	TCAIM	C1orf61	AVPR1A
KRCC1	TEFM	C1QA	AVPR2
KRR1	THBS1	C1QB	AWAT1
KRT18P49	THUMPD3	C1QC	AXIN2
KRTAP19-6	TIMP3	C2	AZIN1
KTN1	TLR3	C20orf144	B3GALT2
LAMB2	TM4SF18	C22orf46	B3GALT4
LAMP2	TMA16	C2orf76	B3GAT2
LDHB	TMEM128	C3	B3GNT5
LGALS12	TMEM209	C4orf36	B4GALT2
LINC00268	TMEM41B	C4orf45	B9D1
LINC00518	TMEM50B	C4orf47	BAAT
LINC01140	TPMT	C5orf34	BAD
LINC01356	TPT1-AS1	C5orf47	BAG3
LIPE	TRMT1L	C5orf56	BAG4
LMAN1	TRNT1	C5orf58	BAK1
LMBRD2	UACA	C6orf52	BAMBI
LOC100128233	UCHL5	C6orf58	BANP
LOC100130815	UFSP2	C6orf62	BARD1
LOC100131581	UPF3B	C7orf25	BAX
LOC100133091	USP10	C8orf59	BAZ1B
LOC100133130	UTP11L	C9orf172	BBS4
LOC101928697	UTP15	CA12	BBS7
LOC389834	UTP20	CA5BP1	BCAM
LOC391722	VBP1	CAB39	BCAN
LOC400943	VPS54	CACNA1E	BCAR4
LPAR1	VRK1	CACNA1I	BCKDK
LPAR6	WDR3	CACNG3	BCL2L1
LPPR4	XRCC4	CAD	BCL2L12
LRPPRC	YEATS4	CADM1	BCL2L13
LRRCC1	ZAK	CALHM3	BCL2L14
LRRD1	ZBTB41	CAMK1G	BCL2L15
LRTM1	ZCCHC16	CAMK4	BCL7B
LSM8	ZDHHC21	CAMKK1	BDH1
LTBP2	ZNF112	CAMP	BDP1
LTBP3	ZNF134	CAMSAP2	BEAN1
LTV1	ZNF137P	CAP1	BECN1
LUC7L3	ZNF143	CAPNS1	BEGAIN
LYAR	ZNF224	CAPRIN1	BEST2
LYPLAL1	ZNF260	CARD16	BEST4
MAP1LC3BP1	ZNF277	CARD8	BET1L
MAP2K5	ZNF28	CASC2	BHLHE23
MAPK6	ZNF320	CASP3	BHLHE40
MAPK8	ZNF345	CASP4	BHLHE41
MAPK9	ZNF415	CASP7	BID
45723	ZNF443	CASS4	BIRC5
MCFD2P1	ZNF558	CAST	BLOC1S1
MCUR1	ZNF654	CASZ1	BLOC1S3
MDH1	ZNF670	CAV2	BMP1
METTL10	ZNF737	CBFB	BMP10
MFAP3	ZNF776	CBLL1	BMP15
MICU2	ZWILCH	CBX8	BMP4
MIR129-2		CC2D1A	BMP5
MIR15A		CCDC105	BMPR1A
MIR181A1		CCDC120	BMPR2
MIR186		CCDC127	BMS1
MIR216A		CCDC138	BOLA2B
MIR302B		CCDC152	BOLA3
MIR516B2		CCDC155	BORA
MIS18BP1		CCDC25	BPESC1
MMADHC		CCDC28B	BPIFA1
MMGT1		CCDC6	BPIFB1
MMP2		CCDC65	BPTF
MOB1A		CCDC70	BRIP1
MOCS3		CCDC85B	BRK1
MOP-1		CCDC86	BRSK2
MORF4		CCDC88B	BST1
MORN5		CCKAR	BTBD17
MOSPD2		CCL17	BTBD3
MPC2		CCL19	BTF3P11
MPHOSPH10		CCL21	BTG2
MRPL1		CCL23	BTG4
MRPL35		CCL27	BTN1A1
MRPL42		CCL3L3	BTN2A1
MSANTD1		CCL4	BUB1B
MT-TA		CCL5	BUD31
MT-TE		CCM2	BVES
MT-TG		CCNA1	BYSL
MT-TQ		CCNB3	BZW1
MT-TT		CCND3	C10orf11
MYH11		CCNF	C10orf128
MYL12B		CCR1	C10orf25
MYNN		CCR10	C10orf53
MYO1B		CCR2	C10orf67
NAA35		CCR4	C10orf82
NABP1		CCR5	C11orf40
NBN		CCR6	C11orf42
NDRG1		CCR7	C11orf53
NDUFB5		CCR9	C11orf71
NDUFV1		CCRL2	C11orf80
NEK7		CCT5	C11orf87
NEXN		CD14	C12orf43
NFU1		CD160	C12orf49
NGDN		CD163	C12orf57
NIPSNAP3A		CD163L1	C12orf74
NLRC4		CD180	C12orf76
NMRK1		CD19	C12orf77
NMT2		CD1E	C14orf105
NOL11		CD2	C14orf166
NOSTRIN		CD209	C14orf178
NOTCH1		CD22	C14orf37
NPM1P8		CD226	C15orf48
NSA2		CD27	C15orf54
NSUN6		CD300A	C16orf45
NUCB2		CD300C	C16orf52
NUP107		CD300LF	C16orf62
NUP133		CD33	C16orf71
OCLM		CD37	C16orf89
ODF2L		CD38	C17orf105
OFCC1		CD3D	C17orf47
OLFM2		CD3E	C17orf50
OR13C7P		CD3G	C17orf53
OR1F2P		CD4	C17orf82
OR4K13		CD40	C17orf89
OR51A4		CD40LG	C19orf24
OR51E2		CD48	C19orf45
OR51J1		CD5	C19orf53
OR5AK3P		CD52	C19orf73
OR5M6P		CD55	C1orf101
OR6B3		CD5L	C1orf111
OR6C76		CD6	C1orf122
OR7E102P		CD69	C1orf131
OR7E121P		CD7	C1orf145
OR7E26P		CD72	C1orf220
OR8G5		CD74	C1orf64
ORM1		CD79A	C1orf68
OSER1		CD79B	C1orf94
OSTM1		CD81	C1QL1
OTOL1		CD83	C1QTNF9B-AS1
PABPC1P2		CD9	C20orf194
PABPC3		CD96	C20orf197
PALMD		CDC23	C20orf96
PAPOLA		CDC42BPB	C21orf58
PCCA		CDC42BPG	C21orf62
PCDHB11		CDC42SE2	C21orf91-OT1
PCMTD1		CDH10	C22orf15
PCNXL4		CDK2AP2	C22orf24
PDCL3		CDK4	C22orf31
PDE3A		CDKL5	C2CD2L
PDLIM3		CDKN1B	C2CD3
PDXDC2P		CDV3	C2CD4B
PDXK		CEACAM21	C2orf16
PEAR1		CEACAM4	C2orf40
PFKL		CEACAM8	C2orf69
PIBF1		CECR1	C2orf70
PIGA		CECR2	C2orf73
PIGB		CECR5	C2orf81
PIGK		CELF2	C2orf83
PIK3C3		CELSR1	C3orf49
PKP2		CELSR3	C3orf58
PLA2G16		CEP250	C3orf80
PLCG1		CES2	C3P1
PLEKHG2		CES4A	C4BPB
PLEKHG6		CETN2	C4orf22
POLK		CETP	C4orf26
POLR2K		CFB	C4orf3
POR		CFLAR-AS1	C4orf46
PPIAP11		CFP	C5orf49
PPIAP13		CHD1	C6orf226
PPIP5K2		CHD4	C6orf25
PPP1R1C		CHIT1	C6orf48
PPP2R5A		CHMP4A	C6orf89
PPP3CB		CHMP7	C6orf99
PRCP		CHODL	C7
PRIMPOL		CHPF2	C7orf13
PRKD3		CHRNA6	C7orf33
PRKRIRP1		CHRNB3	C7orf43
PRO2964		CHST11	C7orf69
PROL1		CHST6	C8G
PRPF4B		CIDEA	C8orf34
PS1TP4		CIITA	C8orf74
PSMB3		CIR1	C8orf76
PTGES3P1		CISD1	C9orf131
PTP4A1P7		CITED1	C9orf40
PTPN12		CKAP5	C9orf50
PTPRF		CKM	C9orf62
PTRF		CLASP1	C9orf64
PUS7L		CLCN1	C9orf84
PXDN		CLCN4	CA10
PYGM		CLDN12	CA2
RAB10		CLDN2	CA4
RAB14		CLDN9	CA6
RAB1A		CLDND2	CA7
RAB1C		CLEC10A	CA9
RAB21		CLEC12A	CABP5
RAD21L1		CLEC4A	CACHD1
RALGAPA1		CLEC4F	CACNA1C
RAP1B		CLEC4GP1	CACNA1H
RASA1		CLEC4M	CACNA1S
RB1		CLECL1	CACNA2D2
RB1CC1		CLIC5	CACNB1
RBM7		CLNK	CADM2
RCN2		CLRN1-AS1	CADM4
RDX		CLSTN1	CALCR
REP15		CLVS1	CALM1
RFWD2		CMBL	CALM3
RGS7BP		CMKLR1	CALN1
RHEB		CNGA3	CAMK1D
RLIM		CNNM4	CAND1
RMDN1		CNOT6L	CAP2
RN7SKP126		CNPY1	CAPN12
RN7SKP127		CNPY2	CAPN2
RN7SKP192		CNPY3	CAPZA1
RN7SKP200		CNR2	CARM1
RN7SKP228		CNTN1	CARTPT
RN7SKP73		CNTN4	CASD1
RN7SL138P		CNTNAP2	CASK
RN7SL145P		CNTNAP4	CASKIN1
RN7SL153P		COL11A1	CASP12
RN7SL183P		COL22A1	CASP2
RN7SL188P		COL4A3	CASP5
RN7SL332P		COL4A4	CAT
RN7SL350P		COMMD3	CATSPER1
RN7SL397P		COPS7A	CAV1
RN7SL452P		COQ3	CBLN2
RN7SL505P		COQ4	CBS
RN7SL610P		COQ7	CBX2
RN7SL629P		CORO1A	CBX3
RN7SL65P		CORO6	CBX4
RN7SL836P		CORO7	CBY3
RN7SL869P		COTL1	CC2D1B
RNA5-8SP5		COX2	CC2D2A
RNA5SP126		CP	CCDC116
RNA5SP229		CPA1	CCDC122
RNA5SP237		CPB1	CCDC124
RNA5SP272		CPB2	CCDC126
RNA5SP279		CPNE3	CCDC134
RNA5SP285		CPNE5	CCDC150
RNA5SP360		CPNE9	CCDC154
RNA5SP367		CPO	CCDC157
RNA5SP492		CPS1	CCDC158
RNA5SP495		CPS1-IT1	CCDC159
RNA5SP50		CPSF4	CCDC167
RNF138		CR1	CCDC168
RNU1-106P		CR1L	CCDC28A
RNU1-76P		CR2	CCDC30
RNU1-77P		CREG2	CCDC38
RNU1-94P		CRELD2	CCDC43
RNU2-27P		CRHR2	CCDC78
RNU2-29P		CRIP3	CCDC8
RNU2-42P		CROCCP2	CCDC82
RNU2-47P		CRTAM	CCDC83
RNU2-49P		CRYBA4	CCDC87
RNU2-65P		CRYGC	CCDC89
RNU2-69P		CSF1R	CCDC9
RNU4-44P		CSF2RA	CCDC94
RNU4-4P		CSF3R	CCDC96
RNU4-53P		CSK	CCIN
RNU4-69P		CSNK1G2	CCK
RNU4-84P		CSPG5	CCL25
RNU5A-2P		CST3	CCL26
RNU5E-10P		CST5	CCNA2
RNU6-1004P		CST7	CCNB1
RNU6-101P		CTBP1	CCNB2
RNU6-1029P		CTBS	CCND1
RNU6-103P		CTC1	CCNE2
RNU6-1045P		CTLA4	CCNI
RNU6-1048P		CTNNA1	CCP110
RNU6-1052P		CTNNB1	CCZ1
RNU6-1073P		CTNNBL1	CD109
RNU6-1086P		CTSW	CD177
RNU6-1112P		CTSZ	CD1A
RNU6-1116P		CTTN	CD247
RNU6-1123P		CUL1	CD47
RNU6-114P		CUL4B	CD58
RNU6-1154P		CUX1	CD82
RNU6-1167P		CUX2	CDA
RNU6-119P		CWH43	CDADC1
RNU6-1204P		CX3CL1	CDC123
RNU6-1214P		CXCL10	CDC14A
RNU6-1244P		CXCL11	CDC14C
RNU6-1254P		CXCL13	CDC20
RNU6-1272P		CXCL9	CDC20B
RNU6-1277P		CXCR1	CDC25A
RNU6-1278P		CXCR3	CDC25C
RNU6-1287P		CXCR4	CDC26
RNU6-1289P		CXCR5	CDC42BPA
RNU6-1296P		CXCR6	CDC42EP1
RNU6-1299P		CXorf38	CDC42EP4
RNU6-129P		CXorf65	CDC42SE1
RNU6-1303P		CYB5R1	CDC45
RNU6-1325P		CYB5R2	CDC6
RNU6-133P		CYBA	CDC7
RNU6-137P		CYBB	CDCA2
RNU6-197P		CYFIP2	CDCA3
RNU6-209P		CYLD	CDCA7
RNU6-215P		CYP1A2	CDCA8
RNU6-242P		CYP27C1	CDH13
RNU6-345P		CYP2C8	CDH18
RNU6-363P		CYP39A1	CDH22
RNU6-367P		CYP4F2	CDH6
RNU6-414P		CYP4F22	CDH7
RNU6-425P		CYP4F30P	CDH8
RNU6-431P		CYTH4	CDHR5
RNU6-444P		CYTIP	CDK1
RNU6-462P		DAB2IP	CDK20
RNU6-470P		DAG1	CDK5
RNU6-502P		DAOA	CDK5R1
RNU6-514P		DAPL1	CDK5R2
RNU6-519P		DAZL	CDKL1
RNU6-545P		DBF4	CDKN2A
RNU6-557P		DCAF17	CDKN3
RNU6-560P		DCAF6	CDNF
RNU6-561P		DCAF8	CDO1
RNU6-562P		DCDC2B	CDON
RNU6-581P		DCHS2	CDR1
RNU6-600P		DCLK1	CDRT1
RNU6-604P		DCP2	CDT1
RNU6-612P		DCTN2	CDX4
RNU6-613P		DDI2	CEACAM3
RNU6-614P		DDO	CEACAM5
RNU6-616P		DDOST	CEACAM6
RNU6-621P		DDX25	CEACAM7
RNU6-636P		DDX27	CEBPG
RNU6-637P		DDX3Y	CECR9
RNU6-657P		DDX4	CELA3B
RNU6-660P		DDX46	CELF4
RNU6-670P		DDX59	CENPA
RNU6-679P		DEDD	CENPE
RNU6-689P		DEF6	CENPF
RNU6-691P		DEFB114	CENPK
RNU6-701P		DEFB122	CENPL
RNU6-706P		DEFB124	CENPM
RNU6-71P		DEFB127	CENPN
RNU6-736P		DEFB132	CENPO
RNU6-742P		DENND1C	CENPT
RNU6-756P		DENND2C	CENPW
RNU6-777P		DENND4C	CEP135
RNU6-806P		DERL3	CEP55
RNU6-830P		DFFB	CEP63
RNU6-831P		DGAT1	CER1
RNU6-832P		DGCR6L	CERS1
RNU6-876P		DGKG	CFD
RNU6-888P		DHCR7	CFHR3
RNU6-892P		DHDH	CFTR
RNU6-893P		DHODH	CGREF1
RNU6-926P		DHRS7B	CHAC1
RNU6-933P		DHX30	CHAT
RNU6-944P		DHX33	CHCHD3
RNU6-948P		DIO2	CHCHD5
RNU6-950P		DISP2	CHD1L
RNU6-952P		DKK4	CHD6
RNU6-967P		DLAT	CHEK1
RNU6-993P		DLEU7	CHFR
RNU6-998P		DLG2	CHGB
RNU6ATAC17P		DLG3	CHID1
RNU6ATAC22P		DLG5	CHKA
RNU6ATAC23P		DLGAP4	CHPT1
RNU6ATAC25P		DLX5	CHRAC1
RNU6ATAC4P		DMKN	CHRD
RNY3P9		DNAH3	CHRM2
RNY4P16		DNAH6	CHRNA10
RNY4P18		DNAH7	CHRNA3
RNY4P24		DNAH8	CHRNA9
RNY4P3		DNAJA1	CHRND
ROCK2		DNAJA3	CHRNG
RPAP3		DNAJB2	CHST13
RPL14		DNAJB9	CHURC1
RPL23AP12		DNAJC11	CIAPIN1
RPL30P1		DNAJC5B	CIDEB
RPL8		DNASE1L3	CIDEC
RPS27L		DNASE2B	CILP2
RPS6KA2		DNM1L	CISD2
RRM2B		DOCK10	CKAP2
RRP7A		DOCK11	CKAP2L
RSRC1		DOCK2	CKLF
SBDS		DOCK3	CKS2
SCFD1		DOCK8	CLCC1
SCML1		DOK2	CLCN5
SEC1P		DOK4	CLDN10
SEC62		DPP4	CLDN19
SENP6		DPPA2	CLDN20
SENP7		DPPA4	CLDN6
45915		DPPA5	CLEC12B
SEPHS1		DPY19L2P3	CLEC16A
SH3BGRL		DRAM2	CLEC3A
SHANK3		DRG1	CLGN
SHOC2		DSCR10	CLIC1
SIK2		DST	CLMN
SIX1		DTNBP1	CLN6
SLC22A16		DTX1	CLP1
SLC25A1		DUOX1	CLPB
SLC25A10		DUSP27	CLPP
SLC25A24		DVL1	CLPTM1
SLC25A51		DVL2	CLSPN
SLC25A6		DVL3	CLSTN2
SLC35A3		DYNC1I2	CLTCL1
SLC36A4		E2F5	CLUAP1
SLC38A6		EAF2	CLUL1
SLC38A9		EARS2	CMIP
SMC6		EBI3	CMTM8
SMEK2		EDDM3A	CNBP
SNORA16B		EDEM1	CNDP2
SNORA19		EDEM2	CNIH2
SNORD114-2		EDN2	CNIH3
SNORD115-2		EEF1A2	CNTD1
SNORD115-27		EFCAB5	CNTF
SNORD115-3		EFNA5	CNTN6
SNORD115-31		EFNB1	COG5
SNORD115-32		EFNB3	COL10A1
SNORD115-35		EFS	COL13A1
SNORD115-37		EGFR	COL24A1
SNORD20		EGLN3	COL25A1
SNORD63		EGR2	COL2A1
SNORD78		EHD1	COL4A6
SNRPB2		EI24	COL5A3
SNRPG		EIF2B1	COL6A5
SNX14		EIF2B4	COL7A1
SNX16		EIF2B5	COLEC10
SPATA20		EIF3B	COMMD2
SPCS3		EIF4EBP2	COMMD4
SPRR2D		EIF4ENIF1	COMMD7
SRP54		EIF4H	COMMD9
SSX8		ELAVL4	COPB2
SSX9		ELMO1	COPE
ST8SIA4		EMB	COPS3
STK38L		EMILIN3	COPZ1
STXBP3		EML2	COQ2
SUB1P1		EML4	CORIN
SUB1P3		ENAM	CORO2B
SUCNR1		ENHO	COX19
SUGT1		ENO3	COX6A2
SUMO1		ENTHD1	COX6C
SUMO1P3		ENTPD7	COX7A2
SUPT20H		EOMES	CPD
TAS2R14		EPB41L1	CPE
TAS2R43		EPB41L3	CPEB1
TAS2R50		EPG5	CPSF1
TAX1BP1		EPHA6	CPSF2
TBC1D15		EPN1	CRADD
TBCK		EPSTI1	CRAT
TC2N		ERAP1	CRB1
TCEB1P2		ERBB2	CRB2
TCTEX1D2		ERBB4	CRBN
TESK1		ERCC4	CRCT1
TFPI		ERCC8	CREB3L3
THBS4		ERI3	CREBBP
THOC7		ERN1	CREBZF
TIA1		ERV3-1	CREG1
TLN1		ESX1	CRHBP
TM6SF1		ETAA1	CRMP1
TM7SF2		ETFB	CRY2
TM9SF2		ETNK2	CRYBA1
TMED10P1		ETV2	CRYBA2
TMEM14E		ETV5	CRYGD
TMEM198B		EVI2A	CSAG2
TMEM260		EVI2B	CSNK1D
TMEM69		EVL	CSNK1E
TMEM87A		EVPLL	CSRNP3
TNS1		EXOC3L4	CST1
TOP2B		EXOSC10	CST2
TOR1AIP2		EXOSC2	CST9
TRAPPC6B		EXOSC7	CT62
TRMT11		EXTL3	CTAG2
TROVE2		EYS	CTDNEP1
TST		F2R	CTDP1
TTC14		F2RL1	CTNNA2
TUSC5		F2RL2	CTNNA3
TXNDC9		F9	CTNND2
TXNL1		FAAH	CTRL
TXNP4		FABP3	CTSA
UBA2		FABP5	CTSF
UBA5		FABP7	CTSH
UBB		FAHD1	CTTNBP2NL
UBE2Q2		FAHD2A	CUBN
UBE2Q2P1		FAM104A	CUEDC1
UBLCP1		FAM104B	CUTC
UBXN2B		FAM105A	CWF19L1
UCHL3		FAM107B	CWF19L2
UGDH		FAM111A	CXCL14
UGT2B4		FAM127B	CXCR2
URI1		FAM129B	CXorf57
USP12		FAM129C	CXorf58
USP14		FAM134B	CXXC4
USP16		FAM151A	CYB5B
USP33		FAM159A	CYB5RL
USP8		FAM160A1	CYGB
USPL1		FAM170A	CYLC1
VAMP4		FAM174A	CYMP
VDAC1P4		FAM24A	CYP11A1
VDAC3		FAM26F	CYP1B1-AS1
VPS13C		FAM46C	CYP20A1
VPS29		FAM49A	CYP27A1
VPS8		FAM50B	CYP27B1
VRK2		FAM57A	CYP2A13
VTA1		FAM63A	CYP2B6
VTI1BP2		FAM65B	CYP2C9
VTRNA1-2		FAM69A	CYP4A11
VTRNA1-3		FAM84B	CYP4A22
WDR75		FAM86DP	CYP4V2
WISP2		FAM8A1	CYP7A1
WSB1		FAM90A1	CYP8B1
WWP1P1		FAM96A	CYS1
XCL2		FANCC	CYTH3
XPO1		FANCE	DACH1
XPOT		FASLG	DAND5
YME1L1		FAT3	DAO
YWHAH		FBXL18	DAP3
ZBTB44		FBXO34	DAPK1
ZBTB8OSP2		FBXO4	DAZAP1
ZC2HC1A		FCER1G	DBH
ZC3H7B		FCER2	DCAF16
ZCRB1		FCGR1B	DCAF4
ZFAND1		FCGR2B	DCAF5
ZFP36L2		FCGR2C	DCAF7
ZFP62		FCHO1	DCBLD2
ZFYVE16		FCHSD1	DCDC5
ZMYM5		FCHSD2	DCLRE1B
ZNF117		FCRL1	DCPS
ZNF124		FCRL2	DCST2
ZNF136		FCRL3	DCT
ZNF146		FCRL4	DCX
ZNF148		FCRLA	DDA1
ZNF204P		FCRLB	DDI1
ZNF252P		FECH	DDIT4
ZNF253		FERMT3	DDN
ZNF271		FGA	DDX10
ZNF33B		FGB	DDX21
ZNF382		FGD1	DDX23
ZNF430		FGD2	DDX28
ZNF487		FGD3	DDX50
ZNF514		FGF14	DDX51
ZNF518A		FGF17	DEFA6
ZNF566		FGF22	DEFB104B
ZNF613		FGF8	DEFB123
ZNF644		FGG	DENND1B
ZNF667-AS1		FGL1	DEPDC1
ZNF680		FGR	DEPDC1B
ZNF702P		FHL1	DEPDC7
ZNF724P		FICD	DERA
ZNF780B		FILIP1L	DET1
ZNF813		FKBP11	DFNB59
ZNF823		FKBP1B	DGCR14
ZNF826P		FKBP5	DGCR5
ZNF83		FLI1	DGKB
ZNF845		FLJ23867	DGKQ
ZNF92		FLJ26850	DHDDS
ZRANB2		FLJ31945	DHFR
		FLJ37035	DHRS7
		FLJ37201	DHTKD1
		FLT3	DHX58
		FLT3LG	DHX8
		FLYWCH2	DIAPH3
		FMNL1	DIO3
		FMNL3	DIO3OS
		FMO3	DIP2B
		FMO4	DIS3L
		FNBP1	DKFZP434A062
		FNIP2	DKFZp434L192
		FOLR2	DKFZp451B082
		FOSL2	DKFZP586I1420
		FOXC1	DKK3
		FOXD4	DLEC1
		FOXO1	DLGAP5
		FPR1	DMD
		FPR2	DMP1
		FRMD6	DMPK
		FRMPD1	DMRT1
		FRS2	DMRT2
		FSD1	DMRT3
		FSIP2	DMRTA1
		FUCA1	DMRTA2
		FUT8	DMRTC2
		FXYD7	DNA2
		FYB	DNAH1
		FYN	DNAH10
		FZD6	DNAH11
		FZD9	DNAH14
		G3BP2	DNAH17
		G6PC2	DNAJB7
		GAB1	DNAJB8
		GAB3	DNAJB8-AS1
		GABRA5	DNAJC13
		GADD45B	DNAJC14
		GAFA3	DNAJC18
		GAL3ST3	DNAJC2
		GALNTL5	DNAJC27-AS1
		GALP	DNAJC3-AS1
		GAMT	DNAJC7
		GAPT	DNAL1
		GAS2	DNALI1
		GAS8	DNASE1L2
		GBE1	DNM3
		GBP1	DOCK5
		GBP3	DOCK6
		GBP5	DOCK7
		GCK	DOHH
		GCNT1	DOK6
		GDA	DOLK
		GDF10	DOPEY1
		GDF9	DOT1L
		GEMIN8	DPAGT1
		GFI1	DPF2
		GFOD2	DPH2
		GFRA2	DPH3P1
		GGA2	DPM2
		GHRL	DPP6
		GIMAP1	DPT
		GIMAP4	DPY19L2
		GIMAP5	DPYSL4
		GIMAP6	DPYSL5
		GIT2	DRAP1
		GJA1	DRD2
		GK2	DRD4
		GLB1L2	DRD5
		GLI2	DSC2
		GLRX	DSCAM
		GLRX5	DSCAM-AS1
		GLYAT	DSCR9
		GLYR1	DSEL
		GMFG	DSN1
		GMIP	DSPP
		GMPR	DTX2P1-UPK3BP1-PMS2P11
		GNAI2	DUOXA2
		GNAL	DUSP13
		GNAO1	DUSP14
		GNG12	DUSP15
		GNG2	DUSP22
		GNG7	DUSP4
		GNG8	DUSP5
		GNGT1	DYM
		GNGT2	DYNLRB2
		GNLY	DYRK2
		GNRHR2	DZIP1
		GOLGA1	DZIP3
		GP9	E2F1
		GPAT2	E2F2
		GPATCH4	EAF1
		GPCPD1	EBAG9
		GPLD1	EBF2
		GPR132	EBF4
		GPR141	ECD
		GPR150	ECE2
		GPR153	ECI2
		GPR171	ECM1
		GPR174	EDF1
		GPR18	EDN3
		GPR183	EDNRA
		GPR19	EED
		GPR22	EEPD1
		GPR27	EFCAB10
		GPR61	EFCAB2
		GPR65	EFCAB6
		GPR84	EFCAB7
		GPRIN3	EFEMP1
		GPSM3	EFNB2
		GPX1	EFR3A
		GRAMD1B	EGFLAM-AS2
		GRAP	EHBP1
		GRAP2	EID2
		GRAPL	EIF1
		GRB14	EIF1AD
		GRB2	EIF1AX
		GRB7	EIF1B
		GRID2	EIF2B2
		GRIK4	EIF3F
		GRIP1	EIF3G
		GRK6	EIF3L
		GRM5	EIF4A2
		GRM8	EIF4E
		GSG1L	EIF4E2
		GSK3B	EIF4E3
		GSTM4	EIF4EBP1
		GTF2H5	EIF5A
		GTF2IRD1	ELAC1
		GTF3A	ELAC2
		GTF3C5	ELAVL2
		GTSF1	ELAVL3
		GTSF1L	ELF4
		GUCY2C	ELK4
		GVINP1	ELL2
		GYPE	ELL3
		GZMB	ELP2
		GZMK	EMD
		GZMM	EME1
		H1F0	EML5
		H2BFXP	EMP1
		HACE1	EMX1
		HAND1	EMX2OS
		HAS2	ENAH
		HAVCR2	ENC1
		HCFC1	ENOX2
		HCG27	ENPP1
		HCG4B	ENPP3
		HCK	ENTPD3-AS1
		HCLS1	ENTPD4
		HCP5	EP400NL
		HCST	EPB41
		HDAC5	EPB41L4A-AS1
		HDDC2	EPB41L5
		HDLBP	EPB42
		HEATR1	EPC2
		HEATR4	EPHA10
		HECA	EPHA3
		HELB	EPHB1
		HEMGN	EPHB2
		HERC5	EPO
		HERPUD1	EPS8
		HES1	EPS8L3
		HHATL	EPX
		HHEX	ERC1
		HHLA3	ERCC1
		HILS1	ERCC2
		HIPK4	ERCC5
		HIST1H2BA	EREG
		HK3	ERGIC3
		HLA-A	ERP29
		HLA-B	ERVFRD-1
		HLA-C	ESCO2
		HLA-DMA	ESD
		HLA-DMB	ESPL1
		HLA-DOA	ESPN
		HLA-DOB	ESPNL
		HLA-DPB1	ESR2
		HLA-DPB2	ESRRB
		HLA-DQB1	ESYT1
		HLA-DQB2	ETF1
		HLA-DRA	ETV4
		HLA-DRB1	ETV7
		HLA-DRB4	EVI5L
		HLA-E	EWSR1
		HLA-F	EXO1
		HLA-G	EXOC7
		HLA-J	EXOSC1
		HMGB4	EXOSC4
		HMGN5	EXTL1
		HMP19	EXTL2
		HNRNPAB	EZH1
		HOMER1	EZH2
		HORMAD1	F5
		HOTAIR	FAM102B
		HOXA1	FAM107A
		HOXA7	FAM111B
		HOXB2	FAM117B
		HOXB4	FAM118A
		HOXC13	FAM118B
		HOXD10	FAM120B
		HOXD4	FAM131B
		HPCA	FAM131C
		HPCAL1	FAM134A
		HPN	FAM135B
		HPR	FAM13A
		HR	FAM13B
		HRASLS2	FAM13C
		HRG	FAM149A
		HRH4	FAM150B
		HSBP1	FAM155A
		HSCB	FAM162B
		HSD17B4	FAM166A
		HSD3B2	FAM166B
		HSF2BP	FAM167A
		HSF5	FAM172A
		HSH2D	FAM173A
		HSPA1B	FAM175A
		HSPB1	FAM178B
		HSPBAP1	FAM179A
		HTATSF1	FAM181B
		HTATSF1P2	FAM182B
		HTR2C	FAM186A
		HTRA4	FAM186B
		HUNK	FAM198A
		HVCN1	FAM19A2
		IARS2	FAM32A
		IBTK	FAM43A
		ICAM1	FAM46A
		ICOS	FAM46B
		IDO1	FAM47C
		IFI16	FAM47E
		IFI30	FAM64A
		IFI35	FAM71A
		IFI44L	FAM72A
		IFI6	FAM81A
		IFIT3	FAM83D
		IFITM1	FAM83G
		IFNAR2	FAM87B
		IFNG	FAM91A1
		IFNGR1	FAM92A1
		IFT46	FAM98A
		IGF2-AS	FAN1
		IGFLR1	FANCA
		IGLL5	FANCB
		IGSF3	FANCI
		IGSF6	FANCM
		IKZF2	FARP1
		IKZF3	FARS2
		IL10RA	FASTKD3
		IL12A	FASTKD5
		IL12RB1	FBLL1
		IL12RB2	FBLN7
		IL15	FBN2
		IL15RA	FBN3
		IL17A	FBRS
		IL17RA	FBXL12
		IL18BP	FBXL13
		IL18RAP	FBXL14
		IL1RL2	FBXL16
		IL2	FBXL3
		IL21R	FBXL5
		IL23R	FBXL6
		IL26	FBXL8
		IL27RA	FBXO10
		IL2RA	FBXO16
		IL2RB	FBXO17
		IL2RG	FBXO24
		IL32	FBXO28
		IL4	FBXO36
		IL4I1	FBXO39
		IL6R	FBXO40
		IL7R	FBXO42
		ILDR2	FBXO46
		IMPDH2	FBXO5
		INA	FBXO6
		ING3	FBXW12
		INHBA	FBXW2
		INO80D	FBXW5
		INPP4A	FBXW8
		INPP5A	FCER1A
		INPP5D	FDPS
		INSL5	FEN1
		INSRR	FER1L4
		INTS12	FERD3L
		IP6K1	FEZF2
		IPO5	FGD6
		IQCD	FGF1
		IQGAP2	FGF11
		IRF1	FGF12
		IRF2BP1	FGF19
		IRF3	FGF2
		IRF4	FGF21
		IRF7	FGF9
		IRF8	FGFBP1
		IRF9	FHIT
		ISG15	FHOD3
		ISG20	FIBCD1
		ITGA4	FIGLA
		ITGAD	FIGN
		ITGAM	FIP1L1
		ITGAX	FKBP7
		ITGB2	FLAD1
		ITGB5	FLCN
		ITGB7	FLII
		ITIH1	FLJ10038
		ITK	FLJ13224
		ITPKB	FLJ21369
		ITPKB-IT1	FLJ21408
		ITPKC	FLJ22763
		JAG1	FLJ25758
		JAK1	FLJ30064
		JAK2	FLJ30679
		JAK3	FLJ32742
		JAKMIP1	FLJ33534
		JMY	FLJ37786
		JPH3	FLVCR1
		JRK	FLVCR1-AS1
		KANK1	FMN1
		KARS	FMO6P
		KAT5	FMR1
		KAT7	FMR1NB
		KCNA3	FNDC4
		KCNA5	FNDC5
		KCNAB2	FNDC7
		KCNE3	FNTA
		KCNH5	FOLH1
		KCNH8	FOXB1
		KCNIP2	FOXD2
		KCNJ10	FOXE1
		KCNJ14	FOXJ3
		KCNJ5	FOXK2
		KCNJ6	FOXM1
		KCNK12	FOXP4
		KCNK4	FOXRED1
		KCNMB2	FOXRED2
		KCNS1	FPGS
		KCTD1	FREM1
		KCTD16	FREM3
		KCTD18	FRMD1
		KCTD2	FRMD4B
		KCTD21	FRY
		KCTD3	FRY-AS1
		KDELR1	FSCN1
		KDM1A	FSCN2
		KDM3A	FSTL5
		KDM4C	FTHL17
		KDM6A	FTSJ1
		KDSR	FTSJ3
		KIAA0100	FTX
		KIAA0226L	FUBP1
		KIAA0513	FURIN
		KIAA0895	FUT1
		KIAA0922	FUT7
		KIF13A	FXR2
		KIF18B	FZD1
		KIF1B	FZD7
		KIFC3	FZR1
		KISS1	G6PC
		KLF1	GAA
		KLF12	GAB4
		KLF13	GABARAPL1
		KLF15	GABRA3
		KLF3	GABRA4
		KLF8	GABRG1
		KLHDC3	GABRG2
		KLHDC7B	GABRP
		KLHDC8B	GADD45G
		KLHL13	GADD45GIP1
		KLHL21	GAK
		KLHL34	GAL
		KLHL35	GALK1
		KLHL4	GALNS
		KLHL6	GALNT5
		KLHL7	GALNT8
		KLRB1	GALNT9
		KLRC3	GALNTL6
		KLRD1	GALR2
		KLRF1	GANC
		KLRG1	GAPDHS
		KMO	GAPVD1
		KREMEN1	GARNL3
		KRIT1	GARS
		KRT12	GART
		KRT27	GAS2L1
		KRT72	GAS5
		KRTAP13-1	GAST
		KRTAP4-4	GATA1
		KY	GATA2
		LAG3	GATA5
		LAMP3	GATA6
		LAMTOR3	GATAD2A
		LANCL1	GATC
		LAP3	GATS
		LAPTM4B	GATSL3
		LAPTM5	GBF1
		LARP1	GC
		LAT	GCDH
		LAT2	GCGR
		LAX1	GCHFR
		LAYN	GCM1
		LCK	GCNT3
		LCMT2	GCOM1
		LCN1	GDAP2
		LCNL1	GDF2
		LCP1	GEMIN2
		LCP2	GEMIN6
		LCTL	GEMIN7
		LECT2	GFAP
		LEF1	GFER
		LEPROTL1	GFOD1
		LGALS2	GFPT1
		LGALS8	GFRA1
		LGR4	GGCX
		LGSN	GGH
		LHFPL4	GGTLC1
		LHX5	GHDC
		LILRA2	GHRHR
		LILRA4	GIF
		LILRA6	GIN1
		LILRB1	GINS1
		LILRB2	GINS2
		LILRB3	GINS4
		LIMD1	GIPC2
		LIMD2	GJB2
		LIME1	GJC2
		LIMK1	GJD2
		LIMS1	GK
		LIN28B	GK3P
		LINC00051	GKN2
		LINC00221	GLA
		LINC00293	GLB1L3
		LINC00299	GLCCI1
		LINC00309	GLDC
		LINC00311	GLI1
		LINC00324	GLP1R
		LINC00347	GLRX2
		LINC00458	GLTPD2
		LINC00474	GLUD2
		LINC00487	GLYATL1
		LMNA	GMDS
		LMOD3	GMEB2
		LOC100128164	GMNC
		LOC100128175	GMPPA
		LOC100128185	GMPS
		LOC100128751	GNA11
		LOC100129129	GNAI3
		LOC100129973	GNAS
		LOC100130331	GNAS-AS1
		LOC100130417	GNAT1
		LOC100130458	GNAT2
		LOC100131043	GNAT3
		LOC100131510	GNB1L
		LOC100132167	GNB5
		LOC100288911	GNG5
		LOC100505549	GNL1
		LOC100505585	GNL2
		LOC100505622	GNMT
		LOC100505716	GNPAT
		LOC100505782	GNPTG
		LOC100505853	GOLGA5
		LOC100505938	GOLGA6A
		LOC100506016	GOLM1
		LOC100506236	GOPC
		LOC100506302	GORASP2
		LOC100506374	GOT1L1
		LOC100506497	GP5
		LOC100506530	GPATCH1
		LOC100506585	GPATCH8
		LOC100506639	GPBP1
		LOC100506675	GPM6A
		LOC100506844	GPN3
		LOC100506882	GPNMB
		LOC100506895	GPR1
		LOC100507033	GPR107
		LOC100507065	GPR137B
		LOC100507291	GPR158
		LOC100507377	GPR161
		LOC100507388	GPR180
		LOC100507389	GPR21
		LOC100507395	GPR31
		LOC100507472	GPR35
		LOC100507507	GPR37L1
		LOC100507547	GPR50
		LOC100507560	GPR62
		LOC100507616	GPR63
		LOC100507630	GPR83
		LOC100631378	GPR89B
		LOC151657	GPRASP1
		LOC153577	GPRC5A
		LOC153811	GPRC5D
		LOC1720	GPS1
		LOC283214	GPT
		LOC283475	GPX4
		LOC283516	GRAMD4
		LOC284009	GRASPOS
		LOC284632	GRB10
		LOC284930	GRIA2
		LOC285300	GRIK1
		LOC285593	GRIK1-AS2
		LOC285627	GRIK5
		LOC285766	GRIN1
		LOC285889	GRIN2A
		LOC285957	GRIN3A
		LOC286059	GRIN3B
		LOC286114	GRIP2
		LOC286238	GRK7
		LOC338667	GRM2
		LOC339539	GRM4
		LOC340017	GRN
		LOC340074	GRPR
		LOC374443	GSG1
		LOC374890	GSG2
		LOC389247	GSPT2
		LOC389906	GSTA3
		LOC400548	GSTM1
		LOC400620	GSTM2
		LOC400655	GSTM3
		LOC400958	GSTM5
		LOC401068	GSX1
		LOC401098	GSX2
		LOC401433	GTDC1
		LOC401442	GTF2A1
		LOC440149	GTF2E2
		LOC51145	GTF2IRD2
		LOC574538	GTPBP10
		LOC613266	GTPBP4
		LOC643072	GTSE1
		LOC643711	GUCA1B
		LOC646241	GUCY2D
		LOC647323	GULP1
		LOC654342	GUSBP1
		LOC727916	GUSBP2
		LOC728903	GUSBP5
		LOC729506	GYPB
		LOC729652	H1FNT
		LOC729680	H1FX
		LOC729966	H2AFJ
		LOC730101	H2AFX
		LOC81691	H2AFZ
		LONP1	H2BFM
		LPIN2	H3F3A
		LPL	HAO2
		LPXN	HAPLN1
		LRFN1	HARBI1
		LRFN2	HAUS8
		LRFN3	HAVCR1
		LRIG3	HBBP1
		LRP11	HBE1
		LRP4	HBP1
		LRRC23	HBQ1
		LRRC25	HBS1L
		LRRC55	HBZ
		LRRC58	HCG9
		LRRC69	HCN1
		LRRC8E	HCN2
		LRRK2	HCP5B
		LSG1	HDAC10
		LSM10	HDAC7
		LSR	HDGF
		LSS	HDGFL1
		LST1	HDGFRP3
		LTA	HEATR5A
		LTB	HEBP1
		LTF	HECTD2
		LUZP2	HELQ
		LUZP4	HENMT1
		LY6G6F	HEPH
		LY75	HEPN1
		LY86	HERC2P7
		LY9	HES2
		LYL1	HFE2
		LYN	HGC6.3
		LYRM1	HGD
		LYRM4	HGSNAT
		LYRM5	HHIP
		LYSMD2	HHIPL1
		LYZL2	HHIPL2
		MAGEB1	HHLA1
		MAGEB18	HIC2
		MAGEC2	HIF1AN
		MAGEC3	HINT1
		MAGEF1	HIST1H1A
		MAGI3	HIST1H1B
		MAGIX	HIST1H1D
		MALT1	HIST1H1E
		MAMSTR	HIST1H1T
		MAN2B1	HIST1H2AB
		MANBAL	HIST1H2AE
		MANSC1	HIST1H2AH
		MAP2K1	HIST1H2AJ
		MAP3K1	HIST1H2AK
		MAP3K10	HIST1H2AM
		MAP3K14	HIST1H2BC
		MAP3K8	HIST1H2BD
		MAP4K1	HIST1H2BE
		MAPK10	HIST1H2BJ
		MARC1	HIST1H2BL
		MARK1	HIST1H2BM
		MAST3	HIST1H2BN
		MATK	HIST1H2BO
		MATR3	HIST1H3A
		MBD1	HIST1H3B
		MBD3L1	HIST1H3E
		MBNL1	HIST1H3F
		MCAT	HIST1H3G
		MCC	HIST1H3I
		MCEE	HIST1H4D
		MCF2L2	HIST1H4G
		MCOLN2	HIST1H4I
		MCU	HIST1H4J
		MDFI	HIST1H4L
		MDK	HIST2H4B
		MDM2	HIST3H3
		MDS2	HJURP
		ME2	HKR1
		MED12L	HLA-DRB6
		MED16	HLA-F-AS1
		MED19	HLF
		MED20	HLTF
		MED26	HM13
		MEGF9	HMBOX1
		MEI1	HMBS
		METAP1	HMCN1
		METTL2A	HMG20A
		METTL2B	HMMR
		MFGE8	HMOX2
		MFNG	HMX1
		MGAT3	HMX2
		MGAT4A	HN1
		MGAT4B	HNMT
		MGAT5B	HNRNPH3
		MGC12916	HOGA1
		MGC16025	HOXA2
		MGLL	HOXB1
		MIAT	HOXD1
		MIB2	HPRT1
		MICAL1	HPSE
		MICB	HPSE2
		MILR1	HPX
		MIR4500HG	HRASLS
		MIS12	HRH2
		MITD1	HRK
		MIXL1	HS1BP3
		MKNK1	HS3ST3B1
		MKRN3	HSD11B1L
		MKRN7P	HSD17B10
		MKS1	HSD17B14
		MLANA	HSD17B2
		MLF2	HSD17B6
		MMAB	HSD3B1
		MMACHC	HSF2
		MMP11	HSFX1
		MMP25	HSPA14
		MMP27	HSPA1L
		MMP7	HSPA2
		MMP8	HSPB8
		MMP9	HSPB9
		MMRN2	HTR1B
		MN1	HTR3A
		MNDA	HTR3C
		MNX1	HTR4
		MOB3A	HTR5A
		MOBP	HTR7P1
		MORC2	HUS1
		MORC4	HYAL1
		MORN2	HYAL3
		MORN3	HYAL4
		MORN4	HYALP1
		MOSPD3	HYI
		MPEG1	HYOU1
		MPHOSPH9	IAPP
		MPO	ICAM5
		MPP2	ID3
		MPP3	ID4
		MPPED1	IDH2
		MPST	IDH3A
		MRC1	IDH3B
		MRGPRX3	IDI2-AS1
		MRI1	IFFO2
		MRPL2	IFNA10
		MRPL23	IFNA21
		MRPL30	IFNA6
		MRPL32	IFNA7
		MRPL34	IFRD2
		MRPL4	IFT27
		MRPL46	IFT43
		MRPS26	IFT52
		MRPS28	IGDCC3
		MRVI1-AS1	IGFALS
		MS4A1	IGFBP3
		MS4A15	IGFBP6
		MS4A6A	IGIP
		MS4A7	IGLL1
		MSTN	IGSF10
		MTA2	IK
		MTA3	IKBKAP
		MTIF3	IKBKE
		MTMR14	IL10RB
		MTSS1L	IL11RA
		MTUS1	IL16
		MUC3A	IL17C
		MUC6	IL17D
		MXI1	IL17RD
		MYBBP1A	IL17RE
		MYCBP2	IL1RAPL1
		MYCBPAP	IL23A
		MYH10	IL31RA
		MYH13	IL9
		MYH16	ILF2
		MYL12A	IMPG1
		MYLK3	INCENP
		MYO1D	INHBC
		MYO1F	INO80C
		MYO1G	INPP5F
		MYO5A	INPP5K
		MYO7A	INSL4
		MYO7B	INSL6
		MYO9B	INSM2
		MYOZ1	INTS3
		MYZAP	INTS4
		MZB1	INTS5
		N4BP2L2	IPCEF1
		NAA40	IPMK
		NAA60	IPO13
		NAGPA	IPO9
		NAIP	IPPK
		NAPSA	IQCA1
		NARF	IQCB1
		NAT8B	IQCF5
		NAT8L	IQCF6
		NBEA	IRAK1
		NCBP1	IRF2BPL
		NCEH1	IRGQ
		NCF1	IRX3
		NCF4	ISG20L2
		NCKAP1L	ISL2
		NCOA1	ISLR2
		NCOA3	ISM1
		NCOA5	ISOC2
		NCOA6	ISX
		NCR1	ISY1
		NCR3	ITCH
		NCS1	ITGA2
		NDFIP1	ITGA9
		NDP	ITGBL1
		NDRG4	ITM2A
		NDST4	ITM2B
		NDUFAB1	ITM2C
		NDUFB10	ITPK1
		NDUFC1	ITPKA
		NECAP2	ITPRIPL2
		NEIL2	ITSN1
		NEO1	IWS1
		NETO1	IZUMO4
		NETO2	JAGN1
		NEURL3	JARID2
		NFAM1	JMJD6
		NFE2	JMJD8
		NFE2L3	JPH4
		NFIA	JRKL
		NFIC	JUNB
		NFKB1	KAAG1
		NFKB2	KALRN
		NFKBIA	KANK4
		NFKBID	KAT6B
		NFKBIE	KATNB1
		NFS1	KAZALD1
		NGEF	KBTBD11
		NGLY1	KBTBD6
		NHP2	KCNA10
		NIPA2	KCNC3
		NIPSNAP1	KCND1
		NKG7	KCNE4
		NKPD1	KCNG2
		NKRF	KCNH1
		NKX2-2	KCNIP4
		NLRC3	KCNJ16
		NLRC5	KCNJ4
		NLRP3	KCNJ9
		NLRP7	KCNK15
		NLRP8	KCNK2
		NMBR	KCNK6
		NME9	KCNK9
		NMNAT1	KCNN2
		NNT	KCNQ1DN
		NOL6	KCNQ3
		NOP14	KCNQ5
		NOP58	KCNT1
		NOS2	KCNU1
		NOTCH3	KCTD6
		NOX3	KDM3B
		NPAS1	KDM4B
		NPAS2	KDM5B
		NPAS4	KDM5C
		NPAT	KHDRBS1
		NPC2	KHDRBS2
		NPHP4	KHDRBS3
		NPY2R	KIAA0101
		NR0B2	KIAA0391
		NR2F6	KIAA0408
		NR3C1	KIAA0430
		NRCAM	KIAA0825
		NSL1	KIAA0930
		NUB1	KIAA1109
		NUDT10	KIAA1161
		NUDT11	KIAA1211
		NUDT12	KIAA1324
		NUDT9	KIAA1549
		NUFIP1	KIAA1614
		NUP210	KIAA1755
		NUP35	KIAA1841
		NUP62	KIAA2013
		NXT1	KIAA2022
		NYNRIN	KIF11
		NYX	KIF12
		OAZ1	KIF14
		OCM2	KIF15
		OGDHL	KIF18A
		OGFOD2	KIF1C
		OK/SW-CL.36	KIF20A
		OLFML1	KIF23
		OLIG1	KIF24
		OOEP	KIF26B
		OPLAH	KIF2C
		OPN4	KIF3B
		OR10C1	KIF4A
		OR10J1	KIF5C
		OR13C4	KIF7
		OR14J1	KIFAP3
		OR1D5	KIFC1
		OR2B6	KIN
		OR2J3	KIR2DL4
		OR2L13	KIR2DL5A
		OR51I1	KIR2DS3
		OR5E1P	KIT
		OR5I1	KLC2
		OR7C1	KLC4
		OR7E37P	KLF11
		ORAI1	KLF17
		ORAI2	KLF4
		ORF1	KLHDC4
		OTUD5	KLHDC8A
		OXNAD1	KLHL11
		P2RX5	KLHL18
		P2RX6	KLHL24
		P2RX7	KLHL32
		P2RY10	KLHL9
		P2RY13	KLK1
		P2RY6	KLK12
		P2RY8	KLK4
		P4HA2	KNCN
		PABPC5	KPNA1
		PACRGL	KPTN
		PAK4	KRBOX1-AS1
		PAM16	KREMEN2
		PANK1	KRI1
		PAPD7	KRT1
		PAPOLB	KRT14
		PAQR7	KRT2
		PAQR9	KRT3
		PARD3	KRT31
		PARP1	KRT32
		PARP10	KRT33B
		PARP12	KRT35
		PARP15	KRT36
		PARP8	KRT4
		PART1	KRT40
		PARVG	KRT6A
		PASK	KRT6C
		PATL2	KRT71
		PBOV1	KRT76
		PBX1	KRT77
		PCDH1	KRT82
		PCDHA1	KRTAP10-12
		PCDHA9	KRTAP1-1
		PCDHAC1	KRTAP2-1
		PCDHB6	KRTAP2-2
		PCDHGA8	KRTAP4-1
		PCGF2	KRTAP4-11
		PCGF3	KRTAP4-9
		PCK1	KRTAP8-1
		PCYOX1	KTI12
		PDAP1	L1TD1
		PDCD1	LACE1
		PDCD11	LAMB1
		PDE1B	LAMB2P1
		PDE3B	LAMC2
		PDE4B	LAMC3
		PDE6G	LAMTOR1
		PDK1	LAMTOR2
		PEG3-AS1	LARP6
		PELO	LBP
		PEMT	LCA5
		PEPD	LCAT
		PERP	LCLAT1
		PFAS	LCN2
		PGLYRP1	LCN8
		PGM1	LDHA
		PGRMC2	LDLRAD3
		PHACTR1	LDLRAP1
		PHF11	LDOC1L
		PHF13	LELP1
		PHF20	LEMD2
		PHGDH	LEMD3
		PHKG1	LEP
		PHLPP1	LEPR
		PHOSPHO2-KLHL23	LETM1
		PHTF1	LETM2
		PHYHD1	LFNG
		PHYHIP	LGALS8-AS1
		PIAS3	LGALS9
		PICK1	LGALSL
		PIEZO1	LGI1
		PIGS	LHCGR
		PIK3AP1	LHFPL5
		PIK3C2B	LHPP
		PIK3C2G	LHX1
		PIK3CD	LHX3
		PIK3CG	LHX8
		PIK3R2	LIG4
		PIK3R5	LILRB4
		PIK3R6	LIMA1
		PIM2	LIMCH1
		PIP4K2A	LIN28A
		PIP5K1B	LIN37
		PIP5KL1	LIN54
		PIPOX	LIN9
		PIR	LINC00032
		PITPNA	LINC00094
		PITRM1	LINC00115
		PITX1	LINC00158
		PIWIL1	LINC00163
		PKHD1	LINC00165
		PKHD1L1	LINC00173
		PKNOX2	LINC00174
		PKP4	LINC00176
		PLA1A	LINC00238
		PLA2G2D	LINC00284
		PLBD1	LINC00304
		PLCB1	LINC00305
		PLCB2	LINC00307
		PLCD1	LINC00310
		PLCG2	LINC00313
		PLCL1	LINC00314
		PLCL2	LINC00315
		PLCXD3	LINC00323
		PLD4	LINC00326
		PLEK	LINC00327
		PLEKHA1	LINC00466
		PLEKHA2	LINC00471
		PLEKHH1	LINC00477
		PLEKHH3	LINC00483
		PLEKHN1	LINC00494
		PLEKHO1	LINGO2
		PLK5	LIPF
		PLP2	LIPI
		PLXDC2	LIPT1
		PLXNA2	LLPH
		PLXNC1	LMAN1L
		PM20D2	LMAN2L
		PMCH	LMNB2
		PMCHL1	LMO1
		PMFBP1	LMTK3
		PNLIP	LMX1B
		PNMA3	LNP1
		PNOC	LNPEP
		POC5	LOC100127940
		POLA1	LOC100127972
		POLD2	LOC100128281
		POLD4	LOC100128361
		POLDIP2	LOC100128653
		POLR1A	LOC100128727
		POLR1B	LOC100128922
		POLR2A	LOC100129069
		POLR2E	LOC100129112
		POLR2G	LOC100129198
		POLR2I	LOC100129620
		POM121L9P	LOC100129935
		POMC	LOC100130264
		POMP	LOC100130456
		POMZP3	LOC100130548
		POP4	LOC100130654
		POU2AF1	LOC100130741
		POU2F2	LOC100130778
		POU3F1	LOC100130992
		POU3F3	LOC100131180
		POU4F3	LOC100131262
		PP7080	LOC100131347
		PPARA	LOC100131532
		PPAT	LOC100131662
		PPDPF	LOC100132005
		PPEF1	LOC100132057
		PPIC	LOC100132077
		PPM1K	LOC100132319
		PPME1	LOC100132735
		PPP1R13B	LOC100133039
		PPP1R16B	LOC100133461
		PPP1R18	LOC100134040
		PPP1R1A	LOC100134368
		PPP2CB	LOC100268168
		PPP2R1A	LOC100287387
		PPP2R3A	LOC100287576
		PPP3CC	LOC100287704
		PPP4R1L	LOC100287852
		PPT1	LOC100288123
		PPTC7	LOC100294145
		PRAM1	LOC100422737
		PRAMEF2	LOC100499194
		PRDX6	LOC100505478
		PREX1	LOC100505570
		PRF1	LOC100505635
		PRKAB1	LOC100505710
		PRKAB2	LOC100505711
		PRKACA	LOC100505841
		PRKACB	LOC100505851
		PRKCB	LOC100505874
		PRKCQ	LOC100505912
		PRKD2	LOC100505918
		PRKG2	LOC100505942
		PRLHR	LOC100506022
		PRM3	LOC100506047
		PRMT5	LOC100506071
		PROK2	LOC100506114
		PROP1	LOC100506124
		PRPF40B	LOC100506207
		PSG11	LOC100506235
		PSG9	LOC100506274
		PSMA8	LOC100506289
		PSMB10	LOC100506351
		PSMB4	LOC100506368
		PSMB8	LOC100506411
		PSMB9	LOC100506470
		PSMC3IP	LOC100506472
		PSME1	LOC100506476
		PSORS1C1	LOC100506538
		PSPH	LOC100506571
		PSTPIP1	LOC100506851
		PTCRA	LOC100506870
		PTDSS2	LOC100506929
		PTGDS	LOC100507006
		PTGER2	LOC100507156
		PTGFRN	LOC100507201
		PTGIR	LOC100507336
		PTH	LOC100507387
		PTK2B	LOC100507468
		PTMA	LOC100507534
		PTPN1	LOC100507562
		PTPN14	LOC100507634
		PTPN18	LOC100652911
		PTPN21	LOC100653233
		PTPN23	LOC143188
		PTPN6	LOC146795
		PTPN7	LOC148709
		PTPRA	LOC149351
		PTPRJ	LOC151484
		PTPRT	LOC152274
		PUS3	LOC152286
		PVR	LOC153546
		PVRIG	LOC153910
		PWP1	LOC157740
		PXMP2	LOC157860
		PYGL	LOC158402
		PYHIN1	LOC158434
		QRICH1	LOC200772
		QSER1	LOC219690
		QSOX1	LOC253573
		RAB22A	LOC253805
		RAB27A	LOC254896
		RAB30	LOC255654
		RAB33A	LOC283038
		RAB37	LOC283112
		RAB38	LOC283335
		RAB39B	LOC283387
		RAB40AL	LOC283435
		RAB42	LOC283482
		RAB5B	LOC283585
		RAB8A	LOC283588
		RABGAP1L	LOC283713
		RABL3	LOC283788
		RAC2	LOC284561
		RAD23B	LOC284669
		RAD50	LOC284798
		RAD51B	LOC284865
		RALGAPA2	LOC284939
		RANBP10	LOC285191
		RANBP6	LOC285422
		RANGAP1	LOC285692
		RAPGEF1	LOC285819
		RARG	LOC285847
		RARRES1	LOC285857
		RARRES3	LOC286071
		RASA2	LOC286121
		RASAL3	LOC286154
		RASGRF1	LOC338963
		RASGRP2	LOC339260
		RASL11A	LOC339568
		RASSF2	LOC339685
		RASSF4	LOC339803
		RASSF5	LOC339807
		RBAK	LOC339975
		RBFOX2	LOC340107
		RBM15B	LOC388456
		RBM20	LOC389641
		RBM33	LOC390705
		RBM38	LOC400541
		RBMX2	LOC400568
		RBP5	LOC400756
		RCBTB2	LOC400794
		RCSD1	LOC400940
		RCVRN	LOC401134
		RD3	LOC401176
		REC8	LOC401220
		RELB	LOC414300
		RELT	LOC440028
		RENBP	LOC440346
		RETSAT	LOC440704
		RFESD	LOC440864
		RFX5	LOC441025
		RGL4	LOC554206
		RGS1	LOC554207
		RGS17	LOC57399
		RGS18	LOC645261
		RGS19	LOC645984
		RGSL1	LOC646743
		RHBDF1	LOC646762
		RHO	LOC647070
		RHOH	LOC648987
		RIMKLA	LOC653581
		RIN1	LOC654841
		RIPK3	LOC727944
		RIT2	LOC728095
		RLN1	LOC728099
		RLN2	LOC728114
		RNASE2	LOC728613
		RNASE3	LOC728705
		RNASE6	LOC728743
		RNASEH2B	LOC728868
		RNF11	LOC729164
		RNF113A	LOC729173
		RNF114	LOC729887
		RNF125	LOC90834
		RNF151	LOC91450
		RNF165	LOC93463
		RNF166	LOH12CR2
		RNF167	LONRF1
		RNF181	LONRF2
		RNF185	LONRF3
		RNF2	LPA
		RNF215	LPGAT1
		RNF217	LPP-AS2
		RNF32	LRCH4
		RNF4	LRGUK
		RNF7	LRMP
		RNFT2	LRP12
		RPAP1	LRP2
		RPF2	LRP5L
		RPH3AL	LRP6
		RPIA	LRP8
		RPL10	LRR1
		RPRD1A	LRRC18
		RPS15	LRRC31
		RPS16P5	LRRC36
		RPS17	LRRC38
		RPS19	LRRC39
		RPS24	LRRC3B
		RPS29	LRRC4
		RPS6KA1	LRRC43
		RPS9	LRRC46
		RRP1	LRRC49
		RRP9	LRRC4B
		RSAD2	LRRC59
		RSBN1L	LRRIQ3
		RTEL1	LRRN1
		RTN1	LRRN3
		RTN4RL1	LRRN4
		RTP4	LRTM2
		RUNX3	LSM11
		RUSC1	LSM12
		RWDD4	LSM2
		RXFP2	LTB4R
		RXRA	LTK
		S100B	LUZP1
		S1PR4	LY6E
		SAA3P	LY6G5C
		SAE1	LYZL6
		SAMD1	LZTFL1
		SAMD9L	M6PR
		SAMHD1	MACROD2
		SAMSN1	MAD1L1
		SARM1	MAD2L1
		SASH1	MAD2L2
		SASH3	MADCAM1
		SATB2	MAF
		SBK1	MAGEA1
		SCAMP1	MAGEA10
		SCAMP3	MAGEA11
		SCD	MAGEA2B
		SCML4	MAGEA4
		SCN2B	MAGEB3
		SCN5A	MAGEB4
		SCNN1D	MAGEC1
		SCRN1	MAGED2
		SDK2	MAGEE1
		SEC11C	MAGOHB
		SEH1L	MAK
		SELK	MAL
		SELL	MAMDC2
		SELPLG	MAML2
		SELT	MAML3
		SEMA3E	MAN1A2
		SEMA3F	MAN2C1
		SENP8	MANBA
[truncated: 1,869 more rows]
