# Supplementary material for: Exploring the molecular link between obstructive sleep apnea and interstitial cystitis/bladder pain syndrome: A bioinformatics and machine learning study
Source: PLoS One. 2025 Dec 31;20(12):e0339824. doi: 10.1371/journal.pone.0339824 (PMC12755753; doi:10.1371/journal.pone.0339824)
Supplement: S1 File. — S1 Table. The expression matrix and grouping information of GSE135917 (OSA). S2 Table. The expression matrix and grouping information of GSE11783 and GSE57560 (IC/BPS). S3 Table. The differential expression genes of OSA and IC/BPS. S4 Table. Differential expression genes using stricter threshold (|log2FC| > 0.3). S5 Table. GO/KEGG enrichment analysis of DEGs. S6 Table. GSEA analysis on OSA and IC/BPS samples. S7 Table. The overlapping genes between the strongest positive modules of OSA and IC/BPS. S8 Table. The overlapping genes between WGCNA module genes and DEGs. S9 Table. GO enrichment analysis of the nine overlapping genes between WGCNA module genes and DEGs. S10 Table. Key markers by machine learning of OSA. S11 Table. Key markers by machine learning of IC/BPS. S12 Table. Integration of WGCNA and machine learning results using stricter threshold (|log₂FC| > 0.3). S13 Table. The risk calculation formula for the OSA and IC/BPS diagnostic model. S1 Fig. Identification of soft-threshold power based on GSE135917 (OSA). S2 Fig. Identification of soft-threshold power based on GSE11783 and GSE57560 (IC/BPS). S3 Fig. Venn diagram of machine learning key gene overlap for IC/BPS under the stricter threshold (|log2 FC| > 0.3). S4 Fig. Venn diagram of machine learning key gene overlap for OSA under the stricter threshold (|log2 FC| > 0.3). (ZIP) [file pone.0339824.s001.zip › supporting information/S8 Table.csv]

Only DEGs	Only WGCNA	DEGs AND WGCNA
PON2	ACTR10	NSMCE2
EXOC6	ANKRD12	CCDC68
TLR3	APOE	IMPAD1
TMEM144	ARHGEF6	GPR160
EMCN	ARL6	CEP290
ZFAND1	ATL1	CCNG1
STK38L	ATP7B	EIF4G2
FBXL3	C18orf21	KPNA2
DRG1	C3AR1	DUSP9
ITGB3BP	C3orf79
STXBP3	CCDC88A
NUAK1	CCDC91
SIGLEC16	CCL20
UCHL1	CD1C
FLI1	CD200R1
CYP4F12	CD28
ZBTB44	CD53
GLDN	CD84
DNAJC2	CHUK
ANKFN1	CLOCK
FAM26E	CPVL
WDR48	CTSS
NUDCD2	CXorf21
PECAM1	DBT
GLO1	DCTN6
FAM198B	DDX60
MR1	DHX29
FMO3	DHX36
ANKMY2	DPY19L2P2
PPIL3	DTX3L
FCHSD2	EEA1
SELP	EPHX2
IL6ST	ERAP2
TRIP4	FAM204A
KBTBD2	FAM49B
B3GALT2	FAS
CNOT7	FGL2
SLC35B4	FPR3
MTMR6	GCA
PTPN12	GGTA1P
HHEX	GIMAP2
LGI2	GPR15
MPP7	GPR34
TMEM99	GZMA
HLA-DQB1	HACL1
C4orf33	HLA-DPA1
UFC1	HOOK3
EGFL6	HSD11B1
PLS1	HSPH1
CLDN7	ICAM3
CCDC3	IDO2
GUK1	IFI44
CAPG	IFIH1
MTUS2	IFIT5
NRGN	IL12B
BCAT2	IL18R1
UPK1A	IMMP1L
PAK6	IQCF2
BEX4	IRAK3
PKN3	ITGAL
FAAH2	KBTBD8
ARSJ	KRTAP4-3
CRISP3	LIPA
POLR2L	LY96
VSTM2A	MAP4K3
NUDT22	MAP4K5
CDH1	MID1
TEX14	MIER3
PARD6A	MORF4L2
TELO2	MS4A4A
ALDH1L1	MTHFD2
PLEKHG6	MTHFD2L
RPPH1	MTX2
C1QTNF9B-AS1	MYBL1
PPP1R17	NCKAP1
PTP4A3	NEDD1
BSPRY	NMI
PHYHIP	OSBPL11
PHPT1	OTUD4
FXYD3	P2RY12
TYR	PAPD4
GSTO2	PARP14
DENND4B	PLA2G7
RIPPLY1	PLS3
	POP5
	PPP2R2A
	PTPN22
	PTPRC
	RAB11A
	RAB18
	RAB8B
	RBM26
	RECQL
	RNF213
	ROCK1
	RPL23AP53
	RPS6KA3
	RUFY2
	SCAF11
	SCGB1D1
	SCRN2
	SERBP1
	SH3GLB1
	SKP1
	SLC30A9
	SNRNP27
	SNX10
	SNX2
	SNX6
	STAT1
	STK17A
	SUB1
	SUGT1P1
	TBK1
	TLN2
	TLR1
	TMCO1
	TMEM229B
	TMTC3
	TRIM22
	UBE2D1
	VPS26A
	WBP4
	YES1
	ZNF267
	ABCC4
	ACACB
	ACER3
	ACTR3
	ACTR6
	ADD3
	AKT2
	ALG6
	ANKRD20A5P
	AP3S1
	ARL1
	ARPP19
	ASPA
	ATAD1
	ATG4A
	ATL3
	ATP8A1
	AURKAIP1
	BDH2
	C11orf74
	C1QTNF7
	C3orf38
	C5
	C9orf72
	CAMK2D
	CASC4
	CCDC59
	CCDC80
	CCNC
	CD164
	CFHR2
	CFHR5
	CGRRF1
	CITED2
	CLEC2D
	CNTFR
	CSNK1G3
	CUL2
	DCLK2
	DCUN1D4
	DCUN1D5
	DDX6
	DHRS9
	DSCC1
	EAPP
	EIF2A
	EIF3E
	EIF5B
	ESF1
	FAM126A
	FAM200B
	FRRS1
	FXR1
	GGTLC2
	GHR
	GSN
	GTF3C6
	GYG2
	HAT1
	HEATR3
	HIST1H2AC
	HSD17B11
	ID2
	IDI2
	INSR
	IPO11
	IQCG
	IRAK1BP1
	IRAK4
	ITGA8
	ITGB1BP1
	KLHDC1
	KPNA5
	LAPTM4A
	LIFR
	LMBRD1
	LRP1
	LRRC6
	LTBP4
	LYSMD3
	MAP3K6
	MAT2B
	MLXIP
	MPHOSPH6
	MRPL47
	MRPS18C
	NAP1L1
	NFE4
	NFYB
	NKAIN2
	NMD3
	NR1D2
	NRM
	NTRK3
	OR8B8
	ORMDL3
	P4HA1
	PC
	PCMT1
	PCNP
	PDE12
	PLEKHA3
	PMM2
	POLE2
	PPIG
	PRKAR2B
	PSMA1
	PSMA3
	PSMA4
	PSMD1
	PTPN11
	PTPRS
	PYGB
	RAB2A
	RALA
	RAP1A
	RAP2A
	RASSF10
	RBBP4
	RBBP9
	RBM8A
	RFPL3
	RIPK2
	RNF14
	RPGRIP1L
	RPL22
	SAR1B
	SCYL2
	SEPT7
	SFT2D2
	SHCBP1
	SLC2A4
	SLU7
	SMC3
	SNED1
	SNX4
	SPOPL
	SUZ12
	SYAP1
	TAF11
	TAF13
	TBC1D19
	TIMM17A
	TIMM9
	TIPRL
	TMC5
	TMEM132C
	TMEM135
	TMOD1
	TRIP11
	TTC37
	TXK
	UBA3
	UGGT2
	UGP2
	VN1R1
	ZNF14
	ZNF184
	ZNF302
	ZNF429
	ZNF484
	ZNF486
	ZNF506
	ZNF568
	ZNF573
	ZNF578
	ZNF585B
	ZNF626
	ZNF675
	ZNF91
	APOOL
	BANK1
	BRMS1L
	C1GALT1
	C8orf22
	CASP8AP2
	CEP57L1
	CLIC2
	CMA1
	CRLF3
	CYSLTR1
	DDX1
	DNAJC24
	ERI1
	ETNK1
	FOXP2
	GALNT13
	GBP2
	GBP4
	GCNT4
	GIMAP7
	GLS
	GNAI1
	HSDL2
	IFIT2
	IFT81
	INTS8
	LACC1
	LAIR1
	LOC652276
	LRIF1
	LYRM7
	MANEA
	MBD4
	NKIRAS1
	PARP9
	PCGF5
	PDHX
	PHF6
	PSAT1
	PTPRCAP
	RAP1GDS1
	RASGRP3
	RMND1
	RNASEL
	SCRN3
	SLC30A6
	SLC35B3
	SLFN12
	SMAD5
	TANK
	TMEM184C
	TMEM67
	TMX3
	TP53INP1
	UBR3
	UPRT
	ZMYM1
	ZNF594
	ABCG2
	ASCC1
	ATL2
	BBS10
	BRCA1
	BTBD8
	C14orf28
	C20orf203
	C2orf49
	CCDC112
	CCDC18
	CRYZL1
	CUL5
	DTWD1
	DYNC2H1
	ECT2
	EDIL3
	ELOVL7
	EXOSC3
	EYA4
	FAM179B
	GGPS1
	GKAP1
	GLRB
	HMGCLL1
	IDI1
	IFT88
	INTS7
	IPO8
	KIF20B
	KITLG
	LOC100506990
	LPCAT2
	MCTS1
	MTBP
	OXCT1
	PCDHB4
	PDCD10
	PLK2
	RAB28
	RAD51AP1
	RNF180
	RPE
	SDAD1
	SESTD1
	SLC31A1
	SLC39A9
	SNRPA1
	SOCS4
	TBC1D23
	TMEM106B
	TMEM167A
	TMEM87B
	TRIM23
	TXNDC16
	UBXN2A
	UEVLD
	WDR35
	WDR89
	ZFP14
	ZNF248
	ZNF347
	ZNF383
	ZNF461
	ZNF470
	ZNF564
	ZNF639
	ZNF836
	ZNF852
	ZNHIT6
