# Supplementary material for: Exploring the molecular link between obstructive sleep apnea and interstitial cystitis/bladder pain syndrome: A bioinformatics and machine learning study
Source: PLoS One. 2025 Dec 31;20(12):e0339824. doi: 10.1371/journal.pone.0339824 (PMC12755753; doi:10.1371/journal.pone.0339824)
Supplement: S1 File. — S1 Table. The expression matrix and grouping information of GSE135917 (OSA). S2 Table. The expression matrix and grouping information of GSE11783 and GSE57560 (IC/BPS). S3 Table. The differential expression genes of OSA and IC/BPS. S4 Table. Differential expression genes using stricter threshold (|log2FC| > 0.3). S5 Table. GO/KEGG enrichment analysis of DEGs. S6 Table. GSEA analysis on OSA and IC/BPS samples. S7 Table. The overlapping genes between the strongest positive modules of OSA and IC/BPS. S8 Table. The overlapping genes between WGCNA module genes and DEGs. S9 Table. GO enrichment analysis of the nine overlapping genes between WGCNA module genes and DEGs. S10 Table. Key markers by machine learning of OSA. S11 Table. Key markers by machine learning of IC/BPS. S12 Table. Integration of WGCNA and machine learning results using stricter threshold (|log₂FC| > 0.3). S13 Table. The risk calculation formula for the OSA and IC/BPS diagnostic model. S1 Fig. Identification of soft-threshold power based on GSE135917 (OSA). S2 Fig. Identification of soft-threshold power based on GSE11783 and GSE57560 (IC/BPS). S3 Fig. Venn diagram of machine learning key gene overlap for IC/BPS under the stricter threshold (|log2 FC| > 0.3). S4 Fig. Venn diagram of machine learning key gene overlap for OSA under the stricter threshold (|log2 FC| > 0.3). (ZIP) [file pone.0339824.s001.zip › supporting information/S9 Table.xls]

## Sheet: S9 Table
ONTOLOGY	Term_ID	Description	GeneRatio	BgRatio	pvalue	p.adjust	qvalue	gene	Count
BP	GO:0071600	otic vesicle morphogenesis	1/8	10/18800	0.00424819	0.0899668	0.0552428	CEP290	1
BP	GO:0034454	microtubule anchoring at centrosome	1/8	11/18800	0.00467214	0.0899668	0.0552428	CCDC68	1
BP	GO:0075733	intracellular transport of virus	1/8	11/18800	0.00467214	0.0899668	0.0552428	KPNA2	1
BP	GO:0034086	maintenance of sister chromatid cohesion	1/8	12/18800	0.00509594	0.0899668	0.0552428	NSMCE2	1
BP	GO:0034088	maintenance of mitotic sister chromatid cohesion	1/8	12/18800	0.00509594	0.0899668	0.0552428	NSMCE2	1
BP	GO:0072393	microtubule anchoring at microtubule organizing center	1/8	13/18800	0.00551957	0.0899668	0.0552428	CCDC68	1
BP	GO:0000722	telomere maintenance via recombination	1/8	15/18800	0.00636636	0.0899668	0.0552428	NSMCE2	1
BP	GO:0045842	positive regulation of mitotic metaphase/anaphase transition	1/8	15/18800	0.00636636	0.0899668	0.0552428	NSMCE2	1
BP	GO:0071599	otic vesicle development	1/8	15/18800	0.00636636	0.0899668	0.0552428	CEP290	1
BP	GO:1901970	positive regulation of mitotic sister chromatid separation	1/8	15/18800	0.00636636	0.0899668	0.0552428	NSMCE2	1
BP	GO:1902101	positive regulation of metaphase/anaphase transition of cell cycle	1/8	16/18800	0.00678953	0.0899668	0.0552428	NSMCE2	1
BP	GO:1901990	regulation of mitotic cell cycle phase transition	2/8	321/18800	0.00760286	0.0899668	0.0552428	NSMCE2/CCNG1	2
BP	GO:1905820	positive regulation of chromosome separation	1/8	18/18800	0.00763537	0.0899668	0.0552428	NSMCE2	1
BP	GO:0006310	DNA recombination	2/8	324/18800	0.00774089	0.0899668	0.0552428	NSMCE2/KPNA2	2
BP	GO:0048638	regulation of developmental growth	2/8	329/18800	0.0079735	0.0899668	0.0552428	EIF4G2/DUSP9	2
BP	GO:0006607	NLS-bearing protein import into nucleus	1/8	20/18800	0.00848059	0.0899668	0.0552428	KPNA2	1
BP	GO:0046794	transport of virus	1/8	20/18800	0.00848059	0.0899668	0.0552428	KPNA2	1
BP	GO:0007063	regulation of sister chromatid cohesion	1/8	21/18800	0.00890296	0.0899668	0.0552428	NSMCE2	1
BP	GO:1903902	positive regulation of viral life cycle	1/8	21/18800	0.00890296	0.0899668	0.0552428	KPNA2	1
CC	GO:0005814	centriole	2/8	147/19594	0.00151962	0.0218554	0.0117978	CCDC68/CEP290	2
CC	GO:0018995	host cellular component	1/8	10/19594	0.00407632	0.0218554	0.0117978	KPNA2	1
CC	GO:0043657	host cell	1/8	10/19594	0.00407632	0.0218554	0.0117978	KPNA2	1
CC	GO:0099243	extrinsic component of synaptic membrane	1/8	10/19594	0.00407632	0.0218554	0.0117978	KPNA2	1
CC	GO:0120103	centriolar subdistal appendage	1/8	10/19594	0.00407632	0.0218554	0.0117978	CCDC68	1
CC	GO:0016281	eukaryotic translation initiation factor 4F complex	1/8	11/19594	0.00448315	0.0218554	0.0117978	EIF4G2	1
CC	GO:0031074	nucleocytoplasmic transport complex	1/8	11/19594	0.00448315	0.0218554	0.0117978	KPNA2	1
CC	GO:0106068	SUMO ligase complex	1/8	11/19594	0.00448315	0.0218554	0.0117978	NSMCE2	1
CC	GO:0036038	MKS complex	1/8	13/19594	0.00529638	0.022951	0.0123892	CEP290	1
CC	GO:0032391	photoreceptor connecting cilium	1/8	41/19594	0.0166207	0.0648207	0.0349909	CEP290	1
CC	GO:0000307	cyclin-dependent protein kinase holoenzyme complex	1/8	49/19594	0.0198354	0.0703255	0.0379625	CCNG1	1
CC	GO:0035580	specific granule lumen	1/8	62/19594	0.0250397	0.0813791	0.0439293	CEP290	1
CC	GO:0035869	ciliary transition zone	1/8	69/19594	0.027832	0.083496	0.0450721	CEP290	1
CC	GO:1902554	serine/threonine protein kinase complex	1/8	99/19594	0.0397199	0.0992584	0.0535808	CCNG1	1
CC	GO:0016605	PML body	1/8	105/19594	0.0420821	0.0992584	0.0535808	NSMCE2	1
CC	GO:0034451	centriolar satellite	1/8	107/19594	0.0428684	0.0992584	0.0535808	CEP290	1
CC	GO:1902911	protein kinase complex	1/8	115/19594	0.0460079	0.0992584	0.0535808	CCNG1	1
CC	GO:0099634	postsynaptic specialization membrane	1/8	116/19594	0.0463997	0.0992584	0.0535808	KPNA2	1
CC	GO:0097733	photoreceptor cell cilium	1/8	121/19594	0.0483566	0.0992584	0.0535808	CEP290	1
MF	GO:0008330	protein tyrosine/threonine phosphatase activity	1/8	10/18410	0.00433803	0.0469972	0.0204706	DUSP9	1
MF	GO:0061665	SUMO ligase activity	1/8	11/18410	0.00477093	0.0469972	0.0204706	NSMCE2	1
MF	GO:0017017	MAP kinase tyrosine/serine/threonine phosphatase activity	1/8	13/18410	0.00563623	0.0469972	0.0204706	DUSP9	1
MF	GO:0033549	MAP kinase phosphatase activity	1/8	18/18410	0.0077966	0.0469972	0.0204706	DUSP9	1
MF	GO:0061608	nuclear import signal receptor activity	1/8	19/18410	0.00822818	0.0469972	0.0204706	KPNA2	1
MF	GO:0019789	SUMO transferase activity	1/8	23/18410	0.00995286	0.0469972	0.0204706	NSMCE2	1
MF	GO:0008139	nuclear localization sequence binding	1/8	27/18410	0.0116749	0.0469972	0.0204706	KPNA2	1
MF	GO:0140142	nucleocytoplasmic carrier activity	1/8	30/18410	0.0129647	0.0469972	0.0204706	KPNA2	1
MF	GO:0008138	protein tyrosine/serine/threonine phosphatase activity	1/8	47/18410	0.0202459	0.0530514	0.0231077	DUSP9	1
MF	GO:0005048	signal sequence binding	1/8	50/18410	0.021526	0.0530514	0.0231077	KPNA2	1
MF	GO:0016538	cyclin-dependent protein serine/threonine kinase regulator activity	1/8	50/18410	0.021526	0.0530514	0.0231077	CCNG1	1
MF	GO:0003743	translation initiation factor activity	1/8	51/18410	0.0219523	0.0530514	0.0231077	EIF4G2	1
MF	GO:0140104	molecular carrier activity	1/8	73/18410	0.031291	0.069803	0.0304042	KPNA2	1
MF	GO:0008135	translation factor activity, RNA binding	1/8	84/18410	0.035931	0.0744285	0.0324189	EIF4G2	1
MF	GO:0004722	protein serine/threonine phosphatase activity	1/8	100/18410	0.0426454	0.0784488	0.0341701	DUSP9	1
MF	GO:0004725	protein tyrosine phosphatase activity	1/8	103/18410	0.0438998	0.0784488	0.0341701	DUSP9	1
MF	GO:0090079	translation regulator activity, nucleic acid binding	1/8	108/18410	0.0459872	0.0784488	0.0341701	EIF4G2	1
MF	GO:0042826	histone deacetylase binding	1/8	126/18410	0.053469	0.0861445	0.0375221	KPNA2	1
